# Supplementary material for: Verifying explainability of a deep learning tissue classifier trained on RNA-seq data
Source: Sci Rep. 2021 Jan 29;11:2641. doi: 10.1038/s41598-021-81773-9 (PMC7846764; doi:10.1038/s41598-021-81773-9)
Supplement: Supplementary file 1 — Supplementary Information 1. [file 41598_2021_81773_MOESM1_ESM.xlsx]

## Sheet: hpa_predicted_labels
Sample ID	Predicted class	GTEx class (accepted options)	HPA class
ERR315325	Minor Salivary Gland	Minor Salivary Gland	saliva-secreting gland
ERR315326	Lung	Lung	lung
ERR315327	Liver	Liver	liver
ERR315328	Heart – Left Ventricle	Heart – AA; Heart – LV	heart
ERR315330	Prostate	Prostate	prostate gland
ERR315331	Heart – Atrial Appendage	Heart – AA; Heart – LV	heart
ERR315332	Breast – Mammary Tissue	Adipose – Sub; Adipose – VO	adipose tissue
ERR315335	Adrenal Gland	Adrenal Gland	adrenal gland
ERR315337	Thyroid	Thyroid	thyroid gland
ERR315338	Spleen	Spleen	spleen
ERR315339	Skin – Not Sun Exposed (Suprapubic)	Skin – NSES; Skin – SELL	zone of skin
ERR315340	Prostate	Prostate	prostate gland
ERR315341	Lung	Lung	lung
ERR315342	Breast – Mammary Tissue	Adipose – Sub; Adipose – VO	adipose tissue
ERR315343	Breast – Mammary Tissue	Adipose – Sub; Adipose – VO	adipose tissue
ERR315344	Small Intestine – Terminal Ileum	Small Intestine	small intestine
ERR315346	Lung	Lung	lung
ERR315348	Colon – Transverse	Colon – Sig; Colon – Tra	colon
ERR315350	Testis	Testis	testis
ERR315351	Testis	Testis	testis
ERR315352	Testis	Testis	testis
ERR315353	Lung	Lung	lung
ERR315354	Prostate	Prostate	prostate gland
ERR315356	Heart – Atrial Appendage	Heart – AA; Heart – LV	heart
ERR315357	Colon – Transverse	Colon – Sig; Colon – Tra	colon
ERR315358	Thyroid	Thyroid	thyroid gland
ERR315359	Prostate	Prostate	prostate gland
ERR315361	Uterus	Uterus	endometrium
ERR315362	Esophagus – Mucosa	Esophagus – GJ; Esophagus – Muc; Esophagus – Mus	esophagus
ERR315363	Thyroid	Thyroid	thyroid gland
ERR315364	Small Intestine – Terminal Ileum	Small Intestine	small intestine
ERR315365	Prostate	Prostate	prostate gland
ERR315367	Heart – Atrial Appendage	Heart – AA; Heart – LV	heart
ERR315368	Uterus	Uterus	endometrium
ERR315369	Stomach	Stomach	stomach
ERR315372	Skin – Not Sun Exposed (Suprapubic)	Skin – NSES; Skin – SELL	zone of skin
ERR315376	Skin – Not Sun Exposed (Suprapubic)	Skin – NSES; Skin – SELL	zone of skin
ERR315378	Breast – Mammary Tissue	Adipose – Sub; Adipose – VO	adipose tissue
ERR315379	Stomach	Stomach	stomach
ERR315380	Ovary	Ovary	ovary
ERR315381	Small Intestine – Terminal Ileum	Small Intestine	small intestine
ERR315382	Minor Salivary Gland	Minor Salivary Gland	saliva-secreting gland
ERR315383	Kidney – Cortex	Kidney – Cor	kidney
ERR315384	Heart – Left Ventricle	Heart – AA; Heart – LV	heart
ERR315385	Adrenal Gland	Adrenal Gland	adrenal gland
ERR315386	Uterus	Uterus	endometrium
ERR315388	Small Intestine – Terminal Ileum	Small Intestine	small intestine
ERR315389	Heart – Left Ventricle	Heart – AA; Heart – LV	heart
ERR315391	Testis	Testis	testis
ERR315392	Adrenal Gland	Adrenal Gland	adrenal gland
ERR315394	Liver	Liver	liver
ERR315397	Thyroid	Thyroid	thyroid gland
ERR315398	Esophagus – Mucosa	Esophagus – GJ; Esophagus – Muc; Esophagus – Mus	esophagus
ERR315400	Colon – Transverse	Colon – Sig; Colon – Tra	colon
ERR315401	Skin – Not Sun Exposed (Suprapubic)	Skin – NSES; Skin – SELL	zone of skin
ERR315402	Ovary	Ovary	ovary
ERR315403	Colon – Transverse	Colon – Sig; Colon – Tra	colon
ERR315405	Spleen	Spleen	spleen
ERR315407	Prostate	Prostate	prostate gland
ERR315408	Small Intestine – Terminal Ileum	Small Intestine	small intestine
ERR315409	Small Intestine – Terminal Ileum	Small Intestine	small intestine
ERR315410	Prostate	Prostate	prostate gland
ERR315411	Esophagus – Mucosa	Esophagus – GJ; Esophagus – Muc; Esophagus – Mus	esophagus
ERR315412	Thyroid	Thyroid	thyroid gland
ERR315413	Heart – Left Ventricle	Heart – AA; Heart – LV	heart
ERR315414	Liver	Liver	liver
ERR315415	Testis	Testis	testis
ERR315416	Spleen	Spleen	spleen
ERR315417	Adrenal Gland	Adrenal Gland	adrenal gland
ERR315418	Minor Salivary Gland	Minor Salivary Gland	saliva-secreting gland
ERR315419	Small Intestine – Terminal Ileum	Small Intestine	small intestine
ERR315420	Minor Salivary Gland	Minor Salivary Gland	saliva-secreting gland
ERR315422	Thyroid	Thyroid	thyroid gland
ERR315423	Small Intestine – Terminal Ileum	Small Intestine	small intestine
ERR315424	Lung	Lung	lung
ERR315428	Thyroid	Thyroid	thyroid gland
ERR315429	Pancreas	Pancreas	pancreas
ERR315430	Heart – Atrial Appendage	Heart – AA; Heart – LV	heart
ERR315431	Breast – Mammary Tissue	Adipose – Sub; Adipose – VO	adipose tissue
ERR315432	Brain – Frontal Cortex (BA9)	Brain – Cor; Brain – FCB	cerebral cortex
ERR315433	Uterus	Uterus	endometrium
ERR315434	Esophagus – Mucosa	Esophagus – GJ; Esophagus – Muc; Esophagus – Mus	esophagus
ERR315435	Heart – Left Ventricle	Heart – AA; Heart – LV	heart
ERR315436	Pancreas	Pancreas	pancreas
ERR315438	Uterus	Uterus	endometrium
ERR315439	Lung	Lung	lung
ERR315443	Kidney – Cortex	Kidney – Cor	kidney
ERR315444	Lung	Lung	lung
ERR315446	Testis	Testis	testis
ERR315448	Spleen	Spleen	spleen
ERR315449	Minor Salivary Gland	Minor Salivary Gland	saliva-secreting gland
ERR315450	Adrenal Gland	Adrenal Gland	adrenal gland
ERR315451	Liver	Liver	liver
ERR315452	Adrenal Gland	Adrenal Gland	adrenal gland
ERR315455	Brain – Frontal Cortex (BA9)	Brain – Cor; Brain – FCB	cerebral cortex
ERR315456	Testis	Testis	testis
ERR315458	Ovary	Ovary	ovary
ERR315459	Minor Salivary Gland	Minor Salivary Gland	saliva-secreting gland
ERR315460	Skin – Not Sun Exposed (Suprapubic)	Skin – NSES; Skin – SELL	zone of skin
ERR315462	Colon – Transverse	Colon – Sig; Colon – Tra	colon
ERR315463	Liver	Liver	liver
ERR315464	Skin – Not Sun Exposed (Suprapubic)	Skin – NSES; Skin – SELL	zone of skin
ERR315466	Pancreas	Pancreas	pancreas
ERR315467	Stomach	Stomach	stomach
ERR315468	Kidney – Cortex	Kidney – Cor	kidney
ERR315472	Esophagus – Mucosa	Esophagus – GJ; Esophagus – Muc; Esophagus – Mus	esophagus
ERR315473	Spleen	Spleen	spleen
ERR315477	Brain – Frontal Cortex (BA9)	Brain – Cor; Brain – FCB	cerebral cortex
ERR315479	Pancreas	Pancreas	pancreas
ERR315482	Ovary	Ovary	ovary
ERR315483	Thyroid	Thyroid	thyroid gland
ERR315484	Colon – Transverse	Colon – Sig; Colon – Tra	colon
ERR315485	Stomach	Stomach	stomach
ERR315487	Lung	Lung	lung
ERR315489	Esophagus – Mucosa	Esophagus – GJ; Esophagus – Muc; Esophagus – Mus	esophagus
ERR315490	Uterus	Uterus	endometrium
ERR315491	Thyroid	Thyroid	thyroid gland
ERR315492	Testis	Testis	testis
ERR315494	Kidney – Cortex	Kidney – Cor	kidney
ERR315495	Uterus	Uterus	endometrium
ERR579130	Muscle – Skeletal	Muscle	skeletal muscle tissue
ERR579141	Muscle – Skeletal	Muscle	skeletal muscle tissue
ERR579142	Muscle – Skeletal	Muscle	skeletal muscle tissue
ERR579143	Muscle – Skeletal	Muscle	skeletal muscle tissue
ERR579149	Muscle – Skeletal	Muscle	skeletal muscle tissue
ERR579152	Muscle – Skeletal	Muscle	skeletal muscle tissue
