# Supplementary material for: Verifying explainability of a deep learning tissue classifier trained on RNA-seq data
Source: Sci Rep. 2021 Jan 29;11:2641. doi: 10.1038/s41598-021-81773-9 (PMC7846764; doi:10.1038/s41598-021-81773-9)
Supplement: Supplementary file 2 — Supplementary Information 2. [file 41598_2021_81773_MOESM2_ESM.xlsx]

## Sheet: a
Rank	Tissue	Gene	Median SHAP
1	Adipose – Sub	HOXC12	0.00650462
2	Adipose – Sub	PRAC2	0.0061801
3	Adipose – Sub	HOXC11	0.00481224
4	Adipose – Sub	HOXB13	0.00473979
5	Adipose – Sub	SIM1	0.00449969
6	Adipose – Sub	ZIC4	0.0043289
7	Adipose – Sub	SHOX	0.00354811
8	Adipose – Sub	GFRAL	0.0029486
9	Adipose – Sub	HOXA13	0.00293724
10	Adipose – Sub	ZIC1	0.00277878
11	Adipose – Sub	KRTAP13-4	0.00244678
12	Adipose – Sub	FAM163A	0.00235503
13	Adipose – Sub	NPFFR2	0.00218932
14	Adipose – Sub	HOXC10	0.00209052
15	Adipose – Sub	LINC00890	0.00209033
16	Adipose – Sub	CIDEC	0.00188492
17	Adipose – Sub	KCNH5	0.0018778
18	Adipose – Sub	HOXD13	0.00185893
19	Adipose – Sub	POU3F3	0.00182331
20	Adipose – Sub	WIF1	0.00180382
21	Adipose – Sub	ABCB11	0.00177282
22	Adipose – Sub	CYP3A7	0.00175966
23	Adipose – Sub	GATA5	0.00172923
24	Adipose – Sub	ASTN1	0.00167069
25	Adipose – Sub	NPY	0.00165855
26	Adipose – Sub	FMO3	0.00163418
27	Adipose – Sub	HOXC13	0.00162837
28	Adipose – Sub	HOXA11	0.00156602
29	Adipose – Sub	MMP27	0.00146165
30	Adipose – Sub	CACNG4	0.00140746
31	Adipose – Sub	KCNMB2	0.00140034
32	Adipose – Sub	EGFL6	0.00139731
33	Adipose – Sub	C14orf39	0.00137824
34	Adipose – Sub	TBX4	0.0013749
35	Adipose – Sub	LRAT	0.00134057
36	Adipose – Sub	HAPLN1	0.00133558
37	Adipose – Sub	PITX2	0.00133468
38	Adipose – Sub	COL26A1	0.00130406
39	Adipose – Sub	TMEM196	0.00126689
40	Adipose – Sub	PNLIPRP3	0.00125642
41	Adipose – Sub	CXCL6	0.00125391
42	Adipose – Sub	SEC14L6	0.00124556
43	Adipose – Sub	CT62	0.00123748
44	Adipose – Sub	ISL1	0.00122896
45	Adipose – Sub	GLYAT	0.00122099
46	Adipose – Sub	FABP9	0.00119628
47	Adipose – Sub	TBX5	0.00117963
48	Adipose – Sub	GYS2	0.00116794
49	Adipose – Sub	LMX1B	0.00115265
50	Adipose – Sub	SYT3	0.00115097
51	Adipose – Sub	IRX1	0.00114615
52	Adipose – Sub	CNGB1	0.0011384
53	Adipose – Sub	ALPK2	0.00112619
54	Adipose – Sub	TUNAR	0.00112074
55	Adipose – Sub	ADCY8	0.001119
56	Adipose – Sub	CYP2C18	0.0011148
57	Adipose – Sub	NKX6-1	0.00110787
58	Adipose – Sub	NR0B2	0.00110304
59	Adipose – Sub	LEMD1	0.00110274
60	Adipose – Sub	RBP4	0.00110184
61	Adipose – Sub	KCNN1	0.00109932
62	Adipose – Sub	MRAP	0.00109335
63	Adipose – Sub	RP11-407P15.2	0.00108125
64	Adipose – Sub	PLIN4	0.00108095
65	Adipose – Sub	SHISA9	0.00105026
66	Adipose – Sub	PNOC	0.00104883
67	Adipose – Sub	SIAH3	0.00104355
68	Adipose – Sub	PAH	0.00104102
69	Adipose – Sub	FOXG1	0.00103945
70	Adipose – Sub	CNTN5	0.00103572
71	Adipose – Sub	LRP2	0.00102431
72	Adipose – Sub	MAGED4B	0.0010122
73	Adipose – Sub	PLIN1	0.00101167
74	Adipose – Sub	CHRM2	0.00100941
75	Adipose – Sub	KLF17	0.00100703
76	Adipose – Sub	NELL1	0.0010052
77	Adipose – Sub	SPRR2F	0.000986246
78	Adipose – Sub	NKX2-3	0.000985643
79	Adipose – Sub	MMP3	0.000984196
80	Adipose – Sub	GMNC	0.000984085
81	Adipose – Sub	HAND1	0.000969569
82	Adipose – Sub	PCK1	0.000966362
83	Adipose – Sub	FBXO2	0.000960995
84	Adipose – Sub	CYP19A1	0.000960173
85	Adipose – Sub	TCEAL6	0.000950171
86	Adipose – Sub	NAP1L6	0.000948786
87	Adipose – Sub	BRS3	0.000944918
88	Adipose – Sub	CSN1S1	0.000934261
89	Adipose – Sub	MS4A6E	0.000929963
90	Adipose – Sub	SIX1	0.000926654
91	Adipose – Sub	ANXA13	0.000925066
92	Adipose – Sub	HOXD11	0.000921751
93	Adipose – Sub	ARHGAP36	0.000916058
94	Adipose – Sub	RGR	0.000912758
95	Adipose – Sub	HS3ST4	0.000909739
96	Adipose – Sub	SHOX2	0.000908515
97	Adipose – Sub	GATA4	0.000907509
98	Adipose – Sub	GPD1	0.000901926
99	Adipose – Sub	RALYL	0.000891792
100	Adipose – Sub	DPP6	0.000891431
101	Adipose – Sub	HIST1H2BF	0.000883729
102	Adipose – Sub	CA7	0.000869818
103	Adipose – Sub	CPN2	0.000863305
1	Adipose – VO	WT1	0.00449478
2	Adipose – VO	NKX2-3	0.00350393
3	Adipose – VO	HAPLN1	0.00324326
4	Adipose – VO	ISL1	0.00268594
5	Adipose – VO	MUC16	0.00259067
6	Adipose – VO	ZIC4	0.0025431
7	Adipose – VO	BARX1	0.00254193
8	Adipose – VO	AADACL2	0.00228123
9	Adipose – VO	GABRA4	0.00221872
10	Adipose – VO	POU3F3	0.00202297
11	Adipose – VO	SALL1	0.00198012
12	Adipose – VO	NKX3-2	0.00193425
13	Adipose – VO	AADACL4	0.00189247
14	Adipose – VO	BNC1	0.00187402
15	Adipose – VO	ITLN1	0.00181458
16	Adipose – VO	IL20	0.00180448
17	Adipose – VO	ALOX15	0.0017327
18	Adipose – VO	ZIC1	0.00158435
19	Adipose – VO	ISL2	0.00156803
20	Adipose – VO	ANXA8	0.00155859
21	Adipose – VO	NPY2R	0.00153547
22	Adipose – VO	GNAT3	0.00152494
23	Adipose – VO	TMEM229A	0.0015175
24	Adipose – VO	SPRR2F	0.00151333
25	Adipose – VO	MSLN	0.0015068
26	Adipose – VO	SIM1	0.00149978
27	Adipose – VO	PAX3	0.00149952
28	Adipose – VO	SCN4A	0.00147144
29	Adipose – VO	CIDEA	0.00145035
30	Adipose – VO	EPYC	0.00143714
31	Adipose – VO	STMN2	0.00138809
32	Adipose – VO	SERPINB2	0.00136786
33	Adipose – VO	GREM1	0.00135479
34	Adipose – VO	LRRN4	0.00134255
35	Adipose – VO	ITLN2	0.0013192
36	Adipose – VO	HMX3	0.0012985
37	Adipose – VO	HOXB8	0.00128219
38	Adipose – VO	FABP4	0.00126257
39	Adipose – VO	ABCB5	0.0012532
40	Adipose – VO	CST2	0.00123444
41	Adipose – VO	DPYS	0.00122983
42	Adipose – VO	RSPO2	0.00122739
43	Adipose – VO	GRID2	0.00120984
44	Adipose – VO	GPR42	0.00116298
45	Adipose – VO	SLC7A10	0.00114276
46	Adipose – VO	SPANXB1	0.00112254
47	Adipose – VO	HOXB7	0.00109991
48	Adipose – VO	SAA2	0.0010761
49	Adipose – VO	HP	0.00106736
50	Adipose – VO	NKX6-1	0.00105748
51	Adipose – VO	PAX1	0.00104103
52	Adipose – VO	SALL3	0.00103501
53	Adipose – VO	OVOL2	0.00102739
54	Adipose – VO	FOXQ1	0.00102439
55	Adipose – VO	T	0.00101659
56	Adipose – VO	SPRR2B	0.00101399
57	Adipose – VO	CCL18	0.00100895
58	Adipose – VO	FFAR3	0.00100743
59	Adipose – VO	UPK1B	0.000998924
60	Adipose – VO	CD300LG	0.000996385
61	Adipose – VO	CSN1S1	0.000988292
62	Adipose – VO	PTCHD3	0.000981828
63	Adipose – VO	RP11-407P15.2	0.000965377
64	Adipose – VO	STXBP5L	0.000961115
65	Adipose – VO	FOXG1	0.00093598
66	Adipose – VO	RALYL	0.000903963
67	Adipose – VO	CD36	0.00089722
68	Adipose – VO	CRABP1	0.000894694
69	Adipose – VO	BTNL9	0.000893453
70	Adipose – VO	UPK3B	0.000892103
71	Adipose – VO	HAND1	0.00089076
72	Adipose – VO	POU3F4	0.000889624
73	Adipose – VO	SAA1	0.000888001
74	Adipose – VO	TLX1	0.000882573
75	Adipose – VO	HOXB5	0.000877965
76	Adipose – VO	MMP3	0.000873433
77	Adipose – VO	TCF21	0.000871064
78	Adipose – VO	HOXD13	0.000864314
79	Adipose – VO	ALDH1A3	0.000859761
80	Adipose – VO	PCDH11X	0.000858255
81	Adipose – VO	MS4A8	0.000854997
82	Adipose – VO	ATP13A5	0.000847862
83	Adipose – VO	SOX11	0.000846006
84	Adipose – VO	CXCL6	0.00084591
85	Adipose – VO	AQP7	0.00084572
86	Adipose – VO	LLNLF-187D8.1	0.000842434
87	Adipose – VO	KLK8	0.000840703
88	Adipose – VO	SERPINB7	0.000836513
89	Adipose – VO	HOXB9	0.0008298
90	Adipose – VO	DEFB132	0.000827123
91	Adipose – VO	CCKAR	0.000820993
92	Adipose – VO	DSC3	0.000819592
93	Adipose – VO	FAM216B	0.000812587
94	Adipose – VO	RP11-736N17.11	0.000808791
95	Adipose – VO	SIX2	0.000803906
96	Adipose – VO	CCL11	0.000803815
97	Adipose – VO	PCK1	0.000803796
98	Adipose – VO	FAM19A4	0.000803126
99	Adipose – VO	UPK3A	0.000801722
100	Adipose – VO	LRP2	0.000792425
101	Adipose – VO	TBX5	0.000790013
102	Adipose – VO	LPL	0.000788166
103	Adipose – VO	TFPI2	0.000784257
1	Adrenal Gland	MC2R	0.00361897
2	Adrenal Gland	CYP11B2	0.00281673
3	Adrenal Gland	CYP11B1	0.00280092
4	Adrenal Gland	HSD3B2	0.00271977
5	Adrenal Gland	NXPH1	0.00232481
6	Adrenal Gland	STAR	0.0022652
7	Adrenal Gland	LRRC38	0.00220409
8	Adrenal Gland	CYP17A1	0.00207718
9	Adrenal Gland	GSTA3	0.00176578
10	Adrenal Gland	CYP11A1	0.00164473
11	Adrenal Gland	CLRN1	0.00163224
12	Adrenal Gland	CYP21A2	0.00163088
13	Adrenal Gland	ZNF280A	0.00162847
14	Adrenal Gland	AADAC	0.00161652
15	Adrenal Gland	NR0B2	0.00155403
16	Adrenal Gland	REG3G	0.0015255
17	Adrenal Gland	NR5A1	0.0014075
18	Adrenal Gland	CPN2	0.00140354
19	Adrenal Gland	MRAP	0.00140066
20	Adrenal Gland	HOXA7	0.00134662
21	Adrenal Gland	SHH	0.00128525
22	Adrenal Gland	FIBCD1	0.00122288
23	Adrenal Gland	EVX1	0.0012181
24	Adrenal Gland	SULT1E1	0.00117299
25	Adrenal Gland	FAM166B	0.00115184
26	Adrenal Gland	SERPINA5	0.00113354
27	Adrenal Gland	CST5	0.00112877
28	Adrenal Gland	GSTA1	0.00112876
29	Adrenal Gland	HOXC8	0.00110324
30	Adrenal Gland	HOXA13	0.00109209
31	Adrenal Gland	HSD3B1	0.00105249
32	Adrenal Gland	CELA1	0.00103101
33	Adrenal Gland	SULT2A1	0.000985107
34	Adrenal Gland	FAM19A4	0.000976378
35	Adrenal Gland	GML	0.000963884
36	Adrenal Gland	LDLRAD1	0.000962044
37	Adrenal Gland	NR1H4	0.000956967
38	Adrenal Gland	GPRC6A	0.000956193
39	Adrenal Gland	NFE4	0.000945273
40	Adrenal Gland	GATA4	0.000943869
41	Adrenal Gland	SHISA8	0.000942715
42	Adrenal Gland	VWA5B2	0.000923761
43	Adrenal Gland	SLC5A8	0.000909367
44	Adrenal Gland	AGRP	0.000904536
45	Adrenal Gland	MAP3K15	0.000903031
46	Adrenal Gland	NR0B1	0.000899352
47	Adrenal Gland	KLK15	0.000896344
48	Adrenal Gland	RALYL	0.000892301
49	Adrenal Gland	KCNK2	0.000878788
50	Adrenal Gland	CPB1	0.000877735
51	Adrenal Gland	SLC38A3	0.000876571
52	Adrenal Gland	NOV	0.000874156
53	Adrenal Gland	C11orf86	0.000870628
54	Adrenal Gland	RXFP1	0.000866842
55	Adrenal Gland	SLC16A9	0.000861787
56	Adrenal Gland	ASB4	0.000843618
57	Adrenal Gland	CACNG1	0.000843129
58	Adrenal Gland	SOX11	0.000840193
59	Adrenal Gland	CYP2W1	0.000834199
60	Adrenal Gland	PITX2	0.000825881
61	Adrenal Gland	KLF17	0.000819501
62	Adrenal Gland	EGFL6	0.000804918
63	Adrenal Gland	APOC1	0.00079842
64	Adrenal Gland	ABCC3	0.000791676
65	Adrenal Gland	VEPH1	0.000789239
66	Adrenal Gland	IL23R	0.000783809
67	Adrenal Gland	RTL1	0.000783527
68	Adrenal Gland	TMEM61	0.000780845
69	Adrenal Gland	CMYA5	0.00076678
70	Adrenal Gland	FABP6	0.000759687
71	Adrenal Gland	CHGB	0.000757906
72	Adrenal Gland	LRP2	0.000755933
73	Adrenal Gland	BRINP2	0.000753943
74	Adrenal Gland	ADGRV1	0.000752725
75	Adrenal Gland	CST2	0.000750217
76	Adrenal Gland	HOXA5	0.000749319
77	Adrenal Gland	GATA5	0.000746839
78	Adrenal Gland	ZDHHC19	0.000738524
79	Adrenal Gland	AQP2	0.000733888
80	Adrenal Gland	WT1	0.000728571
81	Adrenal Gland	FADS6	0.000717752
82	Adrenal Gland	HAPLN1	0.000716841
83	Adrenal Gland	NPFFR2	0.000710846
84	Adrenal Gland	SLC7A3	0.000698684
85	Adrenal Gland	DLK1	0.000696647
86	Adrenal Gland	KCNQ1	0.000690472
87	Adrenal Gland	QPCT	0.0006774
88	Adrenal Gland	HOXB7	0.000669682
89	Adrenal Gland	NDST4	0.000663696
90	Adrenal Gland	CHST4	0.000659025
91	Adrenal Gland	HOXB5	0.000655792
92	Adrenal Gland	HOXA10	0.000654712
93	Adrenal Gland	HES5	0.000652369
94	Adrenal Gland	DBX2	0.000649925
95	Adrenal Gland	OR51E2	0.000640938
96	Adrenal Gland	SALL1	0.000639719
97	Adrenal Gland	CRYGD	0.000632782
98	Adrenal Gland	IFITM10	0.000632509
99	Adrenal Gland	AKR1B1	0.00062873
100	Adrenal Gland	HOXD11	0.000628551
101	Adrenal Gland	LY6D	0.000625787
102	Adrenal Gland	SLC5A1	0.000619513
103	Adrenal Gland	SLCO1A2	0.000617773
1	Artery – Aor	SOST	0.00323507
2	Artery – Aor	IL13RA2	0.00270896
3	Artery – Aor	PAX3	0.00266918
4	Artery – Aor	CARTPT	0.00254941
5	Artery – Aor	C5orf46	0.002116
6	Artery – Aor	KCNK17	0.00207585
7	Artery – Aor	CDH8	0.00181614
8	Artery – Aor	IL31RA	0.00179975
9	Artery – Aor	DUSP27	0.00177745
10	Artery – Aor	PCDH11X	0.00170326
11	Artery – Aor	ZAR1	0.00157166
12	Artery – Aor	ITGA8	0.00151668
13	Artery – Aor	AQP4	0.00149969
14	Artery – Aor	FRMD7	0.00149026
15	Artery – Aor	OVCH2	0.00144811
16	Artery – Aor	SCUBE3	0.00143911
17	Artery – Aor	GRIA2	0.00143207
18	Artery – Aor	MRAP2	0.00140783
19	Artery – Aor	AFP	0.00135703
20	Artery – Aor	MYO18B	0.00135653
21	Artery – Aor	CPNE4	0.00133491
22	Artery – Aor	DCDC2C	0.00130503
23	Artery – Aor	SSTR5	0.00130416
24	Artery – Aor	GSG1L	0.00129658
25	Artery – Aor	OR51E2	0.00126046
26	Artery – Aor	SCGB3A2	0.00125112
27	Artery – Aor	CCDC160	0.00123197
28	Artery – Aor	ST8SIA2	0.00122917
29	Artery – Aor	TMEM200C	0.00120255
30	Artery – Aor	CYTL1	0.00115882
31	Artery – Aor	IRX1	0.00115768
32	Artery – Aor	C1QTNF8	0.00115765
33	Artery – Aor	HAPLN1	0.00115719
34	Artery – Aor	HOXA2	0.00115207
35	Artery – Aor	CCDC42	0.00114699
36	Artery – Aor	ITGA11	0.00113499
37	Artery – Aor	SYNPR	0.00112521
38	Artery – Aor	GLP1R	0.00111636
39	Artery – Aor	ST6GAL2	0.00111246
40	Artery – Aor	MTUS2	0.00109493
41	Artery – Aor	LINC00890	0.00108737
42	Artery – Aor	GOLGA6L7P	0.00106352
43	Artery – Aor	MYOZ2	0.00104655
44	Artery – Aor	GABRA5	0.00104326
45	Artery – Aor	PIK3C2G	0.00104323
46	Artery – Aor	GPHA2	0.00103249
47	Artery – Aor	OGN	0.00102953
48	Artery – Aor	LLNLF-187D8.1	0.00102442
49	Artery – Aor	SVOPL	0.00101817
50	Artery – Aor	TBX20	0.00100873
51	Artery – Aor	TYR	0.00100827
52	Artery – Aor	TBX5	0.00099948
53	Artery – Aor	FSTL5	0.000990551
54	Artery – Aor	CATSPERB	0.000968804
55	Artery – Aor	C2orf71	0.000951071
56	Artery – Aor	TPH1	0.000943782
57	Artery – Aor	FAM169B	0.000935665
58	Artery – Aor	SUSD5	0.000934132
59	Artery – Aor	FRMD1	0.000926643
60	Artery – Aor	CCDC190	0.00092584
61	Artery – Aor	SLC7A14	0.000925698
62	Artery – Aor	HMCN1	0.000924193
63	Artery – Aor	CCKAR	0.000924118
64	Artery – Aor	CSN3	0.000916178
65	Artery – Aor	CHRM2	0.000915045
66	Artery – Aor	GUCA1A	0.000904922
67	Artery – Aor	RAD51AP2	0.000901853
68	Artery – Aor	GATA5	0.000896453
69	Artery – Aor	RPE65	0.000888827
70	Artery – Aor	GABRG2	0.000887074
71	Artery – Aor	SULT4A1	0.000886395
72	Artery – Aor	PAK5	0.000886168
73	Artery – Aor	EMX2	0.000879312
74	Artery – Aor	ART3	0.000876812
75	Artery – Aor	DCAF12L1	0.000874754
76	Artery – Aor	C4BPB	0.000869658
77	Artery – Aor	GADL1	0.000868646
78	Artery – Aor	TMEM82	0.000866703
79	Artery – Aor	LUZP2	0.00086591
80	Artery – Aor	TMEM257	0.000860571
81	Artery – Aor	ZSWIM2	0.000859674
82	Artery – Aor	PLD5	0.00085638
83	Artery – Aor	IL1RAPL2	0.000851942
84	Artery – Aor	APCDD1L	0.000838231
85	Artery – Aor	DAW1	0.00083696
86	Artery – Aor	CNTNAP2	0.000836425
87	Artery – Aor	MGP	0.000833157
88	Artery – Aor	SYTL5	0.000830242
89	Artery – Aor	ADRA1D	0.000826173
90	Artery – Aor	LINC00521	0.000823293
91	Artery – Aor	GDF7	0.000817896
92	Artery – Aor	HOXA3	0.000815689
93	Artery – Aor	LIMS3	0.00080832
94	Artery – Aor	GRIA1	0.000807699
95	Artery – Aor	PITX2	0.000806043
96	Artery – Aor	TNFRSF11B	0.00079998
97	Artery – Aor	THSD7B	0.000797272
98	Artery – Aor	XG	0.00079349
99	Artery – Aor	ACAN	0.000791406
100	Artery – Aor	MYCNOS	0.00078828
101	Artery – Aor	DPP6	0.000779651
102	Artery – Aor	ADAMTS19	0.000779083
103	Artery – Aor	GATA4	0.000777004
1	Artery – Cor	GATA4	0.00863399
2	Artery – Cor	TBX20	0.00622746
3	Artery – Cor	TBX5	0.00371708
4	Artery – Cor	TMEM196	0.00282169
5	Artery – Cor	UNC45B	0.00258698
6	Artery – Cor	CLEC3A	0.00253934
7	Artery – Cor	AQP2	0.0025028
8	Artery – Cor	LHX9	0.0024196
9	Artery – Cor	PAK5	0.00223844
10	Artery – Cor	PAX3	0.00202559
11	Artery – Cor	CLEC2L	0.00202061
12	Artery – Cor	HAPLN1	0.00192589
13	Artery – Cor	BRINP3	0.00182822
14	Artery – Cor	POU3F4	0.00181723
15	Artery – Cor	PCP4	0.00180241
16	Artery – Cor	MYO18B	0.00175353
17	Artery – Cor	HOXA13	0.00173158
18	Artery – Cor	GJA3	0.00167754
19	Artery – Cor	ATP13A5	0.00164223
20	Artery – Cor	OGN	0.00163236
21	Artery – Cor	GABRA4	0.00161604
22	Artery – Cor	ISL1	0.00160865
23	Artery – Cor	CDH8	0.00158608
24	Artery – Cor	CCL18	0.0015547
25	Artery – Cor	HOXA7	0.00154205
26	Artery – Cor	WT1	0.00153824
27	Artery – Cor	GABRA5	0.00153439
28	Artery – Cor	SYT13	0.00149949
29	Artery – Cor	ITLN2	0.00144169
30	Artery – Cor	HOXA11	0.00143621
31	Artery – Cor	ITIH3	0.00141492
32	Artery – Cor	ITGA8	0.00139291
33	Artery – Cor	RALYL	0.00138997
34	Artery – Cor	CAV3	0.00138036
35	Artery – Cor	CARTPT	0.00137419
36	Artery – Cor	PLA2G5	0.00135055
37	Artery – Cor	TCF21	0.00134024
38	Artery – Cor	LHFPL1	0.00133927
39	Artery – Cor	NR0B1	0.00133792
40	Artery – Cor	C5orf46	0.00132494
41	Artery – Cor	SLC5A8	0.00132145
42	Artery – Cor	ACTL6B	0.00131681
43	Artery – Cor	ADCY8	0.00130096
44	Artery – Cor	MYH8	0.00127405
45	Artery – Cor	SERTM1	0.00127108
46	Artery – Cor	ST6GAL2	0.00124093
47	Artery – Cor	ST6GALNAC5	0.00123667
48	Artery – Cor	GREM2	0.00122244
49	Artery – Cor	TRIM55	0.00119831
50	Artery – Cor	HTR2C	0.00119683
51	Artery – Cor	KCNK17	0.00118486
52	Artery – Cor	HOXA9	0.00118158
53	Artery – Cor	TNFRSF11B	0.00117212
54	Artery – Cor	CCDC190	0.00116968
55	Artery – Cor	SOX1	0.00115718
56	Artery – Cor	GPRIN2	0.00114876
57	Artery – Cor	ASB10	0.00113423
58	Artery – Cor	PITX1	0.00113404
59	Artery – Cor	CBLN2	0.00113288
60	Artery – Cor	ST8SIA2	0.00111962
61	Artery – Cor	VTCN1	0.00111836
62	Artery – Cor	UNC5D	0.00110108
63	Artery – Cor	TMEM130	0.00106848
64	Artery – Cor	HOXC12	0.00106285
65	Artery – Cor	HOXC8	0.00106199
66	Artery – Cor	PXDNL	0.00103721
67	Artery – Cor	MYH4	0.00102971
68	Artery – Cor	SPINK13	0.00102849
69	Artery – Cor	HOXC11	0.00102543
70	Artery – Cor	IZUMO1R	0.00102491
71	Artery – Cor	TMEM132D	0.00100523
72	Artery – Cor	BSND	0.000994236
73	Artery – Cor	SLC35G3	0.000992799
74	Artery – Cor	KCNA1	0.000990731
75	Artery – Cor	CCL19	0.000988058
76	Artery – Cor	FOXQ1	0.00097781
77	Artery – Cor	ADIPOQ	0.000976007
78	Artery – Cor	HS6ST3	0.000970299
79	Artery – Cor	CNPY1	0.000965447
80	Artery – Cor	HOXA6	0.000958279
81	Artery – Cor	HOXC9	0.000956
82	Artery – Cor	NPY2R	0.000939568
83	Artery – Cor	KSR2	0.000937843
84	Artery – Cor	FSHR	0.000932463
85	Artery – Cor	HNF4G	0.000929288
86	Artery – Cor	TMEM213	0.000923031
87	Artery – Cor	ASPN	0.000915387
88	Artery – Cor	KLF14	0.000913948
89	Artery – Cor	RIMS1	0.000910254
90	Artery – Cor	POU3F3	0.000909896
91	Artery – Cor	OGDHL	0.000908553
92	Artery – Cor	CDH10	0.000905513
93	Artery – Cor	DACH2	0.000901811
94	Artery – Cor	DCHS2	0.00089158
95	Artery – Cor	SPOCK3	0.000889905
96	Artery – Cor	HOXD13	0.000877134
97	Artery – Cor	OVOL2	0.000873088
98	Artery – Cor	GOLT1A	0.000866447
99	Artery – Cor	PABPC1L2A	0.000858555
100	Artery – Cor	P4HA3	0.000858217
101	Artery – Cor	LRFN2	0.000857643
102	Artery – Cor	IRX1	0.000849952
103	Artery – Cor	IL1A	0.000847972
1	Artery – Tib	HOXC11	0.00507594
2	Artery – Tib	HOXC12	0.00435147
3	Artery – Tib	HOXC8	0.0027912
4	Artery – Tib	WT1	0.00277601
5	Artery – Tib	HOXC9	0.0025562
6	Artery – Tib	EGFL6	0.00254276
7	Artery – Tib	HOXA13	0.00250725
8	Artery – Tib	HOXA11	0.00232889
9	Artery – Tib	HOXC13	0.00217818
10	Artery – Tib	SHOX	0.00217474
11	Artery – Tib	HOXC10	0.00211378
12	Artery – Tib	HOXA9	0.00210209
13	Artery – Tib	OR51E2	0.00205274
14	Artery – Tib	P2RX1	0.00204128
15	Artery – Tib	GATA4	0.00200571
16	Artery – Tib	SOST	0.00198637
17	Artery – Tib	SHOX2	0.00191801
18	Artery – Tib	HOXA7	0.00188292
19	Artery – Tib	HOXA10	0.00186434
20	Artery – Tib	ITIH3	0.00186334
21	Artery – Tib	PITX1	0.00185337
22	Artery – Tib	LHX9	0.001853
23	Artery – Tib	COMP	0.00183246
24	Artery – Tib	PAX3	0.0018202
25	Artery – Tib	TBX15	0.00175292
26	Artery – Tib	TBX4	0.00172817
27	Artery – Tib	HOXC6	0.00168153
28	Artery – Tib	TBX5	0.00160988
29	Artery – Tib	TOX3	0.0016007
30	Artery – Tib	CCL11	0.00153042
31	Artery – Tib	ESRRG	0.00152121
32	Artery – Tib	NKX2-3	0.00143987
33	Artery – Tib	NPY	0.00138166
34	Artery – Tib	ACAN	0.00134689
35	Artery – Tib	CRABP1	0.00125185
36	Artery – Tib	C11orf53	0.00121879
37	Artery – Tib	ISL1	0.00120011
38	Artery – Tib	HTR1B	0.00117785
39	Artery – Tib	NR1H4	0.00116317
40	Artery – Tib	PPP4R4	0.00114478
41	Artery – Tib	FRRS1L	0.00113286
42	Artery – Tib	ZAR1	0.00112609
43	Artery – Tib	NR0B1	0.00111688
44	Artery – Tib	MIXL1	0.00111234
45	Artery – Tib	CNGA3	0.00109264
46	Artery – Tib	RTL1	0.00108373
47	Artery – Tib	AFP	0.00108221
48	Artery – Tib	ADAM29	0.00107907
49	Artery – Tib	AGTR2	0.00105945
50	Artery – Tib	DES	0.00105449
51	Artery – Tib	MLXIPL	0.00105391
52	Artery – Tib	AC131097.4	0.00103501
53	Artery – Tib	MAGEL2	0.00103293
54	Artery – Tib	PCDH15	0.00102635
55	Artery – Tib	TBX20	0.00102279
56	Artery – Tib	CKMT1A	0.00100994
57	Artery – Tib	TMEM257	0.00100677
58	Artery – Tib	ADRB1	0.00100037
59	Artery – Tib	HEY2	0.000998386
60	Artery – Tib	PNLIPRP3	0.000996214
61	Artery – Tib	HS6ST2	0.000978428
62	Artery – Tib	PRG4	0.000974277
63	Artery – Tib	TDRD1	0.000971036
64	Artery – Tib	RSPO1	0.000970265
65	Artery – Tib	MAB21L2	0.000965252
66	Artery – Tib	AVPR1A	0.000948605
67	Artery – Tib	HS6ST3	0.000933713
68	Artery – Tib	CHRNA3	0.000930829
69	Artery – Tib	ITIH1	0.000904466
70	Artery – Tib	GABRA4	0.000903517
71	Artery – Tib	CNTN5	0.000901097
72	Artery – Tib	ADAMTS19	0.000897834
73	Artery – Tib	CRTAC1	0.000897697
74	Artery – Tib	LUZP2	0.000866504
75	Artery – Tib	HOXC5	0.000864054
76	Artery – Tib	TMEM196	0.000862751
77	Artery – Tib	SCUBE3	0.000860957
78	Artery – Tib	RBPMS2	0.000855983
79	Artery – Tib	EN1	0.000855247
80	Artery – Tib	SST	0.00084944
81	Artery – Tib	ITLN1	0.000845108
82	Artery – Tib	TSPAN19	0.000838513
83	Artery – Tib	GPRIN2	0.000830217
84	Artery – Tib	HOXC4	0.000827622
85	Artery – Tib	TRDN	0.000823845
86	Artery – Tib	SIX1	0.000819881
87	Artery – Tib	HOXA6	0.000816065
88	Artery – Tib	SLC29A4	0.000814623
89	Artery – Tib	TNC	0.000809005
90	Artery – Tib	DPP6	0.000801325
91	Artery – Tib	EMX2	0.000800966
92	Artery – Tib	KBTBD13	0.000798348
93	Artery – Tib	CRHR1	0.000796122
94	Artery – Tib	ASB18	0.000793221
95	Artery – Tib	HTR2A	0.000791966
96	Artery – Tib	ADCY8	0.000790945
97	Artery – Tib	SERPINA10	0.000790116
98	Artery – Tib	NRCAM	0.000789269
99	Artery – Tib	LRFN2	0.000784555
100	Artery – Tib	CNN1	0.000782412
101	Artery – Tib	DNER	0.000782366
102	Artery – Tib	CACNG4	0.000771937
103	Artery – Tib	ADRB3	0.000766178
1	Brain – Amy	TFAP2D	0.0105228
2	Brain – Amy	DCSTAMP	0.00701071
3	Brain – Amy	UCMA	0.0054569
4	Brain – Amy	SLC17A6	0.00543283
5	Brain – Amy	FSHB	0.0053739
6	Brain – Amy	FEZF1	0.00500803
7	Brain – Amy	FEV	0.00453171
8	Brain – Amy	LHX9	0.00375414
9	Brain – Amy	SLC38A8	0.00316277
10	Brain – Amy	TBR1	0.00308118
11	Brain – Amy	GUCA1C	0.00300689
12	Brain – Amy	MEPE	0.00300472
13	Brain – Amy	SIX3	0.00289238
14	Brain – Amy	AMELX	0.00280228
15	Brain – Amy	C7orf72	0.00257504
16	Brain – Amy	PAGE4	0.00255845
17	Brain – Amy	NEUROG2	0.00254383
18	Brain – Amy	IBSP	0.00250129
19	Brain – Amy	RP11-49P4.7	0.00249134
20	Brain – Amy	SLC30A3	0.00248488
21	Brain – Amy	EMX1	0.00244994
22	Brain – Amy	MCHR2	0.0024169
23	Brain – Amy	LYZL4	0.00241235
24	Brain – Amy	GLRA2	0.00227719
25	Brain – Amy	KLK7	0.00224446
26	Brain – Amy	UNC13C	0.00219216
27	Brain – Amy	EDAR	0.0021802
28	Brain – Amy	FOXB1	0.0021323
29	Brain – Amy	GHRH	0.00212217
30	Brain – Amy	SLC17A7	0.00210574
31	Brain – Amy	LINC00371	0.00210043
32	Brain – Amy	TCF21	0.00198786
33	Brain – Amy	NPFFR2	0.00193694
34	Brain – Amy	CRYGD	0.00191825
35	Brain – Amy	NEUROD2	0.00188916
36	Brain – Amy	TMEM215	0.00188226
37	Brain – Amy	GALNTL5	0.00186229
38	Brain – Amy	SP9	0.0018406
39	Brain – Amy	RASSF6	0.00182649
40	Brain – Amy	IFNA6	0.00181796
41	Brain – Amy	PYDC1	0.00178949
42	Brain – Amy	RP11-402P6.15	0.00178617
43	Brain – Amy	SLC22A9	0.00178282
44	Brain – Amy	MAFA	0.00176515
45	Brain – Amy	GALP	0.00175143
46	Brain – Amy	LYPD8	0.00172395
47	Brain – Amy	CNTN5	0.00168167
48	Brain – Amy	WT1	0.00165352
49	Brain – Amy	MAPK8IP2	0.00164571
50	Brain – Amy	HOXA7	0.00162372
51	Brain – Amy	ZBED2	0.00158903
52	Brain – Amy	AKAP14	0.00158103
53	Brain – Amy	SNAP25	0.00156661
54	Brain – Amy	NPY2R	0.00155129
55	Brain – Amy	MOS	0.00154579
56	Brain – Amy	SYTL1	0.00150607
57	Brain – Amy	TCN1	0.00150266
58	Brain – Amy	ETV3L	0.00148516
59	Brain – Amy	HOXB3	0.00148123
60	Brain – Amy	GSX2	0.00147635
61	Brain – Amy	KCTD4	0.00147391
62	Brain – Amy	RTBDN	0.00146997
63	Brain – Amy	C1QL4	0.00146899
64	Brain – Amy	NUGGC	0.00146001
65	Brain – Amy	HTR2C	0.00145961
66	Brain – Amy	CPZ	0.0014555
67	Brain – Amy	DDN	0.00144746
68	Brain – Amy	FREM3	0.0013979
69	Brain – Amy	GFRA4	0.00138807
70	Brain – Amy	METTL21C	0.00138358
71	Brain – Amy	HOXB2	0.00138062
72	Brain – Amy	HOXA13	0.00137774
73	Brain – Amy	AIPL1	0.00136504
74	Brain – Amy	TTC9B	0.00135247
75	Brain – Amy	NR0B2	0.0013524
76	Brain – Amy	RP11-515E23.1	0.00134979
77	Brain – Amy	CBLN4	0.00134355
78	Brain – Amy	F2RL2	0.00132794
79	Brain – Amy	ZCCHC12	0.00131591
80	Brain – Amy	SP8	0.00131204
81	Brain – Amy	PF4V1	0.00130815
82	Brain – Amy	OTOS	0.00130578
83	Brain – Amy	ACPT	0.00129098
84	Brain – Amy	ZNRF4	0.00128554
85	Brain – Amy	C9orf135	0.00126925
86	Brain – Amy	RSPO1	0.00126858
87	Brain – Amy	MMP1	0.00126727
88	Brain – Amy	HTR3A	0.00126047
89	Brain – Amy	CACNG1	0.00125037
90	Brain – Amy	NCR1	0.00124561
91	Brain – Amy	RIMS1	0.00124504
92	Brain – Amy	NTSR2	0.00123662
93	Brain – Amy	BMP5	0.00123625
94	Brain – Amy	LMX1A	0.00123381
95	Brain – Amy	CLEC3A	0.00123216
96	Brain – Amy	UGT3A2	0.001232
97	Brain – Amy	NEUROD6	0.00122858
98	Brain – Amy	MUC7	0.00122309
99	Brain – Amy	C2orf80	0.0012202
100	Brain – Amy	OLIG2	0.00121882
101	Brain – Amy	LRTM1	0.00121353
102	Brain – Amy	CCK	0.00121231
103	Brain – Amy	MSX2	0.00120843
1	Brain – ACCB	CSN1S1	0.00719903
2	Brain – ACCB	CLPSL1	0.00451532
3	Brain – ACCB	KRT31	0.00449686
4	Brain – ACCB	AMBN	0.00398583
5	Brain – ACCB	KRT33B	0.0037789
6	Brain – ACCB	LGALS16	0.00374497
7	Brain – ACCB	GSG1L2	0.00340603
8	Brain – ACCB	SLN	0.00336551
9	Brain – ACCB	CLPSL2	0.00329348
10	Brain – ACCB	NEUROG2	0.00287571
11	Brain – ACCB	TMEM233	0.00277799
12	Brain – ACCB	DHRS7C	0.00262346
13	Brain – ACCB	PAX1	0.00259665
14	Brain – ACCB	RP11-515E23.1	0.00257268
15	Brain – ACCB	FATE1	0.00256023
16	Brain – ACCB	GOLGA6L1	0.0024735
17	Brain – ACCB	PPP1R17	0.00245005
18	Brain – ACCB	METTL21C	0.00244788
19	Brain – ACCB	RASSF6	0.00235874
20	Brain – ACCB	FOXG1	0.00232658
21	Brain – ACCB	CLNK	0.00223222
22	Brain – ACCB	HOXD4	0.00221114
23	Brain – ACCB	TESPA1	0.00219812
24	Brain – ACCB	LGALS9B	0.00218515
25	Brain – ACCB	HIST1H1D	0.00214404
26	Brain – ACCB	CT45A10	0.00213037
27	Brain – ACCB	GALNT5	0.00211822
28	Brain – ACCB	ST8SIA2	0.00211519
29	Brain – ACCB	MEOX1	0.00208981
30	Brain – ACCB	NXPH1	0.00208102
31	Brain – ACCB	KLHL1	0.00201888
32	Brain – ACCB	SPHKAP	0.00200888
33	Brain – ACCB	OSTN	0.00198571
34	Brain – ACCB	CD1C	0.00194889
35	Brain – ACCB	KCNS1	0.00194375
36	Brain – ACCB	KLK7	0.0019181
37	Brain – ACCB	ANXA10	0.00190406
38	Brain – ACCB	DRD5	0.0018469
39	Brain – ACCB	PIRT	0.0018371
40	Brain – ACCB	LL0XNC01-16G2.1	0.00183045
41	Brain – ACCB	AC002429.5	0.00182297
42	Brain – ACCB	MEPE	0.00182025
43	Brain – ACCB	GK3P	0.00180209
44	Brain – ACCB	SHOX2	0.00179879
45	Brain – ACCB	FEZF2	0.00178579
46	Brain – ACCB	LGALS9C	0.00177598
47	Brain – ACCB	NEUROD6	0.00177106
48	Brain – ACCB	GPR6	0.00175835
49	Brain – ACCB	BRS3	0.00175341
50	Brain – ACCB	SIGLEC6	0.0017531
51	Brain – ACCB	FUT6	0.00174702
52	Brain – ACCB	NPVF	0.00173972
53	Brain – ACCB	P2RY10	0.00173537
54	Brain – ACCB	GABRQ	0.00173257
55	Brain – ACCB	POSTN	0.0017255
56	Brain – ACCB	PRSS22	0.00172139
57	Brain – ACCB	ANKRD66	0.00168422
58	Brain – ACCB	TMEM244	0.00168188
59	Brain – ACCB	RXFP1	0.00166971
60	Brain – ACCB	NEUROD2	0.00166779
61	Brain – ACCB	RP11-49P4.7	0.00164908
62	Brain – ACCB	CCL15	0.00164808
63	Brain – ACCB	NKX3-2	0.00162665
64	Brain – ACCB	HOXC5	0.00162193
65	Brain – ACCB	SDR42E1	0.00161338
66	Brain – ACCB	NKX2-3	0.00159466
67	Brain – ACCB	HOXB4	0.00159379
68	Brain – ACCB	TFAP2D	0.00159118
69	Brain – ACCB	TMEM114	0.00158744
70	Brain – ACCB	SRRM4	0.00156102
71	Brain – ACCB	VSTM1	0.00155255
72	Brain – ACCB	LAIR2	0.00154776
73	Brain – ACCB	GNG13	0.00153808
74	Brain – ACCB	OTX2	0.00152616
75	Brain – ACCB	SP8	0.00152278
76	Brain – ACCB	RAPGEF4	0.001522
77	Brain – ACCB	TBX4	0.00150655
78	Brain – ACCB	AADACL2	0.0015049
79	Brain – ACCB	TCTEX1D4	0.00149133
80	Brain – ACCB	WNT16	0.00148874
81	Brain – ACCB	MCHR2	0.00148342
82	Brain – ACCB	KCNE1B	0.00148146
83	Brain – ACCB	MET	0.00147699
84	Brain – ACCB	INSM2	0.00146776
85	Brain – ACCB	GZMK	0.00146492
86	Brain – ACCB	TBR1	0.00146432
87	Brain – ACCB	CRH	0.00146156
88	Brain – ACCB	CPN2	0.00145772
89	Brain – ACCB	ZCCHC5	0.00145554
90	Brain – ACCB	FABP7	0.00144998
91	Brain – ACCB	MUC15	0.00144869
92	Brain – ACCB	TMEM196	0.00144663
93	Brain – ACCB	RP11-153I24.5	0.00144156
94	Brain – ACCB	IDO1	0.00143722
95	Brain – ACCB	KLK1	0.00143419
96	Brain – ACCB	HOXC11	0.00143273
97	Brain – ACCB	UGT2B15	0.00142323
98	Brain – ACCB	NPBWR1	0.00142277
99	Brain – ACCB	CCL16	0.00141425
100	Brain – ACCB	HOXB8	0.00141166
101	Brain – ACCB	MTNR1A	0.00141045
102	Brain – ACCB	HIST1H3G	0.00140203
103	Brain – ACCB	KRT3	0.00139966
1	Brain – CBG	HS3ST3A1	0.00622227
2	Brain – CBG	SCGN	0.00589012
3	Brain – CBG	HS3ST3B1	0.00483056
4	Brain – CBG	RXFP2	0.00446316
5	Brain – CBG	STOML3	0.00424124
6	Brain – CBG	TH	0.00418782
7	Brain – CBG	SULT1E1	0.00368522
8	Brain – CBG	GFAP	0.003502
9	Brain – CBG	SLC35D3	0.00343062
10	Brain – CBG	FOXI2	0.00333672
11	Brain – CBG	TESPA1	0.00331718
12	Brain – CBG	KLK4	0.0032463
13	Brain – CBG	RP11-231I13.2	0.00317475
14	Brain – CBG	CAPSL	0.00317373
15	Brain – CBG	CHAT	0.00311766
16	Brain – CBG	TBX5	0.00308204
17	Brain – CBG	GPR139	0.00290681
18	Brain – CBG	C1orf87	0.00283217
19	Brain – CBG	TNFSF11	0.00283192
20	Brain – CBG	ADAMTS20	0.00281892
21	Brain – CBG	C1orf158	0.00273944
22	Brain – CBG	RASSF6	0.00261708
23	Brain – CBG	HOXD9	0.00261225
24	Brain – CBG	FAM216B	0.0026023
25	Brain – CBG	PLSCR5	0.00259268
26	Brain – CBG	NEUROG2	0.00245872
27	Brain – CBG	TNIP3	0.00245218
28	Brain – CBG	GJD2	0.00245152
29	Brain – CBG	GSTA1	0.00242929
30	Brain – CBG	OR14I1	0.00239581
31	Brain – CBG	HYPM	0.00232527
32	Brain – CBG	LMX1A	0.00231145
33	Brain – CBG	CTXN3	0.00222601
34	Brain – CBG	CFAP77	0.00222096
35	Brain – CBG	CER1	0.00220849
36	Brain – CBG	LRTM1	0.00220098
37	Brain – CBG	ADGB	0.00217889
38	Brain – CBG	NCAN	0.00216975
39	Brain – CBG	RP11-451G4.2	0.00207831
40	Brain – CBG	PAX1	0.00207147
41	Brain – CBG	MTNR1B	0.00205662
42	Brain – CBG	SIGLEC15	0.00204247
43	Brain – CBG	UCN3	0.0020329
44	Brain – CBG	HTR3A	0.00200288
45	Brain – CBG	SYNDIG1L	0.00196719
46	Brain – CBG	TERT	0.00196593
47	Brain – CBG	FAM9B	0.00194836
48	Brain – CBG	HOXD4	0.00192904
49	Brain – CBG	SLC17A8	0.00192811
50	Brain – CBG	DPPA4	0.00191085
51	Brain – CBG	GHSR	0.00186927
52	Brain – CBG	RP11-569D9.5	0.00185259
53	Brain – CBG	HS3ST4	0.00184934
54	Brain – CBG	CRYGD	0.00184687
55	Brain – CBG	GMNC	0.00183807
56	Brain – CBG	CHRNA3	0.00183231
57	Brain – CBG	CCDC33	0.00181746
58	Brain – CBG	FST	0.00181656
59	Brain – CBG	CCKAR	0.00180986
60	Brain – CBG	SHOX2	0.00180579
61	Brain – CBG	C14orf39	0.00179477
62	Brain – CBG	PTGER3	0.00178707
63	Brain – CBG	TRPM8	0.00178501
64	Brain – CBG	MAP3K19	0.00178319
65	Brain – CBG	TMEM235	0.00176227
66	Brain – CBG	FAM92B	0.00175238
67	Brain – CBG	NTSR2	0.00174687
68	Brain – CBG	SLIT1	0.00174285
69	Brain – CBG	CTNNA2	0.00173974
70	Brain – CBG	CPA3	0.00172276
71	Brain – CBG	IL1RAPL2	0.0017203
72	Brain – CBG	HOXA13	0.00171995
73	Brain – CBG	HOXD10	0.00171848
74	Brain – CBG	AGBL1	0.0017114
75	Brain – CBG	KRTAP5-11	0.00170408
76	Brain – CBG	RP11-345F18.1	0.00170313
77	Brain – CBG	NKX3-2	0.00169668
78	Brain – CBG	SLC5A7	0.00169221
79	Brain – CBG	RASD2	0.00169009
80	Brain – CBG	EPPIN	0.00168917
81	Brain – CBG	CRABP1	0.00166121
82	Brain – CBG	NPFFR2	0.00165553
83	Brain – CBG	CXCL13	0.00163124
84	Brain – CBG	CCDC60	0.00161958
85	Brain – CBG	CYP26A1	0.00161815
86	Brain – CBG	RPH3A	0.00161494
87	Brain – CBG	FAM163A	0.00159487
88	Brain – CBG	KHDC1L	0.00158697
89	Brain – CBG	KRT24	0.00158445
90	Brain – CBG	SMCP	0.00157406
91	Brain – CBG	MMP10	0.00157353
92	Brain – CBG	COL6A5	0.00157161
93	Brain – CBG	HDC	0.00153847
94	Brain – CBG	PDILT	0.00152018
95	Brain – CBG	FOXJ1	0.00151024
96	Brain – CBG	RGS4	0.00150775
97	Brain – CBG	NXPH2	0.00150437
98	Brain – CBG	TUNAR	0.00149478
99	Brain – CBG	LINC00890	0.00149002
100	Brain – CBG	REG3A	0.00148271
101	Brain – CBG	ADH1C	0.00147186
102	Brain – CBG	EXOC3L4	0.00146618
103	Brain – CBG	CPZ	0.00146096
1	Brain – CH	GABRA6	0.00444935
2	Brain – CH	ZIC4	0.0031086
3	Brain – CH	HOXD9	0.00255905
4	Brain – CH	FGF3	0.00248475
5	Brain – CH	NEUROD2	0.00247275
6	Brain – CH	SULT1E1	0.00243439
7	Brain – CH	AKAIN1	0.00222105
8	Brain – CH	NEUROD1	0.00215514
9	Brain – CH	SDR42E1	0.00210906
10	Brain – CH	ZIC1	0.00205879
11	Brain – CH	FOXA1	0.00205286
12	Brain – CH	ZP2	0.00188133
13	Brain – CH	STYK1	0.00185681
14	Brain – CH	SCML4	0.00183052
15	Brain – CH	MUC3A	0.00180543
16	Brain – CH	PRR35	0.00179041
17	Brain – CH	TLX3	0.0016964
18	Brain – CH	PNLIPRP3	0.00167801
19	Brain – CH	CCR9	0.00163338
20	Brain – CH	CSH2	0.00160588
21	Brain – CH	AADAC	0.00156015
22	Brain – CH	GPR101	0.0015579
23	Brain – CH	HSPB3	0.00155372
24	Brain – CH	MRLN	0.00154244
25	Brain – CH	PRL	0.00152519
26	Brain – CH	FAM3B	0.00151689
27	Brain – CH	OR2A7	0.00148543
28	Brain – CH	AGR3	0.00147203
29	Brain – CH	HOXD10	0.00145704
30	Brain – CH	EXOC3L4	0.0014524
31	Brain – CH	GABRB2	0.00144564
32	Brain – CH	SYNPR	0.00142036
33	Brain – CH	GPR174	0.00141647
34	Brain – CH	HIST1H4A	0.00141096
35	Brain – CH	CWH43	0.00140357
36	Brain – CH	TBL1Y	0.00139523
37	Brain – CH	JCHAIN	0.00139048
38	Brain – CH	IL22	0.00137803
39	Brain – CH	FER1L6	0.00136741
40	Brain – CH	KLHL38	0.00135132
41	Brain – CH	ALDH3B2	0.00134567
42	Brain – CH	CH17-385C13.3	0.0013403
43	Brain – CH	FSTL5	0.00133722
44	Brain – CH	SPRR2D	0.001337
45	Brain – CH	PCSK9	0.00132443
46	Brain – CH	CXorf65	0.00132106
47	Brain – CH	MLPH	0.00128904
48	Brain – CH	FBXO40	0.00127002
49	Brain – CH	SPHKAP	0.00124613
50	Brain – CH	AKR1B10	0.00124474
51	Brain – CH	MGAM2	0.00124359
52	Brain – CH	ETV1	0.00123574
53	Brain – CH	SERPINB2	0.00122786
54	Brain – CH	ADD2	0.00122603
55	Brain – CH	SNAP25	0.00121966
56	Brain – CH	TNNT3	0.00120152
57	Brain – CH	IL1RAPL2	0.00119336
58	Brain – CH	RETN	0.00117509
59	Brain – CH	FREM3	0.001171
60	Brain – CH	TAGLN3	0.00115988
61	Brain – CH	ELAVL4	0.00115215
62	Brain – CH	ADH4	0.00115119
63	Brain – CH	FOXI2	0.00114496
64	Brain – CH	CFHR3	0.0011368
65	Brain – CH	SRPX2	0.0011302
66	Brain – CH	TH	0.00112473
67	Brain – CH	CRISP2	0.00112126
68	Brain – CH	ZDHHC22	0.00111314
69	Brain – CH	STH	0.00110722
70	Brain – CH	MAFA	0.00110565
71	Brain – CH	WT1	0.00110011
72	Brain – CH	PDZK1IP1	0.00109614
73	Brain – CH	CCL18	0.00109419
74	Brain – CH	GRM4	0.00109371
75	Brain – CH	AMER2	0.00108984
76	Brain – CH	FGFBP1	0.00108818
77	Brain – CH	OVCH1	0.00108621
78	Brain – CH	TNFRSF13B	0.00108373
79	Brain – CH	KCND2	0.00108157
80	Brain – CH	DCAF12L1	0.00107437
81	Brain – CH	GADL1	0.00107177
82	Brain – CH	MS4A8	0.00107147
83	Brain – CH	ANGPT4	0.00107053
84	Brain – CH	C1QL3	0.00105754
85	Brain – CH	PPIAL4C	0.0010529
86	Brain – CH	ACSM2A	0.00105043
87	Brain – CH	POU3F3	0.00104712
88	Brain – CH	VSNL1	0.0010456
89	Brain – CH	TXLNB	0.00104354
90	Brain – CH	STMN2	0.0010421
91	Brain – CH	TMEM26	0.0010349
92	Brain – CH	HTR2C	0.00103348
93	Brain – CH	FBP2	0.0010302
94	Brain – CH	CHGB	0.00102522
95	Brain – CH	SKAP1	0.00102089
96	Brain – CH	NKX6-3	0.00101607
97	Brain – CH	SLCO4C1	0.00101501
98	Brain – CH	PABPC1L2B	0.00101472
99	Brain – CH	SLC17A6	0.00101432
100	Brain – CH	HOXD3	0.00101246
101	Brain – CH	DHRS7C	0.00101158
102	Brain – CH	SYT1	0.00101142
103	Brain – CH	STRA6	0.00101124
1	Brain – Cer	PPP1R17	0.00383557
2	Brain – Cer	SKOR2	0.00327206
3	Brain – Cer	RP11-546B8.6	0.00254378
4	Brain – Cer	FAM71C	0.00236541
5	Brain – Cer	AGTR2	0.00234326
6	Brain – Cer	RXFP1	0.00213636
7	Brain – Cer	KCNG3	0.00212872
8	Brain – Cer	KLHL1	0.00208307
9	Brain – Cer	OPRM1	0.00206789
10	Brain – Cer	CDH15	0.00205969
11	Brain – Cer	SUCNR1	0.00203005
12	Brain – Cer	SLC1A6	0.00193106
13	Brain – Cer	CALB1	0.00192732
14	Brain – Cer	SST	0.00191921
15	Brain – Cer	SLC32A1	0.00187456
16	Brain – Cer	CLEC2L	0.00186892
17	Brain – Cer	DCSTAMP	0.00175416
18	Brain – Cer	PRR35	0.00173947
19	Brain – Cer	OTX2	0.00169217
20	Brain – Cer	CALCR	0.00168687
21	Brain – Cer	IFNK	0.00168338
22	Brain – Cer	ACTL6B	0.00167113
23	Brain – Cer	BARHL1	0.00163349
24	Brain – Cer	PATE3	0.00162633
25	Brain – Cer	TESPA1	0.00162198
26	Brain – Cer	SYCP1	0.00156085
27	Brain – Cer	CARTPT	0.00152612
28	Brain – Cer	TAS2R3	0.00152291
29	Brain – Cer	CNPY1	0.00151101
30	Brain – Cer	CRTAM	0.00150438
31	Brain – Cer	HS3ST4	0.00150031
32	Brain – Cer	RASSF10	0.00149873
33	Brain – Cer	CPN2	0.00148379
34	Brain – Cer	LHX9	0.00147982
35	Brain – Cer	CDR1	0.00147236
36	Brain – Cer	ILDR1	0.00147139
37	Brain – Cer	GALNT9	0.00144732
38	Brain – Cer	HOXB7	0.00142264
39	Brain – Cer	ULBP3	0.00142198
40	Brain – Cer	OR1F1	0.00141467
41	Brain – Cer	FOXD3	0.00141041
42	Brain – Cer	APOBEC4	0.00140178
43	Brain – Cer	TNFSF8	0.00139987
44	Brain – Cer	PRKCG	0.00139786
45	Brain – Cer	ALX1	0.00139626
46	Brain – Cer	IL10	0.00139187
47	Brain – Cer	CCDC60	0.00138772
48	Brain – Cer	GNG13	0.00138663
49	Brain – Cer	HTR1A	0.00137887
50	Brain – Cer	COL19A1	0.00137
51	Brain – Cer	FAT2	0.00136727
52	Brain – Cer	HOXA2	0.00136621
53	Brain – Cer	GPR88	0.00135923
54	Brain – Cer	GRID2IP	0.00135346
55	Brain – Cer	CCDC144A	0.0013534
56	Brain – Cer	SHISA6	0.00134831
57	Brain – Cer	FOXG1	0.00134094
58	Brain – Cer	LHX1	0.00133039
59	Brain – Cer	HOXB5	0.00131737
60	Brain – Cer	DDX53	0.00130798
61	Brain – Cer	ST6GALNAC2	0.00130582
62	Brain – Cer	PSG1	0.00129051
63	Brain – Cer	SLC5A5	0.00128985
64	Brain – Cer	KCNC1	0.0012818
65	Brain – Cer	SMLR1	0.0012781
66	Brain – Cer	F2RL1	0.00127067
67	Brain – Cer	B3GAT1	0.0012705
68	Brain – Cer	CCL13	0.00125574
69	Brain – Cer	LBX1	0.00123855
70	Brain – Cer	METTL21C	0.00123242
71	Brain – Cer	VWC2	0.00123207
72	Brain – Cer	CACNA1G	0.00121398
73	Brain – Cer	NCAN	0.0012077
74	Brain – Cer	SPINK6	0.00120133
75	Brain – Cer	PTH2	0.00117576
76	Brain – Cer	PBOV1	0.00116495
77	Brain – Cer	IFNA8	0.00116068
78	Brain – Cer	CATSPERB	0.00115491
79	Brain – Cer	STXBP5L	0.00114702
80	Brain – Cer	APCDD1L	0.00113605
81	Brain – Cer	KCNH7	0.00113368
82	Brain – Cer	TAS2R9	0.00113029
83	Brain – Cer	PRL	0.00111881
84	Brain – Cer	RIT2	0.00111161
85	Brain – Cer	CD40LG	0.00110523
86	Brain – Cer	ZIC3	0.00110106
87	Brain – Cer	GPR55	0.00110028
88	Brain – Cer	SCRT1	0.00108002
89	Brain – Cer	ABCC12	0.0010775
90	Brain – Cer	FFAR4	0.0010762
91	Brain – Cer	PRSS51	0.00107371
92	Brain – Cer	UNCX	0.00107274
93	Brain – Cer	PDIA2	0.00107069
94	Brain – Cer	RAX	0.00106641
95	Brain – Cer	CCDC175	0.00105354
96	Brain – Cer	ZCCHC12	0.00105248
97	Brain – Cer	IDO2	0.00104085
98	Brain – Cer	AVPR1B	0.00103905
99	Brain – Cer	CCL20	0.00103821
100	Brain – Cer	ICAM5	0.00103434
101	Brain – Cer	LDLRAD1	0.001029
102	Brain – Cer	KIR3DL2	0.00102724
103	Brain – Cer	FRG2	0.00102267
1	Brain – Cor	CTXN3	0.00219549
2	Brain – Cor	MCHR2	0.00210999
3	Brain – Cor	SLC5A7	0.00200568
4	Brain – Cor	DRGX	0.00194029
5	Brain – Cor	ANKRD62	0.00186964
6	Brain – Cor	KCNS1	0.0018196
7	Brain – Cor	LHX9	0.00174595
8	Brain – Cor	ISL1	0.00170309
9	Brain – Cor	KIF5A	0.00164637
10	Brain – Cor	HOXC8	0.001559
11	Brain – Cor	NPBWR1	0.0014999
12	Brain – Cor	OR14I1	0.00148648
13	Brain – Cor	HTR1A	0.00140172
14	Brain – Cor	CCK	0.00139785
15	Brain – Cor	ROS1	0.00138981
16	Brain – Cor	ZP2	0.00137567
17	Brain – Cor	RIMS3	0.00132758
18	Brain – Cor	SBK3	0.00132495
19	Brain – Cor	HIST1H4J	0.00131421
20	Brain – Cor	SP8	0.00130326
21	Brain – Cor	TMEM151B	0.00129444
22	Brain – Cor	GRIN1	0.00127756
23	Brain – Cor	CCL15	0.00124101
24	Brain – Cor	GABBR2	0.00123569
25	Brain – Cor	TMEM155	0.00122626
26	Brain – Cor	HTR5A	0.0012091
27	Brain – Cor	FAM163B	0.00120229
28	Brain – Cor	ZBBX	0.00119712
29	Brain – Cor	IFNA13	0.00119031
30	Brain – Cor	FREM3	0.00118152
31	Brain – Cor	KCNJ4	0.0011803
32	Brain – Cor	KCNC2	0.00117487
33	Brain – Cor	BRINP2	0.00116976
34	Brain – Cor	PAX7	0.00116893
35	Brain – Cor	THEG	0.00116549
36	Brain – Cor	HOXB7	0.00112952
37	Brain – Cor	WFDC10A	0.00111171
38	Brain – Cor	PITX2	0.00110902
39	Brain – Cor	MGAT5B	0.0010855
40	Brain – Cor	SLC18A3	0.00108414
41	Brain – Cor	TMEM114	0.00107206
42	Brain – Cor	B3GAT1	0.00104999
43	Brain – Cor	GABRG1	0.00104712
44	Brain – Cor	RXFP1	0.00104587
45	Brain – Cor	GALNTL5	0.00103448
46	Brain – Cor	GABRA5	0.00101811
47	Brain – Cor	SIM1	0.00101787
48	Brain – Cor	FEZF2	0.00101407
49	Brain – Cor	LHX2	0.00100439
50	Brain – Cor	TBR1	0.00100278
51	Brain – Cor	AGR3	0.00100254
52	Brain – Cor	SLC32A1	0.00100242
53	Brain – Cor	SLC30A3	0.000996213
54	Brain – Cor	IQCF3	0.000995013
55	Brain – Cor	KNCN	0.000991431
56	Brain – Cor	HTR3B	0.000990011
57	Brain – Cor	CAMKV	0.000987686
58	Brain – Cor	ELFN2	0.000981142
59	Brain – Cor	UNC13C	0.000974072
60	Brain – Cor	HAPLN4	0.000973551
61	Brain – Cor	DDN	0.000968351
62	Brain – Cor	ZIC1	0.000957101
63	Brain – Cor	RPE65	0.000955879
64	Brain – Cor	LRRC53	0.000954069
65	Brain – Cor	IL9	0.000946463
66	Brain – Cor	TCEAL6	0.000941264
67	Brain – Cor	SOWAHB	0.000938518
68	Brain – Cor	TFAP2D	0.000938084
69	Brain – Cor	SOHLH1	0.000923424
70	Brain – Cor	FOXD3	0.000922711
71	Brain – Cor	MSLNL	0.00091712
72	Brain – Cor	NEUROD2	0.000916802
73	Brain – Cor	FOXG1	0.000907794
74	Brain – Cor	NKX1-2	0.000904828
75	Brain – Cor	PDE6H	0.000904603
76	Brain – Cor	ZMAT4	0.000901009
77	Brain – Cor	STXBP5L	0.000894035
78	Brain – Cor	CCL1	0.000884129
79	Brain – Cor	LCN1	0.000882324
80	Brain – Cor	C9orf129	0.000882246
81	Brain – Cor	CUX2	0.000881186
82	Brain – Cor	KCNH5	0.000875846
83	Brain – Cor	LCN15	0.000874863
84	Brain – Cor	RPH3A	0.000867687
85	Brain – Cor	SCRT2	0.000867132
86	Brain – Cor	CBLN2	0.00086658
87	Brain – Cor	KCNH3	0.00086139
88	Brain – Cor	RIMS1	0.00086121
89	Brain – Cor	GFAP	0.0008599
90	Brain – Cor	TERT	0.000858839
91	Brain – Cor	KCNK9	0.000853463
92	Brain – Cor	CFAP74	0.000853285
93	Brain – Cor	GLP1R	0.000853249
94	Brain – Cor	ANKRD20A3	0.000852799
95	Brain – Cor	OR13C5	0.000851306
96	Brain – Cor	ZPBP2	0.000847294
97	Brain – Cor	RASD2	0.000846585
98	Brain – Cor	CFAP47	0.00084527
99	Brain – Cor	PNMA5	0.000844333
100	Brain – Cor	CNTNAP5	0.00083465
101	Brain – Cor	RP4-809F18.1	0.000830893
102	Brain – Cor	ATP4A	0.000829112
103	Brain – Cor	ARPP21	0.00082659
1	Brain – FCB	NPBWR2	0.00851133
2	Brain – FCB	SLC17A6	0.00525565
3	Brain – FCB	SULT1E1	0.00515086
4	Brain – FCB	IL2RA	0.00515013
5	Brain – FCB	BMP5	0.00511684
6	Brain – FCB	TCF21	0.00508274
7	Brain – FCB	ACTL8	0.004838
8	Brain – FCB	C4BPB	0.00474892
9	Brain – FCB	SNAP25	0.00429546
10	Brain – FCB	HSD17B2	0.00428065
11	Brain – FCB	HOXA4	0.00425355
12	Brain – FCB	TFAP2D	0.00415583
13	Brain – FCB	C1orf158	0.00406988
14	Brain – FCB	CARTPT	0.00400333
15	Brain – FCB	SLC6A3	0.00377154
16	Brain – FCB	IRX3	0.00375025
17	Brain – FCB	HOXA9	0.00366765
18	Brain – FCB	METTL21C	0.0036659
19	Brain – FCB	GPR15	0.00356417
20	Brain – FCB	ADH4	0.00344477
21	Brain – FCB	GABRA1	0.00334962
22	Brain – FCB	RHO	0.0033233
23	Brain – FCB	PRL	0.00323369
24	Brain – FCB	IRX2	0.00315661
25	Brain – FCB	TBR1	0.00307323
26	Brain – FCB	FRMD7	0.00302303
27	Brain – FCB	SCN1A	0.00301698
28	Brain – FCB	HOXB5	0.00300949
29	Brain – FCB	HOXB3	0.00295632
30	Brain – FCB	EMX1	0.00294156
31	Brain – FCB	TSHB	0.00293549
32	Brain – FCB	FCRL1	0.00288157
33	Brain – FCB	SLC5A7	0.00285666
34	Brain – FCB	MCHR2	0.00283858
35	Brain – FCB	ITLN2	0.00279757
36	Brain – FCB	OR2AJ1	0.00279379
37	Brain – FCB	SYNPR	0.00278578
38	Brain – FCB	IRX1	0.00277895
39	Brain – FCB	VSNL1	0.00277014
40	Brain – FCB	UCN3	0.00276237
41	Brain – FCB	ELAVL4	0.00270719
42	Brain – FCB	RBBP8NL	0.00270158
43	Brain – FCB	FSHB	0.00257536
44	Brain – FCB	IL24	0.00254577
45	Brain – FCB	OTX2	0.00252201
46	Brain – FCB	CXCR6	0.00252179
47	Brain – FCB	RXFP1	0.00249379
48	Brain – FCB	TMEM114	0.00246236
49	Brain – FCB	CH17-385C13.3	0.00245673
50	Brain – FCB	DRGX	0.00244242
51	Brain – FCB	KRTAP5-11	0.00244062
52	Brain – FCB	HOXD10	0.00240438
53	Brain – FCB	INA	0.00237266
54	Brain – FCB	FOXD4L3	0.00236871
55	Brain – FCB	DPEP1	0.00233925
56	Brain – FCB	CACNG8	0.00233625
57	Brain – FCB	PABPC1L2B	0.00231529
58	Brain – FCB	LHFPL3	0.00230071
59	Brain – FCB	CYP2C9	0.00229327
60	Brain – FCB	CATSPERD	0.00227466
61	Brain – FCB	SLC17A3	0.00227092
62	Brain – FCB	CCL23	0.00225522
63	Brain – FCB	SLC4A10	0.00225196
64	Brain – FCB	SYT4	0.00224874
65	Brain – FCB	NPPC	0.00224441
66	Brain – FCB	OR2L13	0.00222791
67	Brain – FCB	AQP10	0.00222261
68	Brain – FCB	SLC22A9	0.00221373
69	Brain – FCB	ETV3L	0.00221228
70	Brain – FCB	ROS1	0.00218646
71	Brain – FCB	DNASE1L3	0.00218622
72	Brain – FCB	SERPINB7	0.00218593
73	Brain – FCB	PNLIPRP3	0.00215071
74	Brain – FCB	ZNF365	0.00214927
75	Brain – FCB	CCL19	0.00212461
76	Brain – FCB	MINDY4B	0.00211931
77	Brain – FCB	EOMES	0.00210146
78	Brain – FCB	TBX4	0.00209238
79	Brain – FCB	SPAG6	0.00208834
80	Brain – FCB	IL4	0.00207534
81	Brain – FCB	HOXD9	0.0020722
82	Brain – FCB	SPTSSB	0.00206808
83	Brain – FCB	SCG5	0.00206745
84	Brain – FCB	SPOCK3	0.00205626
85	Brain – FCB	SIGLEC1	0.00205571
86	Brain – FCB	CYP4F12	0.00204313
87	Brain – FCB	AFP	0.00202178
88	Brain – FCB	CD200R1L	0.00201458
89	Brain – FCB	HCN1	0.00201238
90	Brain – FCB	HOXA13	0.00200504
91	Brain – FCB	MARCO	0.00200037
92	Brain – FCB	PCSK1	0.00199396
93	Brain – FCB	PCDHA13	0.00199161
94	Brain – FCB	AC009014.3	0.00199132
95	Brain – FCB	KCNK17	0.00199109
96	Brain – FCB	FOXD4L6	0.00197658
97	Brain – FCB	CD5L	0.00197472
98	Brain – FCB	CLIC6	0.00196991
99	Brain – FCB	PKHD1L1	0.00196861
100	Brain – FCB	POU6F2	0.00196447
101	Brain – FCB	RAB44	0.0019612
102	Brain – FCB	KRT24	0.00193414
103	Brain – FCB	MMP27	0.00192594
1	Brain – Hip	CDRT15L2	0.0108361
2	Brain – Hip	NEUROG3	0.00626551
3	Brain – Hip	LCN1	0.00442548
4	Brain – Hip	AKAIN1	0.00396113
5	Brain – Hip	HPCA	0.00373065
6	Brain – Hip	FIBCD1	0.00365353
7	Brain – Hip	CLPSL1	0.00321018
8	Brain – Hip	FEZF2	0.00316843
9	Brain – Hip	NEUROD6	0.00313264
10	Brain – Hip	CABP7	0.00279663
11	Brain – Hip	TBX5	0.00263357
12	Brain – Hip	OTX2	0.00246428
13	Brain – Hip	NEUROD2	0.00234895
14	Brain – Hip	NTS	0.00234769
15	Brain – Hip	TOPAZ1	0.00233378
16	Brain – Hip	NEUROG2	0.00222152
17	Brain – Hip	MINDY4B	0.00216913
18	Brain – Hip	C22orf42	0.0020847
19	Brain – Hip	SLC17A7	0.00207067
20	Brain – Hip	DMRT1	0.00206709
21	Brain – Hip	DDN	0.00204825
22	Brain – Hip	ISL1	0.00202939
23	Brain – Hip	HTR1A	0.00193582
24	Brain – Hip	KCNN1	0.00187992
25	Brain – Hip	ADGRF2	0.00187907
26	Brain – Hip	PAX1	0.00182026
27	Brain – Hip	RAPGEF4	0.00180833
28	Brain – Hip	HOXA2	0.0017927
29	Brain – Hip	TPH2	0.0017765
30	Brain – Hip	IDO1	0.00177517
31	Brain – Hip	HOXB6	0.00176983
32	Brain – Hip	FOXG1	0.00175985
33	Brain – Hip	RAX	0.00175576
34	Brain – Hip	TTR	0.00166748
35	Brain – Hip	CHRNA1	0.00166001
36	Brain – Hip	NR2E1	0.00163139
37	Brain – Hip	CNGB1	0.00161346
38	Brain – Hip	GABRA5	0.00161245
39	Brain – Hip	KLF14	0.001612
40	Brain – Hip	SPATA31A6	0.00158589
41	Brain – Hip	RP11-736N17.11	0.00158137
42	Brain – Hip	PITX2	0.00157312
43	Brain – Hip	LHX9	0.00156896
44	Brain – Hip	OR1F1	0.00154579
45	Brain – Hip	C1QTNF9B	0.00154083
46	Brain – Hip	DMRT3	0.00153449
47	Brain – Hip	LHX3	0.00149978
48	Brain – Hip	SOHLH1	0.00148355
49	Brain – Hip	C6orf141	0.00146735
50	Brain – Hip	SPHKAP	0.00146596
51	Brain – Hip	FOXD4L6	0.00146426
52	Brain – Hip	CNIH2	0.00144547
53	Brain – Hip	HOXA1	0.00143943
54	Brain – Hip	NEUROD1	0.00141917
55	Brain – Hip	ZIC1	0.00139075
56	Brain – Hip	MAS1	0.00137118
57	Brain – Hip	STOML3	0.00136326
58	Brain – Hip	CAMK2A	0.00135287
59	Brain – Hip	PLP1	0.00135285
60	Brain – Hip	HOXA4	0.0013494
61	Brain – Hip	FOXD4L3	0.00133448
62	Brain – Hip	CD1C	0.00131939
63	Brain – Hip	GABRQ	0.00128511
64	Brain – Hip	SNTG1	0.00125352
65	Brain – Hip	GALNTL5	0.0012517
66	Brain – Hip	THEG	0.0012492
67	Brain – Hip	HOXA3	0.0012387
68	Brain – Hip	C1orf158	0.00123588
69	Brain – Hip	MCHR2	0.00122007
70	Brain – Hip	OTX1	0.00121703
71	Brain – Hip	SIM1	0.00121599
72	Brain – Hip	FAM216B	0.00120766
73	Brain – Hip	C9orf135	0.00120611
74	Brain – Hip	PAX3	0.00119586
75	Brain – Hip	ICAM5	0.00119329
76	Brain – Hip	ZNF488	0.00118969
77	Brain – Hip	PRB1	0.00117356
78	Brain – Hip	HRK	0.00117014
79	Brain – Hip	UNCX	0.0011689
80	Brain – Hip	HOXA7	0.00116697
81	Brain – Hip	AMBN	0.00116345
82	Brain – Hip	GFAP	0.0011541
83	Brain – Hip	LPAR3	0.00115164
84	Brain – Hip	HTR2C	0.00114941
85	Brain – Hip	TULP1	0.00114874
86	Brain – Hip	METTL21C	0.0011474
87	Brain – Hip	F2RL2	0.00114698
88	Brain – Hip	EMX1	0.001146
89	Brain – Hip	MMP1	0.00114442
90	Brain – Hip	BMP10	0.00113695
91	Brain – Hip	HOXB5	0.00113199
92	Brain – Hip	SCN1A	0.00112798
93	Brain – Hip	SOWAHA	0.00112421
94	Brain – Hip	SLC24A2	0.00112197
95	Brain – Hip	MAG	0.00111871
96	Brain – Hip	P2RX2	0.00110997
97	Brain – Hip	PSD	0.00110944
98	Brain – Hip	CYP2C9	0.001105
99	Brain – Hip	MPPED1	0.00110485
100	Brain – Hip	LHX2	0.00110202
101	Brain – Hip	CLPSL2	0.00110023
102	Brain – Hip	INS-IGF2	0.00109788
103	Brain – Hip	STMN2	0.00109362
1	Brain – Hyp	SIM1	0.00698823
2	Brain – Hyp	AVP	0.00691332
3	Brain – Hyp	OTP	0.00676079
4	Brain – Hyp	GHRH	0.00631969
5	Brain – Hyp	PMCH	0.00580588
6	Brain – Hyp	HMX3	0.00463379
7	Brain – Hyp	HCRT	0.00440867
8	Brain – Hyp	C22orf42	0.00422219
9	Brain – Hyp	SIX6	0.00414239
10	Brain – Hyp	HMX2	0.0038552
11	Brain – Hyp	OXT	0.00378635
12	Brain – Hyp	NPVF	0.00325156
13	Brain – Hyp	MC3R	0.00323426
14	Brain – Hyp	SOX14	0.00311528
15	Brain – Hyp	CRH	0.00270476
16	Brain – Hyp	TMEM114	0.00264593
17	Brain – Hyp	GPR139	0.00261703
18	Brain – Hyp	ARHGAP36	0.00261003
19	Brain – Hyp	NKX2-1	0.00255093
20	Brain – Hyp	HDC	0.00254866
21	Brain – Hyp	BSX	0.00251107
22	Brain – Hyp	GPR101	0.00246192
23	Brain – Hyp	NGB	0.00243556
24	Brain – Hyp	DLX1	0.00234761
25	Brain – Hyp	UNCX	0.00232105
26	Brain – Hyp	GPR50	0.00229872
27	Brain – Hyp	STOML3	0.00218649
28	Brain – Hyp	FOXB1	0.00217649
29	Brain – Hyp	HOXA3	0.0021571
30	Brain – Hyp	PRDM13	0.00215386
31	Brain – Hyp	ISL1	0.00212175
32	Brain – Hyp	FOXB2	0.00212123
33	Brain – Hyp	HOXA2	0.00211727
34	Brain – Hyp	GAL	0.00210076
35	Brain – Hyp	HOXA4	0.0019661
36	Brain – Hyp	GABRQ	0.00195838
37	Brain – Hyp	BARHL2	0.00192882
38	Brain – Hyp	HOXB5	0.00192436
39	Brain – Hyp	NPSR1	0.00190866
40	Brain – Hyp	CALB2	0.00179927
41	Brain – Hyp	OTX2	0.0017678
42	Brain – Hyp	HOXD4	0.00175858
43	Brain – Hyp	HOXA7	0.00172334
44	Brain – Hyp	FEZF1	0.00170275
45	Brain – Hyp	CALCR	0.00168952
46	Brain – Hyp	PPP1R17	0.00167664
47	Brain – Hyp	ZIC4	0.00167381
48	Brain – Hyp	ECEL1	0.00165389
49	Brain – Hyp	SLC18A3	0.00164442
50	Brain – Hyp	HOXB3	0.00163082
51	Brain – Hyp	CCKAR	0.00161961
52	Brain – Hyp	ONECUT3	0.00160857
53	Brain – Hyp	CALCB	0.00159542
54	Brain – Hyp	QRFPR	0.00158981
55	Brain – Hyp	SFTA3	0.00158773
56	Brain – Hyp	HOXA5	0.00155549
57	Brain – Hyp	GAST	0.00155348
58	Brain – Hyp	RP11-736N17.11	0.00154126
59	Brain – Hyp	NPBWR1	0.00152733
60	Brain – Hyp	CARTPT	0.0015266
61	Brain – Hyp	PRLHR	0.00151722
62	Brain – Hyp	CLEC3A	0.00150706
63	Brain – Hyp	FAM216B	0.0015027
64	Brain – Hyp	HOXB4	0.00150212
65	Brain – Hyp	LHX9	0.00149811
66	Brain – Hyp	HOXC5	0.00149372
67	Brain – Hyp	NKX2-4	0.00148583
68	Brain – Hyp	GPR6	0.00147507
69	Brain – Hyp	VGF	0.00147139
70	Brain – Hyp	SOX1	0.00146753
71	Brain – Hyp	HOXB2	0.00144854
72	Brain – Hyp	RP11-49P4.7	0.00140579
73	Brain – Hyp	LHX1	0.00140274
74	Brain – Hyp	ZIC1	0.0013978
75	Brain – Hyp	FGF19	0.00138559
76	Brain – Hyp	CCDC60	0.00138
77	Brain – Hyp	GABRA5	0.00136672
78	Brain – Hyp	FAM9B	0.0013409
79	Brain – Hyp	GSX1	0.00132997
80	Brain – Hyp	HOXB8	0.00132979
81	Brain – Hyp	SLC5A7	0.00131659
82	Brain – Hyp	CPN2	0.00129979
83	Brain – Hyp	BARHL1	0.00129267
84	Brain – Hyp	RP11-96L14.8	0.00128605
85	Brain – Hyp	SLC17A6	0.001278
86	Brain – Hyp	AIRE	0.00126654
87	Brain – Hyp	HOXB6	0.00126329
88	Brain – Hyp	PCSK1	0.00126324
89	Brain – Hyp	CNGB1	0.00126015
90	Brain – Hyp	NTS	0.00124475
91	Brain – Hyp	GLRA2	0.00124347
92	Brain – Hyp	TNFSF11	0.00124295
93	Brain – Hyp	DCAF12L1	0.00121198
94	Brain – Hyp	C14orf39	0.00120313
95	Brain – Hyp	LGALS16	0.0011998
96	Brain – Hyp	SSTR3	0.00119767
97	Brain – Hyp	SAGE1	0.00119451
98	Brain – Hyp	ADGB	0.00118887
99	Brain – Hyp	SYTL5	0.0011829
100	Brain – Hyp	GHSR	0.00118049
101	Brain – Hyp	C20orf85	0.00117224
102	Brain – Hyp	PNMA5	0.001168
103	Brain – Hyp	DLX6	0.00115971
1	Brain – NABG	DGKK	0.00433744
2	Brain – NABG	DRD3	0.00409354
3	Brain – NABG	BRS3	0.00391104
4	Brain – NABG	GPR101	0.0038097
5	Brain – NABG	ENTHD1	0.00372843
6	Brain – NABG	CARD18	0.00324451
7	Brain – NABG	RESP18	0.00321858
8	Brain – NABG	SAG	0.0027416
9	Brain – NABG	GABRA5	0.00266933
10	Brain – NABG	RXFP2	0.00252253
11	Brain – NABG	ETV3L	0.00228711
12	Brain – NABG	PNMA5	0.00227618
13	Brain – NABG	OPRM1	0.0022625
14	Brain – NABG	LL0XNC01-16G2.1	0.00221987
15	Brain – NABG	ARPP21	0.00215857
16	Brain – NABG	SLC32A1	0.00214242
17	Brain – NABG	PENK	0.00210989
18	Brain – NABG	GSX1	0.00202348
19	Brain – NABG	LINC00238	0.00200987
20	Brain – NABG	GHSR	0.00200178
21	Brain – NABG	ANKRD63	0.00199854
22	Brain – NABG	SIX3	0.001905
23	Brain – NABG	HSD17B2	0.0018581
24	Brain – NABG	ISL1	0.00185356
25	Brain – NABG	HOXB6	0.0018307
26	Brain – NABG	PYDC1	0.0018259
27	Brain – NABG	GADL1	0.00177813
28	Brain – NABG	CALCR	0.00175397
29	Brain – NABG	CLEC3A	0.00167196
30	Brain – NABG	LINC00282	0.00166824
31	Brain – NABG	RD3	0.00165353
32	Brain – NABG	GMNC	0.00165138
33	Brain – NABG	ADGRG4	0.00163626
34	Brain – NABG	HTR2C	0.00163163
35	Brain – NABG	DDN	0.00162129
36	Brain – NABG	LYPD1	0.00161903
37	Brain – NABG	GPR149	0.00161788
38	Brain – NABG	SYNDIG1L	0.00160806
39	Brain – NABG	LHX8	0.00159706
40	Brain – NABG	ADH1A	0.00159385
41	Brain – NABG	NPY2R	0.00158453
42	Brain – NABG	GPR6	0.00156829
43	Brain – NABG	NPPB	0.0015645
44	Brain – NABG	CBLN4	0.0015553
45	Brain – NABG	PCDH11X	0.00154328
46	Brain – NABG	GUCA1A	0.00152743
47	Brain – NABG	HOXC8	0.00152565
48	Brain – NABG	HMX3	0.00150068
49	Brain – NABG	MINDY4B	0.00147085
50	Brain – NABG	KCTD4	0.00145336
51	Brain – NABG	ODF1	0.00143721
52	Brain – NABG	CARTPT	0.00142909
53	Brain – NABG	RXFP1	0.00140786
54	Brain – NABG	FOXG1	0.00140153
55	Brain – NABG	RAX	0.00139764
56	Brain – NABG	TBX5	0.00139562
57	Brain – NABG	ZIC1	0.00138528
58	Brain – NABG	RBBP8NL	0.00136669
59	Brain – NABG	NKX2-3	0.00136637
60	Brain – NABG	GSC	0.00135141
61	Brain – NABG	VSNL1	0.00134699
62	Brain – NABG	RIT2	0.00133505
63	Brain – NABG	SERPINB2	0.00133374
64	Brain – NABG	PCP4	0.00131656
65	Brain – NABG	GOLT1A	0.00129704
66	Brain – NABG	PDYN	0.00128794
67	Brain – NABG	PF4V1	0.00128608
68	Brain – NABG	SLC6A3	0.00128349
69	Brain – NABG	NPFFR1	0.00127989
70	Brain – NABG	FNDC9	0.00127613
71	Brain – NABG	KCNK18	0.00127534
72	Brain – NABG	ATP4B	0.00127337
73	Brain – NABG	CD5L	0.00126398
74	Brain – NABG	TRIML2	0.0012599
75	Brain – NABG	SFTA3	0.0012473
76	Brain – NABG	HCN1	0.00124551
77	Brain – NABG	PITX2	0.00121645
78	Brain – NABG	CRLF1	0.0012004
79	Brain – NABG	GSDMC	0.00118604
80	Brain – NABG	GDA	0.00118555
81	Brain – NABG	SMCP	0.00117191
82	Brain – NABG	C1QL4	0.00116887
83	Brain – NABG	WFDC13	0.00116829
84	Brain – NABG	C1orf158	0.0011599
85	Brain – NABG	KCNJ1	0.0011519
86	Brain – NABG	HOXD9	0.0011368
87	Brain – NABG	ZIC4	0.00112921
88	Brain – NABG	STON1-GTF2A1L	0.00112788
89	Brain – NABG	CCK	0.00111069
90	Brain – NABG	SLC22A25	0.0011101
91	Brain – NABG	ICOS	0.00110645
92	Brain – NABG	C1orf61	0.0011063
93	Brain – NABG	ABRA	0.00110075
94	Brain – NABG	DYDC2	0.00109554
95	Brain – NABG	XX-FW81066F1.2	0.00109236
96	Brain – NABG	AADAC	0.0010919
97	Brain – NABG	DLX6	0.00108982
98	Brain – NABG	TAC4	0.00108657
99	Brain – NABG	PAX3	0.00107928
100	Brain – NABG	GABRA3	0.00107801
101	Brain – NABG	NAT16	0.00107526
102	Brain – NABG	NTSR2	0.00106561
103	Brain – NABG	HTR1D	0.00106489
1	Brain – PBG	RXFP2	0.00691057
2	Brain – PBG	RP11-451G4.2	0.00591993
3	Brain – PBG	HOXA4	0.00409687
4	Brain – PBG	SLC18A3	0.00394749
5	Brain – PBG	ASB18	0.00317356
6	Brain – PBG	AMBN	0.0031257
7	Brain – PBG	GMNC	0.00309722
8	Brain – PBG	FAM216B	0.00307342
9	Brain – PBG	C1orf158	0.00301881
10	Brain – PBG	DEUP1	0.00296743
11	Brain – PBG	LHX8	0.00270115
12	Brain – PBG	UCN3	0.00266938
13	Brain – PBG	MEPE	0.00261223
14	Brain – PBG	FAM163A	0.00250598
15	Brain – PBG	GPR6	0.00247836
16	Brain – PBG	CD1C	0.00244385
17	Brain – PBG	GBX2	0.00240955
18	Brain – PBG	ZIC4	0.00236678
19	Brain – PBG	SLC39A12	0.00232133
20	Brain – PBG	DRD3	0.00220421
21	Brain – PBG	OTX1	0.00216266
22	Brain – PBG	MEOX1	0.00214891
23	Brain – PBG	NKX2-3	0.0021393
24	Brain – PBG	PITX2	0.00210134
25	Brain – PBG	NRK	0.00209414
26	Brain – PBG	NBPF4	0.00207865
27	Brain – PBG	FBP2	0.00202126
28	Brain – PBG	TESPA1	0.00201957
29	Brain – PBG	GLI1	0.00201944
30	Brain – PBG	C10orf99	0.00198895
31	Brain – PBG	NBPF6	0.00197318
32	Brain – PBG	CCL23	0.00194422
33	Brain – PBG	C4orf22	0.0019412
34	Brain – PBG	CAPSL	0.00190177
35	Brain – PBG	ADGB	0.00188469
36	Brain – PBG	RAD51AP2	0.00175811
37	Brain – PBG	STOML3	0.00165594
38	Brain – PBG	TTC6	0.00163415
39	Brain – PBG	IRX2	0.00162861
40	Brain – PBG	P2RY10	0.00162861
41	Brain – PBG	HPCA	0.00161644
42	Brain – PBG	PANX3	0.00158757
43	Brain – PBG	PLCZ1	0.00158502
44	Brain – PBG	ZNF705G	0.00157405
45	Brain – PBG	TFAP2B	0.00157246
46	Brain – PBG	PVALB	0.00157152
47	Brain – PBG	MYF6	0.00156789
48	Brain – PBG	TMEM8C	0.00154497
49	Brain – PBG	ISL1	0.00154196
50	Brain – PBG	CACNG5	0.00154016
51	Brain – PBG	DNAH14	0.00151797
52	Brain – PBG	HIST3H3	0.00151617
53	Brain – PBG	SFRP2	0.00150102
54	Brain – PBG	TTR	0.00149646
55	Brain – PBG	ZAR1	0.00149415
56	Brain – PBG	AGR3	0.00147882
57	Brain – PBG	SYNDIG1L	0.00146954
58	Brain – PBG	IDO1	0.00146855
59	Brain – PBG	CROCC2	0.00146378
60	Brain – PBG	BCAS1	0.00146336
61	Brain – PBG	DIO2	0.00145785
62	Brain – PBG	C7orf77	0.0014541
63	Brain – PBG	B4GALNT2	0.00144203
64	Brain – PBG	RESP18	0.00143592
65	Brain – PBG	TNMD	0.00141243
66	Brain – PBG	MROH2A	0.00141086
67	Brain – PBG	DRD2	0.00140863
68	Brain – PBG	CASR	0.00140585
69	Brain – PBG	ADGRF1	0.00140419
70	Brain – PBG	TUNAR	0.00139736
71	Brain – PBG	KCNJ1	0.00139151
72	Brain – PBG	ANO3	0.00138939
73	Brain – PBG	GALNTL5	0.00136886
74	Brain – PBG	IRX3	0.0013657
75	Brain – PBG	HOXA2	0.00134893
76	Brain – PBG	MT1G	0.00134032
77	Brain – PBG	KLK11	0.00133284
78	Brain – PBG	CPA6	0.00133044
79	Brain – PBG	SIX3	0.00132756
80	Brain – PBG	GPR52	0.00132294
81	Brain – PBG	SOHLH1	0.00132067
82	Brain – PBG	GPR88	0.00131837
83	Brain – PBG	NPBWR1	0.00131115
84	Brain – PBG	CAPN6	0.00131055
85	Brain – PBG	SAG	0.00130397
86	Brain – PBG	AICDA	0.00129581
87	Brain – PBG	CD24	0.00129112
88	Brain – PBG	CYP2C9	0.00128053
89	Brain – PBG	POU3F4	0.00127457
90	Brain – PBG	FOXE3	0.00126834
91	Brain – PBG	ZIC1	0.00126747
92	Brain – PBG	OTX2	0.00126193
93	Brain – PBG	CLDN8	0.00126135
94	Brain – PBG	LINC00890	0.00125845
95	Brain – PBG	WDR64	0.00125839
96	Brain – PBG	UMOD	0.00125829
97	Brain – PBG	CHAT	0.00124898
98	Brain – PBG	FATE1	0.00123924
99	Brain – PBG	HOXD4	0.00123036
100	Brain – PBG	HOXA1	0.00122394
101	Brain – PBG	SST	0.00122207
102	Brain – PBG	CEACAM16	0.00121797
103	Brain – PBG	EVX1	0.00121782
1	Brain – SCCC	HOXB5	0.00359926
2	Brain – SCCC	HOXB8	0.00277308
3	Brain – SCCC	HOXB7	0.00259415
4	Brain – SCCC	HOXA4	0.00246171
5	Brain – SCCC	HOXA7	0.00237391
6	Brain – SCCC	TLX3	0.00214988
7	Brain – SCCC	HOXA5	0.00214314
8	Brain – SCCC	NKX2-8	0.00210848
9	Brain – SCCC	OTX1	0.00196935
10	Brain – SCCC	HOXB6	0.0019583
11	Brain – SCCC	CCDC140	0.00178478
12	Brain – SCCC	HOXD8	0.00178302
13	Brain – SCCC	SLC6A5	0.00168895
14	Brain – SCCC	LBX1	0.00167331
15	Brain – SCCC	EVX2	0.00163599
16	Brain – SCCC	HOXC5	0.00161661
17	Brain – SCCC	HOXA2	0.00157419
18	Brain – SCCC	HOXD4	0.00156977
19	Brain – SCCC	PAX3	0.00150821
20	Brain – SCCC	CLRN1	0.00145552
21	Brain – SCCC	HOXB9	0.00145253
22	Brain – SCCC	MMD2	0.00142899
23	Brain – SCCC	PRDM13	0.00142261
24	Brain – SCCC	MYO1A	0.00138223
25	Brain – SCCC	HOXB2	0.0013228
26	Brain – SCCC	HOXA6	0.00132075
27	Brain – SCCC	DPYSL5	0.00128536
28	Brain – SCCC	PLP1	0.00127904
29	Brain – SCCC	TCF21	0.00125442
30	Brain – SCCC	HOXA1	0.00118915
31	Brain – SCCC	HOXB4	0.00117641
32	Brain – SCCC	KRT74	0.00117187
33	Brain – SCCC	S100B	0.00116222
34	Brain – SCCC	SLC18A3	0.00115576
35	Brain – SCCC	GFAP	0.00114398
36	Brain – SCCC	HOXA3	0.00110276
37	Brain – SCCC	HOXA13	0.00109318
38	Brain – SCCC	FAM19A4	0.00108933
39	Brain – SCCC	SLC17A6	0.00108292
40	Brain – SCCC	TF	0.00105675
41	Brain – SCCC	HAPLN2	0.00105137
42	Brain – SCCC	HOXB3	0.00104661
43	Brain – SCCC	ANXA13	0.00104591
44	Brain – SCCC	LRP2	0.0010401
45	Brain – SCCC	TNFSF11	0.0010387
46	Brain – SCCC	RBBP8NL	0.000988322
47	Brain – SCCC	SLCO1A2	0.000975455
48	Brain – SCCC	ANLN	0.000959454
49	Brain – SCCC	WT1	0.000940174
50	Brain – SCCC	KLK6	0.000929519
51	Brain – SCCC	HDC	0.000912248
52	Brain – SCCC	AMER2	0.000909166
53	Brain – SCCC	OR5AK2	0.00090546
54	Brain – SCCC	FOXB1	0.000905101
55	Brain – SCCC	HABP2	0.000900197
56	Brain – SCCC	LGSN	0.000898493
57	Brain – SCCC	MAG	0.000883244
58	Brain – SCCC	GALNTL5	0.000879328
59	Brain – SCCC	FCN2	0.000878516
60	Brain – SCCC	TMEM151A	0.000876796
61	Brain – SCCC	GPR1	0.000871786
62	Brain – SCCC	KRT83	0.000870631
63	Brain – SCCC	IDO1	0.000870472
64	Brain – SCCC	PPEF1	0.000869279
65	Brain – SCCC	OR2L2	0.000863728
66	Brain – SCCC	KCNK12	0.000863198
67	Brain – SCCC	GABRA6	0.000860467
68	Brain – SCCC	TMEM235	0.000858713
69	Brain – SCCC	C10orf90	0.000853709
70	Brain – SCCC	POU3F3	0.000840062
71	Brain – SCCC	GJB1	0.000838346
72	Brain – SCCC	DEUP1	0.000837255
73	Brain – SCCC	ADCY8	0.000835693
74	Brain – SCCC	PRR32	0.000813438
75	Brain – SCCC	PAQR6	0.000799266
76	Brain – SCCC	SIM1	0.000793567
77	Brain – SCCC	APLP1	0.000782867
78	Brain – SCCC	TPSB2	0.000782596
79	Brain – SCCC	PRR35	0.000778092
80	Brain – SCCC	OTOS	0.000769899
81	Brain – SCCC	HAMP	0.000768722
82	Brain – SCCC	RXFP1	0.000768702
83	Brain – SCCC	LILRA4	0.000766085
84	Brain – SCCC	CNTNAP2	0.000757903
85	Brain – SCCC	BCAS1	0.000756079
86	Brain – SCCC	DAO	0.000753966
87	Brain – SCCC	HOXD13	0.000753879
88	Brain – SCCC	ZP2	0.000743153
89	Brain – SCCC	PAX2	0.000740124
90	Brain – SCCC	TFAP2B	0.000729318
91	Brain – SCCC	ISL1	0.000726143
92	Brain – SCCC	HOXD11	0.000724641
93	Brain – SCCC	PAGE4	0.000723883
94	Brain – SCCC	MYRF	0.000723084
95	Brain – SCCC	POU4F2	0.000722165
96	Brain – SCCC	RP11-546B8.6	0.000722133
97	Brain – SCCC	TMEM144	0.000720175
98	Brain – SCCC	FUT9	0.00071685
99	Brain – SCCC	UGT8	0.000714536
100	Brain – SCCC	SLC5A11	0.000713827
101	Brain – SCCC	C14orf105	0.000713469
102	Brain – SCCC	SLC6A3	0.000711717
103	Brain – SCCC	C6	0.000710276
1	Brain – SN	SLC6A3	0.00667375
2	Brain – SN	TH	0.00469426
3	Brain – SN	EN1	0.00396561
4	Brain – SN	OTX2	0.00376148
5	Brain – SN	CHRNB3	0.00331642
6	Brain – SN	FOXA2	0.00329569
7	Brain – SN	HOXD9	0.00305163
8	Brain – SN	UNCX	0.00297535
9	Brain – SN	PITX3	0.00272244
10	Brain – SN	FOXB1	0.00261566
11	Brain – SN	ZAR1	0.00253694
12	Brain – SN	LMX1B	0.00250425
13	Brain – SN	PRLHR	0.00221559
14	Brain – SN	KLHL1	0.00216471
15	Brain – SN	HOXB5	0.00210673
16	Brain – SN	DDC	0.00209488
17	Brain – SN	FOXA1	0.00197858
18	Brain – SN	HOXB6	0.00192848
19	Brain – SN	HOXA7	0.00188726
20	Brain – SN	SLC24A5	0.00188047
21	Brain – SN	CCDC129	0.00186982
22	Brain – SN	HOXD8	0.00182055
23	Brain – SN	SLC18A1	0.0017958
24	Brain – SN	HOXB7	0.00179531
25	Brain – SN	LPO	0.00177372
26	Brain – SN	ATP6V0D2	0.00171952
27	Brain – SN	RBBP8NL	0.00171172
28	Brain – SN	LMX1A	0.0016217
29	Brain – SN	PAX5	0.0015919
30	Brain – SN	PITX2	0.00158476
31	Brain – SN	SOX14	0.00157576
32	Brain – SN	FOXI2	0.00156376
33	Brain – SN	HTR3A	0.00154902
34	Brain – SN	PRSS1	0.00148184
35	Brain – SN	GLRA3	0.00147912
36	Brain – SN	PAX3	0.00142346
37	Brain – SN	CTXN3	0.00141368
38	Brain – SN	FOXD3	0.00137125
39	Brain – SN	NTSR1	0.00135522
40	Brain – SN	SLC35D3	0.00133899
41	Brain – SN	DAO	0.00133878
42	Brain – SN	HOXA6	0.00132823
43	Brain – SN	HOXC8	0.00131663
44	Brain – SN	TERT	0.0012866
45	Brain – SN	SLC6A11	0.00126807
46	Brain – SN	NPFFR2	0.00125933
47	Brain – SN	C10orf105	0.00124811
48	Brain – SN	HOXB8	0.00124268
49	Brain – SN	SLC18A2	0.00123812
50	Brain – SN	NKX6-1	0.00122591
51	Brain – SN	HOXA5	0.00120206
52	Brain – SN	SP8	0.00119796
53	Brain – SN	GFRA3	0.00118933
54	Brain – SN	GATA5	0.00118078
55	Brain – SN	KRT83	0.00117691
56	Brain – SN	OPRM1	0.00116912
57	Brain – SN	APCDD1L	0.00115084
58	Brain – SN	KCNJ6	0.00112564
59	Brain – SN	ADGRG4	0.00111766
60	Brain – SN	CFC1	0.00110908
61	Brain – SN	DRD2	0.00109316
62	Brain – SN	DMBX1	0.00107406
63	Brain – SN	SV2C	0.00107346
64	Brain – SN	FEZF1	0.00106647
65	Brain – SN	HOXC5	0.00106391
66	Brain – SN	MSLNL	0.00106243
67	Brain – SN	SLC15A5	0.00105382
68	Brain – SN	GLRA1	0.00103803
69	Brain – SN	RXFP2	0.00100539
70	Brain – SN	ELF5	0.000991475
71	Brain – SN	INS	0.000982562
72	Brain – SN	ADRB3	0.00097937
73	Brain – SN	TTR	0.000971584
74	Brain – SN	TBX5	0.000967263
75	Brain – SN	RPE65	0.000965049
76	Brain – SN	HOXA9	0.000955887
77	Brain – SN	NR2E1	0.000946038
78	Brain – SN	LCN9	0.000941159
79	Brain – SN	HOXB4	0.0009284
80	Brain – SN	FAM163A	0.000922625
81	Brain – SN	COL6A5	0.000921477
82	Brain – SN	C7orf72	0.000907307
83	Brain – SN	ISL1	0.000899437
84	Brain – SN	APOC1	0.000896994
85	Brain – SN	FAM83B	0.000893309
86	Brain – SN	KCNC2	0.000888197
87	Brain – SN	PADI1	0.000885615
88	Brain – SN	RXFP1	0.000882611
89	Brain – SN	SOX1	0.000877445
90	Brain – SN	LIPI	0.000876533
91	Brain – SN	HOXB9	0.000873215
92	Brain – SN	GABBR2	0.000872481
93	Brain – SN	ADH4	0.000867992
94	Brain – SN	GLP1R	0.000864848
95	Brain – SN	LUZP2	0.000863363
96	Brain – SN	CCKAR	0.000861669
97	Brain – SN	CRYGD	0.000860355
98	Brain – SN	SAG	0.000859565
99	Brain – SN	ZNF804B	0.000849102
100	Brain – SN	AMER2	0.000844507
101	Brain – SN	U82695.5	0.000840229
102	Brain – SN	RP13-198D9.4	0.000832958
103	Brain – SN	SLC14A2	0.000828903
1	Breast	SIM1	0.00437398
2	Breast	PAX3	0.00427824
3	Breast	NPY2R	0.00413773
4	Breast	TBX5	0.00386006
5	Breast	RSPO2	0.00350364
6	Breast	SP9	0.00300245
7	Breast	ANKRD30A	0.00284345
8	Breast	C11orf53	0.00279042
9	Breast	WT1	0.00273895
10	Breast	CYP3A7	0.00273746
11	Breast	ITLN2	0.0023869
12	Breast	SCGB2A2	0.00235928
13	Breast	SAA2	0.00220767
14	Breast	PITX2	0.00212822
15	Breast	AGR3	0.00208464
16	Breast	MUCL1	0.00200357
17	Breast	NKX2-3	0.00185736
18	Breast	WIF1	0.00178147
19	Breast	HOXC8	0.00174614
20	Breast	DMBX1	0.00171474
21	Breast	HOXA7	0.00166182
22	Breast	FOXA1	0.0016419
23	Breast	SAA4	0.00162869
24	Breast	ZIC1	0.00160223
25	Breast	ZIC4	0.00159905
26	Breast	HOXB7	0.00156044
27	Breast	ELF5	0.00150742
28	Breast	RP11-680F20.6	0.00145961
29	Breast	MMP3	0.0014447
30	Breast	IRX1	0.0014418
31	Breast	KRT17	0.00143338
32	Breast	ALDH3B2	0.00143301
33	Breast	NLRP13	0.00140802
34	Breast	SAA1	0.00140334
35	Breast	MYH4	0.00139147
36	Breast	DEFB132	0.00138631
37	Breast	TMEM229A	0.00137224
38	Breast	MAB21L1	0.00136544
39	Breast	XAGE3	0.00136436
40	Breast	PLCZ1	0.00132526
41	Breast	NPFFR2	0.00131642
42	Breast	CLDN8	0.00130013
[truncated: 2,842 more rows]

## Sheet: b
Rank	Adipose – Sub	Adipose – VO	Adrenal Gland	Artery – Aor	Artery – Cor	Artery – Tib	Brain – Amy	Brain – ACCB	Brain – CBG	Brain – CH	Brain – Cer	Brain – Cor	Brain – FCB	Brain – Hip	Brain – Hyp	Brain – NABG	Brain – PBG	Brain – SCCC	Brain – SN	Breast	Colon – Sig	Colon – Tra	Esophagus – GJ	Esophagus – Muc	Esophagus – Mus	Heart – AA	Heart – LV	Kidney – Cor	Liver	Lung	Minor Salivary Gland	Muscle	Nerve	Ovary	Pancreas	Pituitary	Prostate	Skin – NSES	Skin – SELL	Small Intestine	Spleen	Stomach	Testis	Thyroid	Uterus	Vagina	Whole Blood
1	HOXC12	WT1	MC2R	SOST	GATA4	HOXC11	TFAP2D	CSN1S1	HS3ST3A1	GABRA6	PPP1R17	CTXN3	NPBWR2	CDRT15L2	SIM1	DGKK	RXFP2	HOXB5	SLC6A3	SIM1	HOXD13	MS4A12	BARX1	DYNAP	CST5	MYL7	MYL2	ATP6V1G3	CFHR4	SFTPB	STATH	NRAP	FGF4	GATA4	CLPS	PRL	KLK2	KRT77	PRAC2	DEFA5	NR5A1	PGA4	PAPOLB	IYD	HOXD11	HOXD13	HBB
2	PRAC2	NKX2-3	CYP11B2	IL13RA2	TBX20	HOXC12	DCSTAMP	CLPSL1	SCGN	ZIC4	SKOR2	MCHR2	SLC17A6	NEUROG3	AVP	DRD3	RP11-451G4.2	HOXB8	TH	PAX3	EVX2	HOXA13	GATA4	KRT4	NKX6-1	MYBPHL	MYL3	TMEM174	MBL2	GGTLC1	MUC7	LBX1	SHH	NR5A1	CPA1	TSHB	MSMB	STRA8	HOXB13	DEFA6	LRTM1	BARX1	MAGEB3	NKX2-1	TEX15	HOXA13	HBD
3	HOXC11	HAPLN1	CYP11B1	PAX3	TBX5	HOXC8	UCMA	KRT31	HS3ST3B1	HOXD9	RP11-546B8.6	SLC5A7	SULT1E1	LCN1	OTP	BRS3	HOXA4	HOXB7	EN1	NPY2R	PRAC1	CEACAM7	ISL1	NKX6-1	POU3F3	SBK2	GUCA1C	AQP2	SERPINA7	ALPP	CRISP3	CACNG1	HOXA13	SPRR2F	CELA3A	FSHB	HOXD13	SP9	OTOP3	REG3A	CD5L	TFF2	MAGEB18	FOXE1	HOXD10	EVX2	HBA2
4	HOXB13	ISL1	HSD3B2	CARTPT	TMEM196	WT1	SLC17A6	AMBN	RXFP2	FGF3	FAM71C	DRGX	IL2RA	AKAIN1	GHRH	GPR101	SLC18A3	HOXA4	OTX2	TBX5	HOXD12	UGT1A8	NKX6-1	SLURP1	CT62	GHRH	TNNT2	NPHS2	CFHR2	TBX4	BPIFB2	LRRC30	TBX5	ADRB3	SYCN	CGA	HOXB13	COL6A5	SP8	ITLN2	OR5AK2	PGA5	SPANXN3	TG	TCF23	ISL1	SERPINB10
5	SIM1	MUC16	NXPH1	C5orf46	UNC45B	HOXC9	FSHB	KRT33B	STOML3	NEUROD2	AGTR2	ANKRD62	BMP5	HPCA	PMCH	ENTHD1	ASB18	HOXA7	CHRNB3	RSPO2	PRAC2	URAD	PITX1	ADH7	TBX5	BMP10	MYBPC3	CDH16	SERPINC1	SCGB1A1	TLX1	KLHL40	SLC36A2	PROK1	GP2	GH1	PAGE4	CCDC140	ZIC4	SLC10A2	TLX1	PGC	PASD1	OTOS	FRMD7	EVX1	CEACAM8
6	ZIC4	ZIC4	STAR	KCNK17	CLEC3A	EGFL6	FEZF1	LGALS16	TH	SULT1E1	RXFP1	KCNS1	TCF21	FIBCD1	HMX3	CARD18	AMBN	TLX3	FOXA2	SP9	HOXB13	KRT20	SPINK2	SPRR2A	ZIC4	MYL4	IRX4	SLC22A2	APOA5	SFTPA1	PRR27	C8orf22	ATRNL1	ARX	PRSS1	GPR50	KLK3	PRAC2	ZIC1	CCL25	GDPD2	GKN2	SPACA7	ZNF804B	WT1	HOXD11	HBA1
7	SHOX	BARX1	LRRC38	CDH8	AQP2	HOXA13	FEV	GSG1L2	SULT1E1	AKAIN1	KCNG3	LHX9	ACTL8	CLPSL1	HCRT	RESP18	GMNC	HOXA5	HOXD9	ANKRD30A	HOXD10	PPP1R14D	POU3F3	DMRTA2	KIAA1024L	MYH6	MYH7	PAX2	SERPINA6	SFTPA2	ZG16B	MYBPC1	XAGE2	LHX9	INS	SIX6	PRAC1	DSC1	SHOX	SI	LMAN1L	TFF1	MAGEA9B	SLC26A7	HOXA11	HOXD12	TMEM200C
8	GFRAL	AADACL2	CYP17A1	IL31RA	LHX9	HOXA11	LHX9	SLN	GFAP	NEUROD1	KLHL1	ISL1	C4BPB	FEZF2	C22orf42	SAG	FAM216B	NKX2-8	UNCX	C11orf53	HOXD11	CLCA1	GADL1	GBP6	FAM19A4	NPPB	HAND1	SLC5A12	SLCO1B3	COL6A5	LHX8	CACNA1S	CLDN19	TCF23	PNLIPRP1	LHB	SEMG1	NPAP1	ISL2	SLC2A2	CPLX3	PGA3	DSCR8	SLC5A8	NPY2R	SALL3	ALAS2
9	HOXA13	GABRA4	GSTA3	DUSP27	PAK5	HOXC13	SLC38A8	CLPSL2	SLC35D3	SDR42E1	OPRM1	KIF5A	SNAP25	NEUROD6	SIX6	GABRA5	C1orf158	OTX1	PITX3	WT1	NKX2-3	B4GALNT2	GLB1L3	PAX9	TOX3	TBX5	TECRL	UMOD	SLC17A2	MS4A15	LYZ	MYLPF	CST1	WT1	REG1A	UGT2A1	TRPM8	ZIC1	CLEC2A	HOXC8	ADAMTS19	GIF	TCP10	CST4	HOXA13	WT1	TRIM10
10	ZIC1	POU3F3	CYP11A1	PCDH11X	PAX3	SHOX	TBR1	NEUROG2	FOXI2	ZIC1	CDH15	HOXC8	HSD17B2	CABP7	HMX2	RXFP2	DEUP1	HOXB6	FOXB1	CYP3A7	HAND1	HMGCS2	TBX5	IGFL1	PITX2	NPPA	XIRP2	SLC22A12	PLG	SFTA3	FDCSP	DUPD1	KCNK12	STAR	PNLIP	CSHL1	HOXA13	BPIFC	KRT2	REG4	GSDMC	SLC9A4	XX-FW81066F1.2	PAX8	PAGE4	SULT1E1	HBM
11	KRTAP13-4	SALL1	CLRN1	ZAR1	CLEC2L	HOXC10	GUCA1C	TMEM233	TESPA1	FOXA1	SUCNR1	NPBWR1	HOXA4	TBX5	OXT	ETV3L	LHX8	CCDC140	ZAR1	ITLN2	ISL1	FABP1	ITGA8	UGT1A10	ISL1	OR10P1	UGT2B4	UGT1A9	UGT2B7	CEACAM6	HTN1	C10orf71	NCMAP	C4BPB	REG1B	PITX2	EVX1	ALX3	SIM1	FABP6	WT1	ATP4B	C17orf64	SFTA3	CRABP1	TMSB4Y	PCDHB13
12	FAM163A	NKX3-2	CYP21A2	ITGA8	HAPLN1	HOXA9	MEPE	DHRS7C	KLK4	ZP2	SLC1A6	OR14I1	TFAP2D	OTX2	NPVF	PNMA5	UCN3	HOXD8	LMX1B	SCGB2A2	HOXA13	ADAMDEC1	CCDC175	TGM3	POU6F2	GJD2	TUBA3E	SLC22A6	ORM2	GKN2	C6orf58	TNNC2	ENTHD1	FOXL2NB	AMY2A	BPIFA1	KLK4	PAX3	DCD	APOA4	TCF23	ANXA10	SPACA3	ZBED2	FAM9B	NLGN4Y	C1GALT1C1L
13	NPFFR2	AADACL4	ZNF280A	AQP4	BRINP3	OR51E2	SIX3	PAX1	RP11-231I13.2	STYK1	CALB1	HTR1A	C1orf158	NEUROD2	MC3R	OPRM1	MEPE	SLC6A5	PRLHR	SAA2	HOXD9	LGALS4	TBX20	SPRR3	LHX9	SHD	TNNI3	ATP6V0A4	IGFBP1	AGR3	SMR3B	LRRC38	CNTF	NR1H4	AQP12B	GH2	PRAC2	APELA	LCE2A	REG1A	BMP5	GKN1	CT45A3	TBX22	KCNB2	EIF1AY	SLC4A1
14	HOXC10	BNC1	AADAC	FRMD7	POU3F4	P2RX1	AMELX	RP11-515E23.1	CAPSL	SCML4	SST	CCK	CARTPT	NTS	SOX14	LL0XNC01-16G2.1	FAM163A	LBX1	KLHL1	PITX2	NKX6-1	LINC01207	DNAH8	LY6D	PAX1	SLC5A12	TBX20	WT1	CFHR5	SLC34A2	NKX2-3	VGLL2	OR6B2	DCAF8L2	SIM1	SLC17A6	SP8	SERPINB7	HOXC11	ALDOB	TBX5	CHIA	PIH1D3	LRP2	HAPLN1	UTY	MAGEL2
15	LINC00890	ITLN1	NR0B2	OVCH2	PCP4	GATA4	C7orf72	FATE1	CHAT	MUC3A	SLC32A1	ROS1	SLC6A3	TOPAZ1	CRH	ARPP21	GPR6	EVX2	HOXB5	AGR3	LGSN	CDX2	ZCCHC16	SIM2	C1QL4	FAM216B	GATA4	GLYAT	C8B	NKX2-1	GPRC6A	HOXA7	CLEC20A	KLHDC8A	PRSS2	OTOS	SERPINB11	FOSB	SPRR2G	MS4A10	CR2	ARL14	DDI1	MUC15	TBX5	RPS4Y1	TRIM58
16	CIDEC	IL20	REG3G	SCUBE3	MYO18B	SOST	PAGE4	GOLGA6L1	TBX5	PRR35	CLEC2L	ZP2	IRX3	NEUROG2	TMEM114	SLC32A1	CD1C	HOXC5	DDC	MUCL1	MMP10	JCHAIN	SLC17A4	TFAP2B	ANXA10	SLN	VWDE	REN	UGT2B10	ITLN2	ODAM	NEB	WT1	FSHR	RBPJL	POU1F1	ACPP	TYR	LCE3D	SPINK4	DYNAP	MUC5AC	TUBA3C	KCNJ16	PRLHR	PRAC1	NCR1
17	KCNH5	ALOX15	NR5A1	GRIA2	HOXA13	SHOX2	NEUROG2	PPP1R17	GPR139	TLX3	DCSTAMP	RIMS3	HOXA9	MINDY4B	GPR139	PENK	GBX2	HOXA2	FOXA1	NKX2-3	VCX3A	KRTAP4-1	CHRM2	FAM83C	FOXD1	PLA2G12B	CSRP3	SLC12A3	G6PC	HNF1B	OTX1	MRLN	MPZ	SPRR2B	PLA2G1B	GHRHR	HOXD11	QRFPR	HOXC12	SLC13A1	HOXA13	PDILT	WFDC11	TPO	KIAA1024L	ZFY	RNF148
18	HOXD13	ZIC1	CPN2	MRAP2	GJA3	HOXA7	IBSP	METTL21C	C1orf87	PNLIPRP3	PRR35	SBK3	METTL21C	C22orf42	ARHGAP36	GSX1	ZIC4	HOXD4	HOXB6	WIF1	PAGE4	HOXD11	KCNB2	S100A14	FOXA2	GATA4	IGFBPL1	TMEM207	CYP2A6	C20orf85	CSN3	KLHL41	FAM163A	WFIKKN2	CTRC	HTN3	EVX2	PLA2G2F	EPS8L1	HOXC9	MS4A1	LIPF	PRR23C	CDH16	MMP7	CSMD3	SAMD5
19	POU3F3	ISL2	MRAP	AFP	ATP13A5	HOXA10	RP11-49P4.7	RASSF6	TNFSF11	CCR9	OTX2	HIST1H4J	GPR15	SLC17A7	NKX2-1	LINC00238	SLC39A12	PAX3	HOXA7	HOXC8	PRND	ARL14	REG3G	RHCG	CCL18	DHRS7C	RD3L	POU3F3	APOA1	SFTPC	MUC5B	KCNA7	FGFBP2	FOXL2	CTRB1	NR5A1	SEMG2	AADACL2	MMP3	HSD3B1	NKX2-3	PSCA	SPO11	CLDN8	ADAMTS19	KDM5D	VNN2
20	WIF1	ANXA8	HOXA7	MYO18B	OGN	ITIH3	SLC30A3	FOXG1	ADAMTS20	CSH2	CALCR	SP8	ADH4	DMRT1	HDC	GHSR	DRD3	CLRN1	SLC24A5	DMBX1	MAB21L2	SLC26A3	MAGEB17	CAPN14	UCN3	RD3L	SLC5A1	HOXD11	FGL1	TBX5	LPO	MYF5	OR6B3	UTY	GATA4	BPIFB4	TGM4	ADGRF2	CXCL6	REG1B	LRRC38	MMP1	DEFB119	FOXA2	ZCCHC12	USP9Y	ALOX5AP
21	ABCB11	NPY2R	SHH	CPNE4	GABRA4	PITX1	EMX1	CLNK	C1orf158	AADAC	IFNK	TMEM151B	GABRA1	DDN	BSX	ANKRD63	OTX1	HOXB9	CCDC129	HOXA7	NTSR1	C10orf99	FGF20	CALML3	ZCCHC16	CSRP3	TUBA3D	SLC13A1	HP	SLC6A4	TBX5	MYL1	OGDHL	MUM1L1	RNF186	LHX3	LINC01207	SBSN	NR1H4	CEACAM20	RSPO2	DPCR1	C20orf173	MIOX	LINC00890	PRLHR	PCDHB3
22	CYP3A7	GNAT3	FIBCD1	DCDC2C	ISL1	LHX9	MCHR2	HOXD4	RASSF6	GPR101	ACTL6B	GRIN1	RHO	ISL1	GPR101	SIX3	MEOX1	MMD2	HOXD8	FOXA1	MC4R	CYP2B6	C5orf46	SPINK5	PPP1R3A	FRMPD2	REN	ATP6V0D2	CYP2C18	ROS1	OPRPN	KRTAP19-3	PLEKHG7	ACSM3	LHFPL5	GAL	ISL1	HOXB13	C10orf99	APOBEC1	CXCL6	CTSE	TISP43	WDR72	EMX2	HOXD10	FCN1
23	GATA5	TMEM229A	EVX1	SSTR5	CDH8	COMP	LYZL4	TESPA1	HOXD9	HSPB3	BARHL1	CCL15	PRL	HTR1A	NGB	HSD17B2	NKX2-3	PRDM13	SLC18A1	SAA4	PLA2G2C	MAB21L2	DEFA3	WT1	TEX11	SBK3	P2RX3	UGT3A1	SLCO1B1	WNT3A	PIP	ACTN3	SLCO1B3	GLP1R	CELA3B	SIX3	CHRNA2	CHP2	SPRR2B	GCG	PF4	CCKAR	GOLGA6L6	KLK15	USP9Y	CCDC60	IGSF5
24	ASTN1	SPRR2F	SULT1E1	GSG1L	CCL18	PAX3	GLRA2	LGALS9B	FAM216B	MRLN	PATE3	GABBR2	IRX2	KCNN1	DLX1	ISL1	PITX2	MYO1A	HOXB7	ZIC1	TFAP2B	KRT24	TFAP2B	HOXA13	FOXF2	VWDE	CPN2	UGT2B7	SPP2	SCGB3A2	PIGR	TTN	LMO7DN	IRS4	PDIA2	MC2R	TBX4	ZIC4	TBX4	FABP2	MSI1	VSIG1	STRA8	NKX2-8	BMP5	HOXA11	MEFV
25	NPY	MSLN	FAM166B	OR51E2	HOXA7	TBX15	KLK7	HIST1H1D	PLSCR5	PRL	TESPA1	TMEM155	TBR1	ADGRF2	UNCX	HOXB6	NRK	HOXB2	LPO	ZIC4	ZIC5	ATOH1	SLC17A1	TMPRSS11B	ADAMTS19	PRR32	RPL3L	UGT2A3	F9	FOXA2	ISL1	ITIH6	FAM19A4	HTR1E	GUCA1C	AGR3	KIAA1210	KRTDAP	SPERT	KCNJ13	ISL1	ISL1	MS4A6E	TSHR	LINGO2	SOX11	ESRRG
26	FMO3	SIM1	SERPINA5	SCGB3A2	WT1	TBX4	UNC13C	CT45A10	NEUROG2	FAM3B	SYCP1	HTR5A	FRMD7	PAX1	GPR50	PYDC1	NBPF4	HOXA6	ATP6V0D2	HOXB7	RSPO2	HTR3E	CEACAM8	TBX5	LRP2	TBX20	TNNC1	SIM1	GC	LDLRAD1	CXCL5	DUSP13	DRP2	CRYGD	KCNK16	CSH1	HOXA11	GATA3	XAGE2	SLC6A19	STAB2	TBX5	OR10J1	RBBP8NL	HOXA9	HS3ST6	PRR26
27	HOXC13	PAX3	CST5	CCDC160	GABRA5	HOXC6	EDAR	GALNT5	TNIP3	OR2A7	CARTPT	FAM163B	SCN1A	RAPGEF4	STOML3	GADL1	FBP2	DPYSL5	RBBP8NL	ELF5	RLN2	RBBP8NL	CCL25	NKX2-8	SLC30A10	LMAN1L	KCNB2	FXYD4	GATA4	STOML3	HOXA7	CHRNG	BIRC7	ECEL1	CPA2	NEUROD4	UPK3A	LY6G6C	MIXL1	MUC17	BRINP3	ADAMTS19	AC114783.1	LHX8	RPS4Y1	ISL2	DEFA1B
28	HOXA11	SCN4A	GSTA1	ST8SIA2	SYT13	TBX5	FOXB1	ST8SIA2	GJD2	AGR3	TAS2R3	ZBBX	HOXB5	HOXA2	FOXB1	CALCR	TESPA1	PLP1	LMX1A	RP11-680F20.6	MTTP	SPINK4	CLEC3A	PADI1	CACNG3	CHRNE	CCL11	SLC12A1	FGG	FOLR1	AMTN	MYBPC2	FOXD3	EIF1AY	C14orf105	HOXA7	APELA	CYP4F8	LCE3E	TMIGD1	DHRS2	TM4SF5	GAPDHS	PAX1	ESR1	HOXA9	IMPG1
29	MMP27	CIDEA	HOXC8	TMEM200C	ITLN2	TOX3	GHRH	MEOX1	GSTA1	HOXD10	CNPY1	IFNA13	HOXB3	TPH2	HOXA3	CLEC3A	GLI1	TCF21	PAX5	MMP3	PHOX2B	HOXA11	DMRTA2	SALL3	DES	FAM81B	ASB18	BHMT	SLC25A47	SFTA2	TMEM213	SLN	IL9	HOXA13	AQP12A	GHSR	SPOCK3	RXFP1	MAB21L1	SERPINA7	CKMT1A	SMIM11A	OOSP2	IDO2	HOXD9	CYP2A13	TCL1B
30	CACNG4	EPYC	HOXA13	CYTL1	HOXA11	CCL11	SLC17A7	NXPH1	OR14I1	EXOC3L4	CRTAM	FREM3	EMX1	IDO1	PRDM13	LINC00282	C10orf99	HOXA1	PITX2	IRX1	VRTN	AQP8	DRD5	TMPRSS11F	COL4A6	TECRL	TCAP	HOXD10	FGB	NAPSA	CXCL17	RP11-451G4.2	HCN1	GOT1L1	CLPSL1	GJD2	CST1	LIPM	TRIM61	RBP2	FGF10	ATP4A	COX7B2	MCIDAS	XKR5	PAX1	RGS7BP
31	KCNMB2	STMN2	HSD3B1	IRX1	ITIH3	ESRRG	LINC00371	KLHL1	HYPM	GABRB2	HS3ST4	KCNJ4	TSHB	HOXB6	ISL1	RD3	NBPF6	HOXB4	SOX14	KRT17	PLA2G2D	POU3F4	SOX14	KRT6C	KCNF1	AQP2	PAK5	C14orf105	PROC	BARX1	PAX3	JSRP1	SLC25A48	CD22	KIRREL2	POMC	SCGB1A1	CARD18	PLA2G4E	LINC01207	NKX2-5	LGSN	C3orf84	GGTLC1	NLGN4Y	CEACAM7	TOX3
32	EGFL6	SERPINB2	CELA1	C1QTNF8	ITGA8	NKX2-3	TCF21	SPHKAP	LMX1A	SYNPR	RASSF10	KCNC2	FCRL1	FOXG1	FOXB2	GMNC	CCL23	KRT74	FOXI2	ALDH3B2	IRX1	RETNLB	HOXB5	SPRR1A	ADRB3	C1orf105	PRSS42	LHX1	LECT2	SNTN	PRR4	IGFN1	POU3F3	GSTA1	AMY1A	MMP13	OR51E2	LCE6A	LCE2C	POU3F4	RGR	CCKBR	C4orf51	CCDC187	UTY	SPRR3	MGAM
33	C14orf39	GREM1	SULT2A1	HAPLN1	RALYL	NPY	NPFFR2	OSTN	CTXN3	GPR174	CPN2	BRINP2	SLC5A7	RAX	HOXA2	ADGRG4	C4orf22	S100B	HTR3A	NLRP13	NT5C1A	APOBEC1	C14orf105	TMEM229A	GABRA5	TNNI3	ANKRD1	PRODH2	ADAMTS19	LRRC18	LRRC26	PAX1	HOXD11	GABRA3	RP11-569D9.5	CAPSL	CYP4F8	FAM83A	FABP7	KRT20	DEFA4	CXCL17	SPATA31D1	GGT2	AGTR2	PROK1	SLC5A4
34	TBX4	LRRN4	FAM19A4	HOXA2	CAV3	ACAN	CRYGD	CD1C	CFAP77	HIST1H4A	LHX9	PAX7	MCHR2	TTR	GAL	HTR2C	CAPSL	SLC18A3	PRSS1	SAA1	PRDM7	LYPD8	FRMD7	KRT15	ZP2	TCAP	PIRT	HAO2	AGXT	CXCL17	FUT6	AMPD1	MLIP	REN	PDX1	TGFBR3L	POTEH	SLC24A5	CASP14	GSTA1	CD79A	KCNE2	ATXN3L	MAB21L2	HOXC11	FAM83A	PRSS57
35	LRAT	ITLN2	GML	CCDC42	CARTPT	CRABP1	NEUROD2	KCNS1	CER1	CWH43	CDR1	THEG	ITLN2	CHRNA1	HOXA4	DDN	ADGB	GFAP	GLRA3	MYH4	UTF1	L1TD1	CFAP47	MUC21	NR2E1	NR0B2	GABRA4	SLC9A4	APOH	CST5	MMP3	CKM	SHOX2	CLVS2	AMY1B	CFAP47	HOXA9	KRT15	EPGN	NR1H4	PAX5	CLDN18	OR2J2	HNF4G	EIF1AY	DUOXA2	TREML4
36	HAPLN1	HMX3	LDLRAD1	ITGA11	PLA2G5	C11orf53	TMEM215	KLK7	LRTM1	TBL1Y	ILDR1	HOXB7	OR2AJ1	NR2E1	GABRQ	LYPD1	RAD51AP2	HOXA3	PAX3	DEFB132	IRX6	NKX2-3	AADACL2	KLK13	HS3ST4	DSC1	MYOM3	LRP2	SLC2A2	HTR3C	KRT23	CHRND	TMEM215	KDM5D	SCTR	RBBP8NL	HOXD10	TBX5	LCE2D	SULT1C3	DCAF12L1	GC	PPP1R2P9	TBX5	AC009014.3	QRFPR	EPHA5
37	PITX2	HOXB8	NR1H4	SYNPR	TCF21	ISL1	GALNTL5	ANXA10	ADGB	JCHAIN	GALNT9	WFDC10A	SYNPR	CNGB1	BARHL2	GPR149	STOML3	HOXA13	CTXN3	TMEM229A	IL26	HSD17B2	HIST1H2AI	TRPA1	CYP24A1	REC114	MYOZ2	PRR35	AHSG	EGFL6	CSN2	SMTNL1	HOXC9	UTF1	CTRL	ARHGAP36	TBX5	C1orf68	MMP13	OLFM4	NKX6-1	MUC6	CXorf66	EPPIN	PTGER3	ZIC4	AQP9
38	COL26A1	FABP4	GPRC6A	GLP1R	LHFPL1	HTR1B	SP9	DRD5	NCAN	IL22	HOXB7	PITX2	IRX1	GABRA5	HOXB5	SYNDIG1L	TTC6	FAM19A4	FOXD3	MAB21L1	SALL1	CDH17	HOXD13	SERPINB13	C5orf47	TNNT2	ACTA1	AC009014.3	TFR2	HOXA13	TCN1	TRIM54	HOXD10	EN1	SERPINA6	RAX	DEFB132	LGALS7B	LCE1B	HOXD11	APOD	PITX1	IZUMO3	SMR3A	UNC13C	COL6A5	C8orf48
39	TMEM196	ABCB5	NFE4	ST6GAL2	NR0B1	NR1H4	RASSF6	PIRT	RP11-451G4.2	FER1L6	ULBP3	MGAT5B	VSNL1	KLF14	NPSR1	LHX8	IRX2	SLC17A6	NTSR1	XAGE3	DAW1	ERN2	SLC38A8	HOXD13	KIF12	HFE2	LRRC10	FCAMR	CYP3A7	LBX1	PITX2	MYLK2	HAPLN1	FFAR1	SLC30A2	CHIA	EYA1	GSTA3	RP1-20N18.10	MAB21L2	SNTG1	NR0B2	SEPT12	SLC26A4	ITLN2	CCL18	PALM2
40	PNLIPRP3	CST2	GATA4	MTUS2	C5orf46	PPP4R4	IFNA6	LL0XNC01-16G2.1	PAX1	KLHL38	OR1F1	SLC18A3	UCN3	SPATA31A6	CALB2	ADH1A	P2RY10	TF	SLC35D3	PLCZ1	RLN1	NXPE4	TBC1D3D	COL6A5	ZNF804B	HAMP	COX6A2	EMX1	CLEC4M	CTSE	CABS1	BEST3	KLRG2	RGR	REG3A	CTXN3	SIX1	KRT39	FLG	GSTA2	TOX3	SCTR	PLCZ1	ADIG	TMEM125	FOXL2NB	PF4
41	CXCL6	DPYS	SHISA8	LINC00890	SLC5A8	FRRS1L	PYDC1	AC002429.5	MTNR1B	ALDH3B2	FOXD3	TMEM114	ELAVL4	RP11-736N17.11	OTX2	NPY2R	HPCA	HAPLN2	DAO	NPFFR2	AQP12B	CA1	UMODL1	KRT6B	NEUROD2	HCN1	TTPA	HOXB6	APOC3	C4BPA	CT83	PYGM	GREM1	TCF21	CDX2	HOXA13	CPA6	MUCL1	PAX1	ALPI	CD1C	LINC00675	RHOXF2	CWH43	SCGN	ESR1	LGALS9C
42	SEC14L6	RSPO2	VWA5B2	GOLGA6L7P	ACTL6B	ZAR1	RP11-402P6.15	MEPE	SIGLEC15	CH17-385C13.3	APOBEC4	B3GAT1	RBBP8NL	PITX2	HOXD4	GPR6	PANX3	HOXB3	HOXA6	CLDN8	CCL25	CH17-360D5.1	FAM216B	KLK8	BEST3	SYNPO2L	ALPK2	HOXC11	SLC22A7	CD5L	SULT1E1	SPAM1	RXFP1	AMHR2	IAPP	GPR6	CPNE4	ISL2	OTC	DPEP1	FAM9C	HOXA11	TEX43	HOXD13	POU3F3	TMPRSS11A	CLEC4C
43	CT62	GRID2	SLC5A8	MYOZ2	ADCY8	NR0B1	SLC22A9	GK3P	UCN3	FSTL5	TNFSF8	GABRG1	FSHB	LHX9	HOXA7	NPPB	PLCZ1	ANXA13	HOXC8	TMEM257	SALL3	PHGR1	LRRC52	RNF225	CCKAR	NMRK2	KCNJ4	BSND	ALDOB	BPIFA1	ASCL3	RYR1	TNNC1	ITLN2	CEL	POU3F4	SALL3	KRT6B	PAH	SULT1E1	FCRL2	FOXA2	SMCP	LIPG	ISL2	HTR2C	KIR2DL4
44	ISL1	GPR42	AGRP	GABRA5	MYH8	MIXL1	MAFA	SHOX2	HTR3A	SPRR2D	PRKCG	RXFP1	IL24	OR1F1	FEZF1	CBLN4	ZNF705G	LRP2	TERT	MRGPRX3	COLEC10	GABRA5	LYPD8	GSDMC	FAM83D	LRRC10	IRX6	SLC4A9	PRODH2	AGTR2	GCNT3	SULT1E1	FSTL5	ADAMTS16	CPB1	HOXD10	SLC44A4	WFDC5	IGFL1	FLJ22763	NTSR2	LIPM	MAGEA1	KLK2	CLVS2	RXFP1	FOLR3
45	GLYAT	SLC7A10	MAP3K15	PIK3C2G	SERTM1	CNGA3	GALP	FEZF2	SYNDIG1L	PCSK9	ALX1	GALNTL5	OTX2	C1QTNF9B	CALCR	PCDH11X	TFAP2B	TNFSF11	SLC6A11	DIRC1	NKX6-3	MMP10	NEUROD1	PADI3	RALYL	PPP1R3A	CFAP61	ADGRF1	SLC22A25	CLDN18	CEACAM6	HOXC8	MMP3	GREB1	SLC17A4	HOXD4	FAM9B	HTR2C	UNC93A	ATOH1	HOXD10	SULT1C2	MAGEC1	DUOXA1	SERTM1	EYA1	NAALADL2
46	FABP9	SPANXB1	NR0B1	GPHA2	ST6GAL2	RTL1	LYPD8	LGALS9C	TERT	CXorf65	IL10	GABRA5	CXCR6	DMRT3	PPP1R17	GUCA1A	PVALB	RBBP8NL	NPFFR2	TTC6	HORMAD2	AADACL2	TCERG1L	ZIC4	FEZF2	TOX3	TENM2	AQP6	APOA2	GPRIN2	MUC16	CHRNA1	FIBCD1	HOXC8	ONECUT1	CHGB	HNF1B	UGT3A2	PAEP	CLCA1	GLRB	AGR2	TBATA	ADAMTS19	NPFFR2	GCNT3	TMEM61
47	TBX5	HOXB7	KLK15	OGN	ST6GALNAC5	AFP	CNTN5	NEUROD6	FAM9B	MLPH	CCDC60	SIM1	RXFP1	LHX3	ZIC4	HOXC8	MYF6	SLCO1A2	C10orf105	GABRQ	PITX2	NPY4R	KCNG3	KRT24	HTR2C	KCNJ3	SLITRK3	CASR	ACOT12	CHIA	LDLRAD1	DDN	GRP	RPS4Y1	PRSS3	INSM1	AGR2	CDSN	CA6	HOXA13	HTR2C	SERPINA4	TBX22	AMELY	PRLR	FOXL2	TMEM74
48	GYS2	SAA2	RALYL	LLNLF-187D8.1	GREM2	ADAM29	WT1	GPR6	HOXD4	FBXO40	GNG13	FEZF2	TMEM114	SOHLH1	ECEL1	HMX3	TMEM8C	ANLN	HOXB8	GABRA4	MIXL1	ABCB5	EBLN1	PGLYRP3	AARD	METTL7B	NTS	SLC36A2	HRG	BMP5	KLK12	FGF6	DEC1	DCAF12L1	GCG	HOXD9	MOGAT1	UGT2B11	VGLL2	PLA2G12B	OR2AJ1	DCAF12L1	ZNF679	NKX6-1	SLC7A3	ERVV-1	CRISP3
49	LMX1B	HP	KCNK2	SVOPL	TRIM55	AGTR2	MAPK8IP2	BRS3	SLC17A8	SPHKAP	HTR1A	LHX2	CH17-385C13.3	C6orf141	SLC18A3	MINDY4B	ISL1	WT1	SLC18A2	SHOX2	ADCY8	TMEM72	ITLN2	KRT13	KIR2DL3	MYOZ2	C1orf194	FXYD2	ACSM2B	CAPSL	ELF5	EPHA5	SPOCK3	TBX5	SERPINI2	TCP11X2	ATP13A5	KRT10	TRIM15	SLC17A4	PPP1R1B	HNF1A	LYZL4	DIO1	RSPO1	MAGEA10	SIGLEC14
50	SYT3	NKX6-1	CPB1	TBX20	HTR2C	DES	HOXA7	SIGLEC6	DPPA4	AKR1B10	COL19A1	TBR1	DRGX	SPHKAP	HOXB3	KCTD4	CACNG5	KLK6	NKX6-1	CCDC140	TBX5	PAX3	SIM1	SERPINB4	CCDC160	CHRM2	CKMT1A	RP11-397G17.1	BAAT	UGT2B4	MYH2	MAFA	POU3F1	CTD-2521M24.13	BHLHA15	PITX1	NPY	C14orf39	TGM5	TM4SF5	MLXIPL	FAM19A4	KRT33A	ABCA13	PCDH11Y	TMPRSS11B	PF4V1
51	IRX1	PAX1	SLC38A3	TYR	KCNK17	MLXIPL	ZBED2	FUT6	GHSR	MGAM2	FAT2	AGR3	KRTAP5-11	FOXD4L6	CCKAR	ODF1	DNAH14	HDC	HOXA5	IRX2	ACTG2	HNF4A	MOGAT1	HOXB1	EPPIN	FAM83B	NKX2-5	SLC17A1	AMBP	ASZ1	PITX1	CMYA5	ABCA13	FAM153B	PTF1A	C14orf39	PATE1	FAM25G	ATP6V0D2	CYP4F2	THSD7B	UCN3	RNF113B	C1QL4	ADAM29	SERTM1	PHF21B
52	CNGB1	SALL3	NOV	TBX5	HOXA9	AC131097.4	AKAP14	NPVF	RP11-569D9.5	ETV1	HOXA2	SLC32A1	HOXD10	CNIH2	ONECUT3	CARTPT	HIST3H3	AMER2	SP8	HOXA9	MPPED1	VIL1	NKX2-3	TMEM40	BRINP3	MYPN	NPAP1	SOST	UGT2B11	XAGE2	RSPO2	MYOD1	ANGPTL7	RHBG	CTRB2	PRLHR	RFPL2	LOR	PIP	CEACAM18	PTCRA	HOXD10	VCX3B	CLDN3	FAM19A4	KRT13	NPY2R
53	ALPK2	OVOL2	C11orf86	FSTL5	TNFRSF11B	MAGEL2	SNAP25	P2RY10	HS3ST4	SERPINB2	GPR88	SLC30A3	INA	HOXA1	CALCB	RXFP1	SFRP2	OR5AK2	GFRA3	IL22RA2	HMX3	ANKS4B	CLC	S100A8	PHOX2B	OIT3	ASB15	PKHD1	SLC10A1	COL6A6	PRR15L	UGT3A1	CCKAR	CDH3	HAPLN1	HOXD8	CCDC60	NKX2-3	IGFL2	NKX2-3	SP5	NKX6-1	TPTE	ZIC4	KDM5D	DPP10	GYPB
54	TUNAR	FOXQ1	RXFP1	CATSPERB	CCDC190	PCDH15	NPY2R	GABRQ	CRYGD	ADD2	GRID2IP	IQCF3	FOXD4L3	NEUROD1	QRFPR	FOXG1	TTR	FOXB1	GATA5	LHX9	CCDC60	CHP2	MMP1	S100A2	KLF17	COX6A2	OPN5	SLC22A11	AKR1C4	C8B	TCF21	MYOM3	IBSP	NRK	KLK1	HOXA2	CWH43	PITX2	LCE6A	FAM216B	POU3F3	CLIC6	KRT26	PRR15L	FOXL2NB	CXCL17	CAPN9
55	ADCY8	T	SLC16A9	C2orf71	SOX1	TBX20	MOS	POSTN	GMNC	SNAP25	CCDC144A	KNCN	DPEP1	ZIC1	SFTA3	RAX	ZAR1	HABP2	KRT83	LRP2	RBBP8NL	C8orf22	GSDMC	OTOP3	TPBG	NRAP	SPHKAP	TINAG	GDF2	PAX3	ATP6V0A4	TNNI2	BCL2L10	HOXD13	ERP27	FAM163A	LMAN1L	IGFL3	HOXA13	TM4SF20	EPHX4	CLEC3A	PAGE3	UGT2B11	RXFP1	KRT34	HCK
56	CYP2C18	SPRR2B	ASB4	TPH1	GPRIN2	CKMT1A	SYTL1	PRSS22	CHRNA3	TNNT3	SHISA6	HTR3B	CACNG8	MAS1	HOXA5	TBX5	AGR3	LGSN	OPRM1	MYH8	ZIC3	DGKK	SPINK9	DAPL1	NXPH1	CKM	NRAP	HMX2	FGF21	ISL1	SYT8	TNNI1	PITX2	NXPH2	FOXA2	HOXD1	TBL1Y	PYDC1	USH1G	ADGRG7	KIR2DL4	GHRL	RP11-350E12.6	PAGE4	SULT4A1	SPRR1B	TBX5
57	NKX6-1	CCL18	CACNG1	FAM169B	ASB10	TMEM257	TCN1	ANKRD66	CCDC33	IL1RAPL2	FOXG1	CAMKV	PABPC1L2B	STOML3	GAST	ZIC1	SYNDIG1L	MAG	APCDD1L	FAM19A4	BRS3	UGT1A10	TEX15	KLK9	TRIM10	FAM19A4	MARCH11	DPEP1	SAA4	PITX2	SAA2	STAC3	CFHR4	ALPP	ISL1	C8orf74	VGLL1	CDX4	RIPPLY2	HOXC6	DEFA3	GATA4	TRIM60	DUOX2	FAM167A	GABRA5	CHST9
58	NR0B2	FFAR3	SOX11	SUSD5	PITX1	ADRB1	ETV3L	TMEM244	FST	RETN	LHX1	ELFN2	LHFPL3	CAMK2A	RP11-736N17.11	RBBP8NL	IDO1	GALNTL5	KCNJ6	C5orf38	HOXA11	TRIM15	HOXB6	KRT16	TPSB2	ANKRD1	C1orf87	MIOX	TRPM8	ADGB	CRISP2	IP6K3	LRRTM4	NPAP1	REG4	WT1	TUNAR	CRYBA2	OBP2A	HOXB8	HIGD1B	UGT1A6	XAGE5	TMEM174	RXFP2	LCE3D	PGLYRP1
59	LEMD1	UPK1B	CYP2W1	FRMD1	CBLN2	HEY2	HOXB3	RXFP1	CCKAR	FREM3	HOXB5	UNC13C	CYP2C9	PLP1	NPBWR1	NKX2-3	CROCC2	FCN2	ADGRG4	VTCN1	TMEM114	ALPI	IL1A	CARD18	ATP6V0D2	OTOGL	CKM	SLC17A3	HPX	DCSTAMP	BPIFB1	ASB2	FOXD1	BRS3	GC	IRS4	GATA5	KRT1	OTOP2	MEP1B	SALL3	PSAPL1	MAGEB16	NKX2-3	CASR	TBL1Y	LYZ
60	RBP4	CD300LG	PITX2	CCDC190	ST8SIA2	PNLIPRP3	GSX2	NEUROD2	SHOX2	TAGLN3	DDX53	HAPLN4	CATSPERD	HOXA4	CARTPT	GSC	BCAS1	TMEM151A	CFC1	ZIC3	CCL11	CEACAM5	KRT34	DSG4	CDH18	ASB10	ASB11	TBX5	CA5A	TEKT1	ATP6V1G3	MYOG	GLDC	CPZ	SPINK1	PPP1R17	ISL2	MAB21L1	KPRP	HOXD13	DNASE1L3	S100P	PAGE1	RAG2	SOX2	GPR87	THSD7B
61	KCNN1	CSN1S1	KLF17	SLC7A14	VTCN1	HS6ST2	KCTD4	RP11-49P4.7	C14orf39	ELAVL4	ST6GALNAC2	DDN	SLC17A3	FOXD4L3	PRLHR	VSNL1	DIO2	GPR1	DRD2	CLPSL1	LY6G6D	ADRB3	KCNV1	POU3F3	MUC15	POU3F4	PPP1R3A	SLC22A24	CYP2B6	AC009014.3	CALML5	MYF6	NKX2-3	HS6ST2	SST	DGKK	HOXD12	LIPK	NLRP10	TMPRSS15	SLC5A8	HOXD11	PAGE2	KLHL14	GAL	CALN1	TRPC4
62	MRAP	PTCHD3	EGFL6	HMCN1	UNC5D	PRG4	RTBDN	CCL15	PTGER3	ADH4	PSG1	ZIC1	CCL23	CD1C	CLEC3A	RIT2	C7orf77	KRT83	DMBX1	ADGRD2	SLC17A6	CCKAR	KLK2	SERPINB2	ALKAL1	CPLX3	CCKAR	HOXA9	CYP4F2	FOXL2NB	MMP10	TNNC1	HOXC12	SIM1	CASR	DMRTA2	LECT2	KRTAP11-1	SCEL	URAD	ITGAD	HS3ST4	BANF2	RD3	DPP6	POU3F3	HBG1
63	RP11-407P15.2	RP11-407P15.2	APOC1	CCKAR	TMEM130	TDRD1	C1QL4	NKX3-2	TRPM8	FOXI2	SLC5A5	RPE65	SLC4A10	GABRQ	FAM216B	SERPINB2	B4GALNT2	IDO1	SV2C	HOXC9	BFSP2	RP3-422G23.4	BRINP1	USH1G	CYSLTR1	BHMG1	NR1H4	CALCR	CCL15	SCEL	HOXA2	SALL3	CYP2W1	CNGB1	CELA2B	AVPR1B	XKR5	PADI3	SCGB2A2	HOXA9	DACT2	ERN2	SPACA1	CD24	CNN1	ZIC1	LIPN
64	PLIN4	STXBP5L	ABCC3	CSN3	HOXC12	RSPO1	NUGGC	HOXC5	MAP3K19	CFHR3	KCNC1	LRRC53	SYT4	SNTG1	HOXB4	PCP4	RESP18	PPEF1	FEZF1	PAPPA2	IGSF23	MMP1	ANKRD18B	NPY2R	MYH11	INSM1	GJA3	SLC47A2	CPN2	AQP4	FAM3D	PAGE4	AURKB	SIGLEC11	ANKRD62	CNGA3	CLVS2	PGLYRP3	MROH2A	HOXB7	KCNK2	GLP1R	GOT1L1	SULT1C2	NKX2-3	PADI3	RXFP1
65	SHISA9	FOXG1	VEPH1	CHRM2	HOXC8	MAB21L2	HTR2C	SDR42E1	TMEM235	SRPX2	SMLR1	IL9	NPPC	GALNTL5	LHX9	GOLT1A	TNMD	OR2L2	HOXC5	TFAP2B	TRIM55	NKX3-2	SLC2A2	BNC1	DEUP1	FBXO40	BCL2L10	CYP2B6	FGA	KCNK17	AGR2	SIX1	HOXC8	SGCZ	NKX6-1	NKX2-8	POU3F4	NEU2	TUNAR	MTTP	PAK5	SPINK1	ASB17	DMRT1	GATA5	GREM1	HEMGN
66	PNOC	RALYL	IL23R	GUCA1A	PXDNL	AVPR1A	CPZ	NKX2-3	FAM92B	TH	F2RL1	TCEAL6	OR2L13	THEG	HOXC5	PDYN	MROH2A	KCNK12	MSLNL	ARSH	FRMD7	ABCB11	BHLHA15	KLK11	SGCZ	TMEM61	LMO7DN	SLC10A2	CCL16	CNTN2	CCDC140	PITX2	SLC6A20	XKR5	ARL14	NGB	OPN4	PNPLA5	TAS2R60	C17orf78	GPRIN2	AKR1B10	GATA4	TFF3	GABRA5	ALPP	HBE1
67	SIAH3	CD36	RTL1	RAD51AP2	MYH4	HS6ST3	DDN	HOXB4	NTSR2	CRISP2	B3GAT1	SOWAHB	AQP10	HOXA3	NKX2-4	PF4V1	DRD2	GABRA6	SLC15A5	MARCH4	PLA2G2A	UCN3	ANKRD34B	FAM25A	OVCH2	PLA2G2A	AC009014.3	SALL3	ITIH1	ANKRD62	ADGRF1	KLHL38	AC009014.3	LUZP2	PPY	CACNG2	TMPRSS2	IL22RA2	LOR	CLDN2	RASSF10	SLC5A5	C3orf30	SULT1E1	RAX2	INSM1	VSTM1
68	PAH	CRABP1	TMEM61	GATA5	SPINK13	CHRNA3	FREM3	TFAP2D	SLIT1	ZDHHC22	CCL13	TFAP2D	SLC22A9	C1orf158	GPR6	SLC6A3	CASR	TMEM235	GLRA1	LRRTM4	APCDD1L	HOXA9	UBE2U	VSTM2B	TMEM125	HCN4	ST8SIA2	UGT1A6	HAO1	MCEMP1	TFF1	RPL3L	IRX2	MAG	LINC01207	MYL10	SPDEF	KCNJ18	PNLIPRP3	CCR9	MYH8	TRPA1	DCAF8L2	TECTB	HOXA10	CYP2A7	KIR3DL1
69	FOXG1	BTNL9	CMYA5	RPE65	HOXC11	ITIH1	GFRA4	TMEM114	CTNNA2	STH	LBX1	SOHLH1	ETV3L	MCHR2	VGF	NPFFR1	ADGRF1	C10orf90	RXFP2	ALX4	C5orf38	HAND1	NXPH2	B3GNT6	CA7	UMODL1	SMYD1	CPN2	UROC1	FAM216B	LCN2	TRIM72	CKMT1A	U82695.5	HSD17B2	POU3F3	FOXA1	KRTAP3-2	DRGX	MS4A8	NKAIN1	NKX2-3	DUSP21	SLC30A2	KIAA1644	HOXB7	CABP5
70	CNTN5	UPK3B	FABP6	GABRG2	IZUMO1R	GABRA4	METTL21C	SRRM4	CPA3	MAFA	METTL21C	FOXD3	ROS1	OTX1	SOX1	FNDC9	TUNAR	POU3F3	ELF5	KRT15	GLB1L3	ISX	AHSG	KLRG2	FGF5	MB	GLRA3	AOC1	CYP2E1	OR51E1	IL19	AGBL1	BEND2	CLEC4M	DPEP1	IGSF1	PABPC1L2B	RAX	COMP	GUCA2A	HMGCLL1	PLCZ1	BARX1	ISL1	PITX2	AADACL4	AHSP
71	LRP2	HAND1	CHGB	SULT4A1	TMEM132D	CNTN5	HOXB2	VSTM1	IL1RAPL2	WT1	VWC2	MSLNL	DNASE1L3	SIM1	HOXB2	KCNK18	KCNJ1	GJB1	INS	SYT13	CTC-295J13.3	ATP6V0D2	TMEM215	SP8	NR0B1	ASB18	ISL1	HOXA7	FETUB	NKX2-3	GDF6	ENO3	POU3F2	PLA2G5	TTR	MNX1	RLN1	RSPO2	ZNF385B	PHOX2B	RNF128	SST	PRDM7	HOXA13	ARX	TMPRSS11D	FAM13C
72	MAGED4B	POU3F4	LRP2	PAK5	BSND	ADAMTS19	HOXA13	LAIR2	HOXA13	PDZK1IP1	CACNA1G	NEUROD2	SERPINB7	FAM216B	RP11-49P4.7	ATP4B	ANO3	DEUP1	ADRB3	PRLR	GGTLC3	NR1H4	TINAG	SCGB1A1	SLC27A6	UGT2B4	TMEM132E	CLDN8	TDO2	KCNA10	DAW1	RP11-766F14.2	BRINP1	NLRP11	AMY1C	SPAG6	POTEM	NPBWR1	CHRNA9	SLC5A12	SLC30A10	CFAP47	GSTTP1	HSD17B2	POU3F4	RHCG	CA1
73	PLIN1	SAA1	BRINP2	EMX2	SLC35G3	CRTAC1	AIPL1	GNG13	HOXD10	CCL18	NCAN	FOXG1	PNLIPRP3	C9orf135	LHX1	CD5L	GALNTL5	ADCY8	TTR	HOXB6	MORN5	GMNC	TRPC5	CCL11	GRIA2	RXFP1	C1orf105	TMEM213	UGT2B4	RSPO2	UGT2B7	HOXD13	KCTD4	OTOS	QRFPR	PCSK1N	ADGRF1	TRPM1	SPRR2E	TFAP2B	DNAH8	B3GNT6	MAGEA11	PCP4	FOXF2	KCNC2	FOXF2
74	CHRM2	TLX1	ADGRV1	ART3	KCNA1	LUZP2	TTC9B	OTX2	AGBL1	GRM4	SPINK6	NKX1-2	ZNF365	PAX3	ZIC1	TRIML2	IRX3	PRR32	TBX5	KERA	PDE6H	AC138517.6	LPA	UGT1A7	SULT1C2	MYBPC3	SLC5A12	SLC4A1	APOB	PROK2	DMBT1	LMOD3	DCDC2C	USP9Y	UMOD	UNC13A	HOXC11	NLRP10	RNASE7	FGF19	HOXD4	HOXA13	MAGEB6P1	ZMAT4	USH1G	CFC1	SLC5A12
75	KLF17	HOXB5	CST2	DCAF12L1	CCL19	HOXC5	NR0B2	SP8	KRTAP5-11	AMER2	PTH2	PDE6H	CCL19	ICAM5	FGF19	SFTA3	HOXA2	PAQR6	RPE65	THRSP	IFNA2	GUCA2A	SOX3	TRPM8	SLC12A3	ASB15	HRC	SLC28A1	F2	TMEM212	TYR	TCAP	HOXA10	DLK1	CXCL17	ASIC4	NDST4	FGF20	TRIM10	NTS	NOX5	TOX3	TEX13A	T	HOXD13	SERPINB13	HS3ST4
76	NELL1	MMP3	HOXA5	C4BPB	FOXQ1	TMEM196	RP11-515E23.1	RAPGEF4	RP11-345F18.1	FGFBP1	PBOV1	ZMAT4	MINDY4B	ZNF488	CCDC60	HCN1	MT1G	SIM1	HOXA9	NLRP5	TRIM10	FABP2	ADH4	OPRK1	SLCO1B3	GSG1L	KSR2	TFAP2B	C4BPB	TCF21	VGLL1	PPP1R27	HOXA11	GLRA3	HNF1A	NBPF4	LRRC26	KCTD16	MRGPRX3	TCL1A	SLC6A2	UMOD	XAGE3	CTSE	DCC	KCNF1	KIR2DL3
77	SPRR2F	TCF21	GATA5	GADL1	ADIPOQ	SCUBE3	CBLN4	TBX4	NKX3-2	OVCH1	IFNA8	STXBP5L	EOMES	PRB1	GABRA5	PITX2	KLK11	APLP1	NR2E1	BRS3	MIA2	MOGAT3	C2orf91	ISL1	LHX1	ABRA	PCSK1N	PDZK1	COLEC10	LRRN4	SP9	ASB10	HOXA9	SERPINA7	VTCN1	ZSWIM2	HOXA10	KRTAP21-2	DIRC1	REG3G	RASL11B	CYP2C18	TCF23	ZIC1	SPHKAP	MUC21	DEFA1
78	NKX2-3	HOXD13	ZDHHC19	TMEM82	HS6ST3	RBPMS2	F2RL2	AADACL2	SLC5A7	TNFRSF13B	CATSPERB	CCL1	TBX4	HRK	FAM9B	CRLF1	CPA6	TPSB2	LCN9	VAT1L	TYRP1	VPREB1	CAPN13	RNF222	CST9	MYLK3	LRAT	GLYATL1	ABCG8	VGLL1	IRX1	MYL2	PLEKHA4	HOXD11	CLPSL2	CRHR1	ELF5	KRTAP3-3	ALOX12B	SP8	LRRTM4	FOXE3	MAGEA6	PKHD1L1	FOXL2	SERPINB4	PADI4
79	MMP3	ALDH1A3	AQP2	LUZP2	CNPY1	EN1	ZCCHC12	TCTEX1D4	RASD2	KCND2	STXBP5L	LCN1	SPAG6	UNCX	GSX1	GSDMC	SIX3	PRR35	HOXB4	PIP	SERPINB3	CLCA4	CYP4F2	TCF21	GGTLC3	METTL11B	GRM1	TRPC7	SLCO1B7	OR6K3	ALX1	TRIM63	ATP6V0D2	PTCHD1	GGT6	GPHA2	CLEC3A	HOXC12	HTR3A	CXCR5	HS6ST3	FBP2	POTEB3	SFTPB	RIT2	GLRA3	SELL
80	GMNC	PCDH11X	WT1	TMEM257	HOXA6	SST	SP8	WNT16	EPPIN	DCAF12L1	APCDD1L	C9orf129	IL4	HOXA7	HOXB8	GDA	GPR52	OTOS	FAM163A	AADAC	ALOX15	MS4A8	EPYC	PCDH8	UNC13C	NRTN	TRIM55	CLRN3	UGT2B15	MIA2	CRISP1	CASQ1	S100B	TCERG1L	PTCHD3	RXFP2	GLB1L3	LCE1A	KCNJ18	CCKAR	OPN4	EGF	UGT1A6	WT1	PCSK2	OSR2	ORM1
81	HAND1	MS4A8	FADS6	ZSWIM2	HOXC9	ITLN1	PF4V1	MCHR2	CRABP1	GADL1	KCNH7	CUX2	HOXD9	AMBN	SLC5A7	SMCP	SOHLH1	HAMP	COL6A5	PRAC2	ZG16	OR51E2	RP11-509I21.2	KRT6A	ARL14	CHGB	SYNPO2L	CYP24A1	HSD17B6	OLR1	KLK11	PRKAG3	IL17B	INHA	SLC30A8	CDR1	RPS4Y2	SERPINB4	ARG1	OTC	PIWIL1	C7orf57	FATE1	FNDC1	LPAR3	CASP14	BPI
82	PCK1	ATP13A5	HAPLN1	PLD5	NPY2R	TSPAN19	OTOS	KCNE1B	NPFFR2	MS4A8	TAS2R9	KCNH5	SPTSSB	GFAP	CPN2	C1QL4	GPR88	RXFP1	C7orf72	SFRP4	CHRNB4	SOX21	OVOL2	NKX2-3	PCP4	CFAP77	LMOD2	MCCD1	UGT3A1	RS1	NKX2-6	HOXA10	DCLK3	CASR	RP4-809F18.1	SIM1	SLC5A8	ABCA12	FRMD7	FAM151A	ITGB8	PDIA2	FSHR	DUOXA2	ALX3	SERPINB12	C11orf21
83	FBXO2	SOX11	NPFFR2	IL1RAPL2	KSR2	GPRIN2	ACPT	MET	CXCL13	ANGPT4	PRL	LCN15	SCG5	LPAR3	BARHL1	WFDC13	NPBWR1	LILRA4	ISL1	HHLA2	TACR3	IL23R	TMEM213	KRT31	SMR3B	HHATL	C14orf180	BBOX1	PLA2G12B	C2orf54	CYP2F1	IDI2	ADRB3	ZIC4	OR6M1	TBX20	PADI3	LCE2C	LCE4A	ADAMDEC1	NKX2-8	RASSF10	TFDP3	BARX1	MMP10	HOXB13	APLNR
84	CYP19A1	CXCL6	SLC7A3	APCDD1L	FSHR	HOXC4	ZNRF4	INSM2	CCDC60	C1QL3	RIT2	RPH3A	SPOCK3	HTR2C	RP11-96L14.8	C1orf158	CAPN6	CNTNAP2	APOC1	ISL2	SLCO1A2	TEX15	ASB18	TYR	RHOXF2	SMPX	WT1	CLDN19	SLC22A9	DAW1	GLYATL2	ARPP21	GJB1	SLC24A5	GJD2	VGLL1	PABPC1L2A	HS3ST6	NTS	BLK	CCL14	FRMD1	RP11-561N12.2	INPP5J	INSM1	HOXA10	TCL1A
85	TCEAL6	AQP7	DLK1	DAW1	HNF4G	TRDN	C9orf135	GZMK	CYP26A1	PPIAL4C	CD40LG	SCRT2	SIGLEC1	TULP1	SLC17A6	KCNJ1	SAG	BCAS1	FAM83B	SCGB1D2	ANKRD30BL	MTNR1A	SALL1	FAM83A	FCRL2	CAPN13	TBX5	HOXB7	CLDN14	ALLC	BPIFB6	SHOX	ADGRF1	HTR2C	FAM159B	ANKRD63	TGM7	B4GALNT2	WFDC12	C11orf86	KLK6	MIA2	RFPL4A	AP1M2	TMEM155	DNASE2B	CLEC6A
86	NAP1L6	LLNLF-187D8.1	KCNQ1	CNTNAP2	TMEM213	SIX1	RSPO1	TBR1	RPH3A	ACSM2A	ZIC3	CBLN2	CYP4F12	METTL21C	AIRE	HOXD9	AICDA	DAO	KCNC2	CCKAR	MKX	EPS8L3	FAM92B	HOXA1	SLITRK3	HOXA13	SLC30A2	FUT6	SLC28A1	KLF17	CCL11	TBX5	SMCO3	HNF4G	IL22RA1	PROP1	POU3F3	CCDC190	MSMB	MS4A1	ST8SIA2	CAPN8	SPANXN4	TCERG1L	MFAP5	SERPINB11	TNFRSF10C
87	BRS3	KLK8	QPCT	MGP	ASPN	HOXA6	MMP1	CRH	FAM163A	POU3F3	GPR55	KCNH3	AFP	F2RL2	HOXB6	ZIC4	CD24	HOXD13	PADI1	HOXB8	FNDC1	TBX5	HTR3B	IL36G	LGSN	ZIC4	TLX2	HOXB5	MOGAT2	STXBP5L	MMP20	VWDE	CIDEC	HTR1A	REG3G	C22orf42	C22orf42	POU2F3	NELL2	PAX4	DMRT2	TFAP2B	ACTL7B	GAL3ST3	SYT6	ATP6V0D2	ARG1
88	CSN1S1	SERPINB7	HOXB7	SYTL5	KLF14	SLC29A4	HTR3A	CPN2	KHDC1L	VSNL1	SCRT1	RIMS1	CD200R1L	EMX1	PCSK1	STON1-GTF2A1L	CYP2C9	ZP2	RXFP1	RXFP1	TNFRSF13B	MUC5B	GABRA5	FUT6	ANKRD63	PLA2G5	LKAAEAR1	FLJ22763	TTR	EMX2	PAX9	CLCN1	CHRM2	CCL26	NPHS1	TMEM114	PROK1	LCE1C	AFP	FCRL4	CD19	MSMB	DPPA2	OGDHL	SALL1	MTTP	IFIT1B
89	MS4A6E	HOXB9	NDST4	ADRA1D	RIMS1	TNC	CACNG1	ZCCHC5	KRT24	TXLNB	ABCC12	GFAP	HCN1	MMP1	CNGB1	CCK	POU3F4	PAX2	SOX1	OPRPN	RXFP1	SLC17A4	BPIFC	MRGPRX3	NGB	ACTC1	OTC	ACSM2A	CYP2C9	WNT2	FOXI1	TRDN	PLPPR1	SLC32A1	MIA2	COL2A1	AZGP1	DCAF12L1	CCKAR	FAM3B	IRX1	QRFPR	STMND1	GFRA4	ADGRA1	PCDH11Y	S100A8
90	SIX1	DEFB132	CHST4	LINC00521	POU3F3	DPP6	NCR1	FABP7	SMCP	STMN2	FFAR4	TERT	HOXA13	BMP10	NTS	SLC22A25	FOXE3	TFAP2B	LIPI	IBSP	AFP	IRS4	TRPM5	EVPL	TMEM211	COL6A6	XIRP1	G6PC	ARG1	EVX1	POU3F3	SIX6	AATK	ISL1	PRODH2	HOXD13	WNT2	TYRP1	GSTA3	MALRD1	HOXC8	HOXD13	TSGA13	KRT83	SIX1	DSG3	CD300LB
91	ANXA13	CCKAR	HOXB5	GDF7	OGDHL	EMX2	RIMS1	MUC15	MMP10	TMEM26	PRSS51	KCNK9	MARCO	HOXB5	GLRA2	ICOS	ZIC1	ISL1	HOXB9	TNN	MMP1	FLJ22763	LCN1	SPRR2E	OPALIN	ALPK2	GLRA2	HNF1B	PCK1	MMP1	HOXA5	DUSP27	RFPL2	TMSB4Y	HABP2	CLRN1	SOX14	IL37	CNMD	CR2	LRRN4CL	KIAA1024L	BPIFA1	POU3F3	SOX9	SLC5A8	FCGR3B
92	HOXD11	DSC3	HOXA10	HOXA3	CDH10	KBTBD13	NTSR2	TMEM196	COL6A5	HTR2C	UNCX	CFAP74	PCSK1	SCN1A	TNFSF11	C1orf61	OTX2	HOXD11	GABBR2	TAT	SPINK8	SOX3	GPR42	BARX2	GATA4	C6orf223	RIT2	NYX	CPB2	IRX2	SLPI	LINGO4	LCTL	PLAC1	POU3F3	ASCL1	CDH10	LCE2D	EVPL	VPREB3	HCN1	MMP10	FBXO47	KLK6	CTB-133G6.1	PAX3	RLN3
93	ARHGAP36	FAM216B	HES5	LIMS3	DACH2	CRHR1	BMP5	RP11-153I24.5	HDC	FBP2	PDIA2	GLP1R	PCDHA13	SOWAHA	DCAF12L1	ABRA	CLDN8	PAGE4	ADH4	ITIH6	TRPC5OS	PPP1R17	ACY3	SPRR2D	EDAR	HNF4G	THBS4	HNF1A	OTC	HOXD11	AGR3	ZIC1	MIA	RBBP8NL	RSPO2	SSTR5	KRT15	HOXC8	EPPK1	TBX10	HOXA11	MOGAT1	DMRTC2	SMR3B	FSTL5	KRT15	PIH1D2
94	RGR	RP11-736N17.11	DBX2	GRIA1	DCHS2	ASB18	LMX1A	IDO1	PDILT	CHGB	RAX	ANKRD20A3	AC009014.3	SLC24A2	C14orf39	DYDC2	LINC00890	MYRF	GLP1R	FAM153B	CA12	SP8	PNPLA3	GPR78	NKX3-2	GRXCR2	TPM1	FOXI1	UGT1A9	ALPPL2	ZMAT4	MYO18B	AGR3	DDX3Y	SLC39A5	PAGE4	CUX2	LRRC3B	BNIPL	SLC5A1	CXCL13	SMIM22	DAZ2	BFSP2	CRHR1	SERPINB3	S100A9
95	HS3ST4	SIX2	OR51E2	PITX2	SPOCK3	HTR2A	CLEC3A	KLK1	FOXJ1	SKAP1	CCDC175	OR13C5	KCNK17	MAG	LGALS16	XX-FW81066F1.2	WDR64	POU4F2	LUZP2	LINC00890	PAX9	NXPE1	SLC5A7	BEST3	RXFP1	DUSP13	FABP3	TMEM72	NAT2	PCP4	SLC5A5	HAPLN1	SLC5A7	SSTR3	C6	ACTL6B	HOXD9	GJB4	SPTBN2	HSD3B2	CCL16	HOXB8	TSPY2	BPIFA2	CPXM1	LRP2	RETN
96	SHOX2	CCL11	SALL1	TNFRSF11B	HOXD13	ADCY8	UGT3A2	HOXC11	RGS4	NKX6-3	ZCCHC12	ZPBP2	FOXD4L6	P2RX2	SSTR3	AADAC	UMOD	RP11-546B8.6	CCKAR	MMP7	KISS1	LRRC19	T	IL1A	LPAR3	IRX6	WNT1	SLC6A19	PGLYRP2	RXFP1	WT1	TXLNB	TCF21	BBOX1	F11	BPIFB3	SRD5A2	AC138647.1	FNDC9	CXCL13	CXCR5	PDX1	ANTXRL	AGR3	SYT4	C1QL4	ADGRG3
97	GATA4	PCK1	CRYGD	THSD7B	OVOL2	SERPINA10	NEUROD6	UGT2B15	NXPH2	SLCO4C1	IDO2	RASD2	CD5L	PSD	SAGE1	DLX6	CHAT	TMEM144	CRYGD	KCNH2	HSD17B6	LINC00675	CGA	HOXA11	APOC4	DCHS2	NMRK2	AMN	PAQR9	ZNF804B	MMP27	HOXC9	DHH	NWD2	MUC6	NKX2-3	HOXC12	CIB4	PSAPL1	NBPF4	C12orf42	SLC26A9	C5orf47	CRYGN	FAM159B	AKR1B10	CD177
98	GPD1	FAM19A4	IFITM10	XG	GOLT1A	NRCAM	MUC7	NPBWR1	TUNAR	PABPC1L2B	AVPR1B	CFAP47	CLIC6	CYP2C9	ADGB	TAC4	FATE1	FUT9	SAG	STXBP5L	DPT	MMP12	ANKRD62	EPGN	DKK4	SPINK2	LEXM	HOXC8	APCS	GLYATL2	HOXA6	NT5C1A	LHX9	SOX9	HOXA13	UCN3	LINC00890	KRT31	CLDN17	ZIC3	NFE2	AKR1B15	PRAME	PPP1R1B	CTNND2	CRCT1	LRCH2
99	RALYL	UPK3A	AKR1B1	ACAN	PABPC1L2A	LRFN2	C2orf80	CCL16	LINC00890	SLC17A6	CCL20	PNMA5	PKHD1L1	MPPED1	SYTL5	PAX3	HOXD4	UGT8	ZNF804B	CAPZA3	OR5B2	CCL8	PITX2	ZBED2	NT5C1A	WT1	NPFFR2	SLC6A18	TAT	SULT1E1	HOXD11	GJB1	TINAG	CRYBA2	FGL1	TCF21	UTY	CPA6	RAB25	GATA5	ASIC2	UGT2B15	TMEM202	ATP13A4	SHANK2	NKX6-1	CXCL13
100	DPP6	LRP2	HOXD11	MYCNOS	P4HA3	CNN1	OLIG2	HOXB8	REG3A	HOXD3	ICAM5	CNTNAP5	POU6F2	LHX2	GHSR	GABRA3	HOXA1	SLC5A11	AMER2	C10orf67	CLEC19A	ADH1C	GPR149	LGALS7	SYNDIG1	POPDC2	SLC26A9	ACMSD	SERPINA1	SLC6A14	FUT3	COX6A2	CCDC60	PPP4R4	KCNJ16	CELF3	CPLX3	SLC6A2	DSG1	HOXB9	ANXA13	CAPN9	CT47B1	SCGB2A1	AQP4	SIX2	SSTR1
101	HIST1H2BF	TBX5	LY6D	DPP6	LRFN2	DNER	LRTM1	MTNR1A	ADH1C	DHRS7C	LDLRAD1	RP4-809F18.1	RAB44	CLPSL2	C20orf85	NAT16	SST	C14orf105	U82695.5	LHX2	ARHGAP40	FGF4	KRTAP3-2	EVX1	MARCH11	TRIM55	PERM1	KCNJ1	GBP7	SCGN	FAM3B	FAM166B	HOXB9	HOXC6	SPACA3	DRD2	LMX1A	ATP12A	LCE1F	PHGR1	C2orf72	LGALS9B	RP11-104H15.12	PPP1R14C	TMSB4Y	TMPRSS11E	FCMR
102	CA7	LPL	SLC5A1	ADAMTS19	IRX1	CACNG4	CCK	HIST1H3G	EXOC3L4	SYT1	KIR3DL2	ATP4A	KRT24	INS-IGF2	PNMA5	NTSR2	CEACAM16	SLC6A3	RP13-198D9.4	HOXD10	SPINK6	TRPA1	SHH	TRIM29	SOX14	SFRP5	ANKRD2	PSKH2	AKR1D1	MARCH11	SIX1	ANKRD23	SBSPON	PCDH11X	SLC38A5	MFSD6L	NKX2-3	UGT1A10	PYDC1	SST	FADS6	GADL1	CRISP2	CRABP1	GPRIN2	PRSS22	CD40LG
103	CPN2	TFPI2	SLCO1A2	GATA4	IL1A	ADRB3	MSX2	KRT3	CPZ	STRA6	FRG2	ARPP21	MMP27	STMN2	DLX6	HTR1D	EVX1	C6	SLC14A2	VGLL1	CHRDL2	TNFRSF13B	ALPK2	ALDH3A1	GAPDHS	TRDN	DLK1	PCK1	APOA4	MSLN	HOXA4	IGSF5	KIF19	STXBP5L	NKX2-3	GJB7	ZIC4	PNPLA1	TEX11	UNC93A	LMX1A	KCNJ4	H2BFM	RLBP1	HOXA6	GPR22	FGFBP2
