# Supplementary material for: Verifying explainability of a deep learning tissue classifier trained on RNA-seq data
Source: Sci Rep. 2021 Jan 29;11:2641. doi: 10.1038/s41598-021-81773-9 (PMC7846764; doi:10.1038/s41598-021-81773-9)
Supplement: Supplementary file 3 — Supplementary Information 3. [file 41598_2021_81773_MOESM3_ESM.xlsx]

## Sheet: a
Rank	Tissue	Gene	Median SHAP
1	Adrenal Gland	CYP11B2	0.00267035
2	Adrenal Gland	CYP11B1	0.0025422
3	Adrenal Gland	SULT2A1	0.00221016
4	Adrenal Gland	STAR	0.00205347
5	Adrenal Gland	CYP17A1	0.00199654
6	Adrenal Gland	AMHR2	0.00192769
7	Adrenal Gland	NR5A1	0.00190637
8	Adrenal Gland	DLK1	0.00186994
9	Adrenal Gland	HOXA13	0.00180535
10	Adrenal Gland	SLC5A1	0.0017913
11	Adrenal Gland	CYP11A1	0.00178648
12	Adrenal Gland	CLRN1	0.00172392
13	Adrenal Gland	NXPH1	0.00170862
14	Adrenal Gland	GSTA3	0.00168779
15	Adrenal Gland	MC2R	0.0015686
16	Adrenal Gland	EVX1	0.00156461
17	Adrenal Gland	FAM19A4	0.00156056
18	Adrenal Gland	TRPV5	0.00150681
19	Adrenal Gland	PITX2	0.00144016
20	Adrenal Gland	RXFP2	0.00140042
21	Adrenal Gland	PAX3	0.00139291
22	Adrenal Gland	TREH	0.00139023
23	Adrenal Gland	SIGLEC6	0.00134794
24	Adrenal Gland	TNNT1	0.00134238
25	Adrenal Gland	WNT7B	0.00131121
26	Adrenal Gland	CARTPT	0.00130844
27	Adrenal Gland	GRB7	0.00130272
28	Adrenal Gland	HSD3B2	0.00129983
29	Adrenal Gland	GJB6	0.00126694
30	Adrenal Gland	CHRDL2	0.00125163
31	Adrenal Gland	MAP3K15	0.00124979
32	Adrenal Gland	IL23R	0.0012317
33	Adrenal Gland	KLK15	0.00123027
34	Adrenal Gland	AQP2	0.0012228
35	Adrenal Gland	SMPX	0.00122164
36	Adrenal Gland	SULT1E1	0.00118588
37	Adrenal Gland	VSTM2A	0.00118586
38	Adrenal Gland	PAGE4	0.00117738
39	Adrenal Gland	CDH12	0.00116816
40	Adrenal Gland	OLIG1	0.00116198
41	Adrenal Gland	LRRC38	0.00115767
42	Adrenal Gland	CBLN4	0.00115698
43	Adrenal Gland	BBOX1	0.00115406
44	Adrenal Gland	TBX20	0.00114063
45	Adrenal Gland	ZNF280A	0.00113763
46	Adrenal Gland	FAM166B	0.00113617
47	Adrenal Gland	KCNJ13	0.00113003
48	Adrenal Gland	FAM3D	0.00112644
49	Adrenal Gland	GSTA1	0.00112105
50	Adrenal Gland	CPN2	0.00111688
51	Adrenal Gland	CYP21A2	0.00111271
52	Adrenal Gland	UPK1B	0.00110581
53	Adrenal Gland	TJP3	0.00110126
54	Adrenal Gland	RXFP1	0.00109795
55	Adrenal Gland	MRAP	0.00109132
56	Adrenal Gland	KLHL4	0.00109055
57	Adrenal Gland	PHOX2B	0.00107041
58	Adrenal Gland	SOX21	0.00106682
59	Adrenal Gland	SMR3B	0.00106303
60	Adrenal Gland	ASB5	0.00105573
61	Adrenal Gland	C1orf64	0.00103343
62	Adrenal Gland	CELA1	0.00102456
63	Adrenal Gland	NOX3	0.00102314
64	Adrenal Gland	SLC6A2	0.00102242
65	Adrenal Gland	PDYN	0.00102214
66	Adrenal Gland	GJA3	0.00101956
67	Adrenal Gland	FRMPD2	0.00101811
68	Adrenal Gland	HOXB8	0.0010016
69	Adrenal Gland	ISL2	0.000993483
70	Adrenal Gland	LCN15	0.00099116
71	Adrenal Gland	GAL3ST3	0.00098479
72	Adrenal Gland	TMEM92	0.000983884
73	Adrenal Gland	NR0B1	0.00098364
74	Adrenal Gland	MYBPH	0.000983011
75	Adrenal Gland	DMRT3	0.000970933
76	Adrenal Gland	KRT31	0.000967382
77	Adrenal Gland	NPFFR2	0.000965528
78	Adrenal Gland	ANXA13	0.000943362
79	Adrenal Gland	NKX2-3	0.000942211
80	Adrenal Gland	HOXC8	0.000941894
81	Adrenal Gland	CHST4	0.000939011
82	Adrenal Gland	SLC46A2	0.00093762
83	Adrenal Gland	NR2E1	0.000936848
84	Adrenal Gland	ADGB	0.000934355
85	Adrenal Gland	TH	0.000931072
86	Adrenal Gland	PLCH1	0.000930794
87	Adrenal Gland	FAM3B	0.000924252
88	Adrenal Gland	GRID2	0.000922122
89	Adrenal Gland	DLL3	0.000919106
90	Adrenal Gland	HOXA6	0.00091458
91	Adrenal Gland	C11orf53	0.000905297
92	Adrenal Gland	ODAM	0.000903561
93	Adrenal Gland	C1orf194	0.000902935
94	Adrenal Gland	DNASE1L3	0.000893102
95	Adrenal Gland	CRYGD	0.000891169
96	Adrenal Gland	SIM1	0.000879477
97	Adrenal Gland	HPSE2	0.000865392
98	Adrenal Gland	HOXA7	0.000863763
99	Adrenal Gland	SLC47A1	0.000857081
100	Adrenal Gland	C14orf105	0.000849545
101	Adrenal Gland	ADGRV1	0.000844397
102	Adrenal Gland	ASTN1	0.000830191
103	Adrenal Gland	FABP7	0.000823252
1	Brain – FCB	NPBWR2	0.0303593
2	Brain – FCB	PRL	0.0288352
3	Brain – FCB	C4BPB	0.0210414
4	Brain – FCB	SOAT2	0.0203803
5	Brain – FCB	SLC17A6	0.0202839
6	Brain – FCB	SPRR3	0.0192047
7	Brain – FCB	GPR15	0.0177833
8	Brain – FCB	CARTPT	0.0173574
9	Brain – FCB	SLC24A2	0.0171903
10	Brain – FCB	C8orf22	0.0163408
11	Brain – FCB	ROS1	0.0161273
12	Brain – FCB	KCNH5	0.0150212
13	Brain – FCB	CWH43	0.0148253
14	Brain – FCB	MCHR2	0.0147746
15	Brain – FCB	TNFSF11	0.0146008
16	Brain – FCB	OR3A1	0.0143806
17	Brain – FCB	CPZ	0.0143533
18	Brain – FCB	TCF21	0.0141643
19	Brain – FCB	CRP	0.0137433
20	Brain – FCB	SLC36A2	0.0134887
21	Brain – FCB	GABRG2	0.0134365
22	Brain – FCB	KCNV1	0.0134285
23	Brain – FCB	HSD17B2	0.0133827
24	Brain – FCB	HOXD10	0.0131048
25	Brain – FCB	CYP2C19	0.0130233
26	Brain – FCB	AMHR2	0.012999
27	Brain – FCB	CDH18	0.0121732
28	Brain – FCB	TBR1	0.0118618
29	Brain – FCB	ELAVL4	0.0117128
30	Brain – FCB	SFTPA1	0.0116909
31	Brain – FCB	AGXT	0.011636
32	Brain – FCB	PNLIP	0.0116137
33	Brain – FCB	OR3A2	0.0115736
34	Brain – FCB	ADH4	0.0114635
35	Brain – FCB	CRISP3	0.0114019
36	Brain – FCB	POU6F2	0.0113383
37	Brain – FCB	EDAR	0.0113227
38	Brain – FCB	DNAJC5B	0.0113172
39	Brain – FCB	TSHB	0.0113114
40	Brain – FCB	HOXA4	0.0112227
41	Brain – FCB	TCN1	0.0111327
42	Brain – FCB	IL4	0.0111031
43	Brain – FCB	SNAP25	0.0110951
44	Brain – FCB	DRGX	0.0110583
45	Brain – FCB	TAS2R13	0.0110547
46	Brain – FCB	MEOX1	0.0109537
47	Brain – FCB	TTR	0.0108864
48	Brain – FCB	GGT2	0.0107899
49	Brain – FCB	IRX3	0.0106511
50	Brain – FCB	UPK1B	0.0105785
51	Brain – FCB	IDO2	0.0104206
52	Brain – FCB	AGR2	0.0104197
53	Brain – FCB	HOXB3	0.0103983
54	Brain – FCB	SELP	0.010291
55	Brain – FCB	SERPINB3	0.0101045
56	Brain – FCB	SYT4	0.0101043
57	Brain – FCB	IL22RA1	0.0100217
58	Brain – FCB	MAGEA8	0.0100014
59	Brain – FCB	FRMD7	0.00996833
60	Brain – FCB	ATP12A	0.00991771
61	Brain – FCB	RPH3A	0.00982265
62	Brain – FCB	BPIFB2	0.00982073
63	Brain – FCB	RHO	0.00980018
64	Brain – FCB	TPSG1	0.00977144
65	Brain – FCB	PTX4	0.00959923
66	Brain – FCB	VSNL1	0.0095392
67	Brain – FCB	APOC3	0.00953657
68	Brain – FCB	SCEL	0.00953215
69	Brain – FCB	ACTL8	0.0095163
70	Brain – FCB	NR1H4	0.009499
71	Brain – FCB	PPP1R3A	0.0094228
72	Brain – FCB	UCN3	0.00937722
73	Brain – FCB	MYH11	0.00933658
74	Brain – FCB	MAGEA6	0.00932204
75	Brain – FCB	CLPS	0.00930139
76	Brain – FCB	RORB	0.00924083
77	Brain – FCB	B4GALNT2	0.00909186
78	Brain – FCB	SPAG6	0.00908864
79	Brain – FCB	GHRH	0.00903729
80	Brain – FCB	OVCH2	0.00893107
81	Brain – FCB	CDH2	0.00892104
82	Brain – FCB	ZNF365	0.00888432
83	Brain – FCB	DCD	0.00885822
84	Brain – FCB	PRG3	0.00883333
85	Brain – FCB	MYOC	0.00874906
86	Brain – FCB	ADGRG4	0.00868639
87	Brain – FCB	SULT1E1	0.00866663
88	Brain – FCB	RAET1L	0.00861881
89	Brain – FCB	ALPP	0.00850396
90	Brain – FCB	OTX2	0.00848778
91	Brain – FCB	PADI3	0.00848602
92	Brain – FCB	HOXA11	0.00846824
93	Brain – FCB	FSTL4	0.00838279
94	Brain – FCB	PLCZ1	0.00837472
95	Brain – FCB	LAMB4	0.00834314
96	Brain – FCB	CTXN3	0.00831704
97	Brain – FCB	LGALS7B	0.00831058
98	Brain – FCB	NGB	0.00830105
99	Brain – FCB	OLFM3	0.00826511
100	Brain – FCB	HSF5	0.00826216
101	Brain – FCB	ITLN2	0.00818081
102	Brain – FCB	BEX1	0.00815057
103	Brain – FCB	GPR158	0.00813708
1	Breast	RSPO2	0.0106243
2	Breast	TNN	0.00788371
3	Breast	LHX2	0.00710883
4	Breast	XAGE3	0.00559894
5	Breast	LHX9	0.00558727
6	Breast	NKX2-3	0.00539684
7	Breast	SAA1	0.0049072
8	Breast	KCNJ4	0.00489264
9	Breast	SAA2	0.00479652
10	Breast	SULT1E1	0.00441031
11	Breast	PROKR1	0.00427428
12	Breast	CPNE6	0.00426737
13	Breast	ITLN2	0.00425305
14	Breast	BRINP3	0.00421636
15	Breast	HOXB8	0.00405828
16	Breast	C11orf53	0.00398311
17	Breast	TMEM257	0.00391664
18	Breast	CNGA3	0.00388808
19	Breast	PITX2	0.00371585
20	Breast	SHOX2	0.00362227
21	Breast	NPFFR2	0.00360899
22	Breast	ZIC3	0.00359169
23	Breast	SLC6A11	0.00352798
24	Breast	TBX5	0.00335414
25	Breast	CTNNA2	0.00331996
26	Breast	FOLR3	0.00329697
27	Breast	IBSP	0.00326491
28	Breast	ANKRD30A	0.00324904
29	Breast	DMBX1	0.0032367
30	Breast	VSIG1	0.00322444
31	Breast	GJB6	0.0031984
32	Breast	EDAR	0.00310184
33	Breast	HOXC8	0.00306954
34	Breast	FNDC9	0.00306239
35	Breast	ENTPD8	0.00302031
36	Breast	WNT1	0.00301724
37	Breast	NPY2R	0.00300411
38	Breast	KERA	0.00297274
39	Breast	MYLK2	0.00296438
40	Breast	CACNA1I	0.00295064
41	Breast	RNASE2	0.00292194
42	Breast	KRT6A	0.00292014
43	Breast	EMX1	0.00291874
44	Breast	FOXA1	0.00289047
45	Breast	C22orf31	0.00287651
46	Breast	VWA5B1	0.00287413
47	Breast	HAPLN1	0.00286465
48	Breast	WNT7A	0.00284574
49	Breast	WT1	0.00284097
50	Breast	ELAVL3	0.00282391
51	Breast	SAA4	0.00278643
52	Breast	GLYAT	0.00275142
53	Breast	SLC22A7	0.00269716
54	Breast	HOXA6	0.00269166
55	Breast	DEFB132	0.00267651
56	Breast	TAC3	0.00267425
57	Breast	IL5RA	0.00266485
58	Breast	MYRFL	0.00265178
59	Breast	TAF7L	0.00264582
60	Breast	ACTL6B	0.002613
61	Breast	FCAR	0.00261064
62	Breast	FXYD7	0.00260905
63	Breast	TMEM229A	0.00259765
64	Breast	NPHS1	0.00258224
65	Breast	NOTUM	0.00256928
66	Breast	MEIOB	0.00256613
67	Breast	NMRK2	0.00255963
68	Breast	PLPP4	0.00253134
69	Breast	GAGE10	0.00249483
70	Breast	C10orf67	0.00244674
71	Breast	IGFL2	0.00242841
72	Breast	IRS4	0.00241447
73	Breast	RXFP1	0.00241172
74	Breast	THBS4	0.00238685
75	Breast	CLEC5A	0.00237072
76	Breast	SLC26A3	0.00234426
77	Breast	C1orf141	0.00233206
78	Breast	CLDN16	0.00232922
79	Breast	LHFPL1	0.0023197
80	Breast	GPR141	0.0023078
81	Breast	EDN2	0.00228646
82	Breast	CAMK1G	0.00228336
83	Breast	HOXA5	0.00228033
84	Breast	SPINK2	0.00227488
85	Breast	FABP4	0.00224745
86	Breast	CLDN8	0.00224595
87	Breast	MMD2	0.00223929
88	Breast	BPIFB2	0.00223786
89	Breast	AMER2	0.00223599
90	Breast	GSC	0.00220599
91	Breast	GJA3	0.00219105
92	Breast	FFAR1	0.00218923
93	Breast	SERPINA12	0.00218131
94	Breast	HOXB6	0.00215171
95	Breast	SNCB	0.00214771
96	Breast	TMEM151A	0.00213357
97	Breast	HOXC9	0.00212558
98	Breast	TCERG1L	0.00211273
99	Breast	CAPN6	0.00210801
100	Breast	HCAR1	0.00209353
101	Breast	PAPPA2	0.00208786
102	Breast	LBX1	0.00207005
103	Breast	FGF20	0.00206869
1	Colon – Tra	HOXA13	0.0215294
2	Colon – Tra	SLC26A3	0.0207679
3	Colon – Tra	FABP1	0.0205589
4	Colon – Tra	MS4A12	0.0191598
5	Colon – Tra	AQP8	0.0182619
6	Colon – Tra	SOX21	0.0178258
7	Colon – Tra	CLCA1	0.0157659
8	Colon – Tra	NTSR2	0.0137778
9	Colon – Tra	B4GALNT2	0.0136062
10	Colon – Tra	CSAG1	0.0131046
11	Colon – Tra	PIGR	0.0129526
12	Colon – Tra	CYP2B6	0.0125632
13	Colon – Tra	NPY4R	0.0125352
14	Colon – Tra	URAD	0.0120361
15	Colon – Tra	JCHAIN	0.0113224
16	Colon – Tra	SPINK4	0.0111119
17	Colon – Tra	C10orf99	0.0110326
18	Colon – Tra	HNF4A	0.010609
19	Colon – Tra	CDX1	0.0103685
20	Colon – Tra	CA1	0.0103427
21	Colon – Tra	PHGR1	0.00991393
22	Colon – Tra	ABCB11	0.00976532
23	Colon – Tra	KRT24	0.0094216
24	Colon – Tra	HMGCS2	0.00931292
25	Colon – Tra	UGT2B17	0.00910158
26	Colon – Tra	VIL1	0.00884325
27	Colon – Tra	C21orf33	0.00883711
28	Colon – Tra	FNDC7	0.00882395
29	Colon – Tra	SOX3	0.00875271
30	Colon – Tra	PAX3	0.00873048
31	Colon – Tra	IRS4	0.0086575
32	Colon – Tra	CTRB1	0.00859886
33	Colon – Tra	FABP2	0.0085315
34	Colon – Tra	BMP5	0.00841562
35	Colon – Tra	KERA	0.0083007
36	Colon – Tra	ARL 14.00	0.0082272
37	Colon – Tra	VSTM2A	0.00819958
38	Colon – Tra	GCNT3	0.00818078
39	Colon – Tra	CA2	0.00805641
40	Colon – Tra	MZB1	0.00797033
41	Colon – Tra	PLA2G12B	0.00788764
42	Colon – Tra	CRHR1	0.00779377
43	Colon – Tra	LRRC31	0.00767052
44	Colon – Tra	SLC17A4	0.00762428
45	Colon – Tra	LYPD8	0.00755594
46	Colon – Tra	OR51E2	0.00746313
47	Colon – Tra	APOBEC1	0.00743367
48	Colon – Tra	LGALS4	0.0073169
49	Colon – Tra	EPS8L3	0.00712632
50	Colon – Tra	CACNG1	0.0070504
51	Colon – Tra	WNT9B	0.00690934
52	Colon – Tra	MMP10	0.00678817
53	Colon – Tra	TRIM15	0.00677957
54	Colon – Tra	GPR52	0.00677125
55	Colon – Tra	UGT1A8	0.00675396
56	Colon – Tra	NXPE1	0.00664632
57	Colon – Tra	PROKR2	0.00661654
58	Colon – Tra	MUC7	0.00657888
59	Colon – Tra	NXPE2	0.00657505
60	Colon – Tra	TRPA1	0.00652197
61	Colon – Tra	SLC25A2	0.00646739
62	Colon – Tra	TMIGD1	0.00643566
63	Colon – Tra	FEZF1	0.00633638
64	Colon – Tra	CLPS	0.00632147
65	Colon – Tra	FNDC8	0.00630765
66	Colon – Tra	BPIFB2	0.00628207
67	Colon – Tra	RS1	0.00623782
68	Colon – Tra	NXPE4	0.00623762
69	Colon – Tra	IL23R	0.00622051
70	Colon – Tra	CEACAM6	0.00622024
71	Colon – Tra	CELA2B	0.00620808
72	Colon – Tra	A1CF	0.00617023
73	Colon – Tra	OLFM4	0.00614405
74	Colon – Tra	DDC	0.00612755
75	Colon – Tra	IBSP	0.00602555
76	Colon – Tra	CHIA	0.00601433
77	Colon – Tra	FCRL5	0.0059835
78	Colon – Tra	SYCN	0.00597772
79	Colon – Tra	COL6A5	0.00594361
80	Colon – Tra	DNAJC5G	0.00594143
81	Colon – Tra	NLRP7	0.00592485
82	Colon – Tra	CALML5	0.00591799
83	Colon – Tra	AADACL2	0.00585007
84	Colon – Tra	HBQ1	0.00570675
85	Colon – Tra	GREM1	0.00567262
86	Colon – Tra	C15orf53	0.00563529
87	Colon – Tra	PLEKHD1	0.00559995
88	Colon – Tra	H1FNT	0.0055975
89	Colon – Tra	KRT78	0.00557266
90	Colon – Tra	KRT83	0.00553408
91	Colon – Tra	FOXA3	0.00546175
92	Colon – Tra	FOXA1	0.00541831
93	Colon – Tra	UGT3A1	0.00540843
94	Colon – Tra	CEACAM7	0.00535685
95	Colon – Tra	HAO2	0.0053479
96	Colon – Tra	HIST1H4J	0.00533558
97	Colon – Tra	MAG	0.00531543
98	Colon – Tra	FOXD1	0.00522044
99	Colon – Tra	SERPINA6	0.00520821
100	Colon – Tra	MISP	0.00518716
101	Colon – Tra	CLCA4	0.00514915
102	Colon – Tra	GPR152	0.00506837
103	Colon – Tra	BHMG1	0.00506269
1	Esophagus – Muc	ADH7	0.00464079
2	Esophagus – Muc	SIX3	0.00415981
3	Esophagus – Muc	KCNA1	0.00371845
4	Esophagus – Muc	DYNAP	0.0034681
5	Esophagus – Muc	UGT1A10	0.00341383
6	Esophagus – Muc	KRT13	0.00339633
7	Esophagus – Muc	PLPPR5	0.00332996
8	Esophagus – Muc	CAPN14	0.00328778
9	Esophagus – Muc	CCDC190	0.00310972
10	Esophagus – Muc	KRT4	0.00305318
11	Esophagus – Muc	PAX9	0.00300419
12	Esophagus – Muc	TGM3	0.00292576
13	Esophagus – Muc	DSG3	0.00284376
14	Esophagus – Muc	KRT6A	0.00280555
15	Esophagus – Muc	TLX1	0.00280368
16	Esophagus – Muc	LY6D	0.00275518
17	Esophagus – Muc	NR0B1	0.00273812
18	Esophagus – Muc	HOXA11	0.00270371
19	Esophagus – Muc	IL36A	0.00270008
20	Esophagus – Muc	TFAP2B	0.00269498
21	Esophagus – Muc	SPRR3	0.00266347
22	Esophagus – Muc	ASIP	0.00264872
23	Esophagus – Muc	GBP 6.00	0.00250904
24	Esophagus – Muc	WISP3	0.00249533
25	Esophagus – Muc	GRM7	0.00246684
26	Esophagus – Muc	PCDH8	0.00246531
27	Esophagus – Muc	CNTNAP4	0.00241303
28	Esophagus – Muc	NKX6-1	0.0023791
29	Esophagus – Muc	SIM1	0.00234619
30	Esophagus – Muc	SEL1L2	0.00233803
31	Esophagus – Muc	B3GNT6	0.00231143
32	Esophagus – Muc	A2ML1	0.00229752
33	Esophagus – Muc	PPP1R3A	0.00229124
34	Esophagus – Muc	OTOP3	0.00227378
35	Esophagus – Muc	PGLYRP4	0.00224588
36	Esophagus – Muc	SERPINB13	0.00223022
37	Esophagus – Muc	CALML3	0.00222762
38	Esophagus – Muc	DMRTA2	0.0021857
39	Esophagus – Muc	BEST2	0.00215145
40	Esophagus – Muc	KRT6B	0.00213515
41	Esophagus – Muc	PAX3	0.0020965
42	Esophagus – Muc	COL11A1	0.00208396
43	Esophagus – Muc	SLC7A10	0.00206455
44	Esophagus – Muc	BCAN	0.0020346
45	Esophagus – Muc	MPP4	0.00202812
46	Esophagus – Muc	WT1	0.00198985
47	Esophagus – Muc	TBX5	0.00194915
48	Esophagus – Muc	NKAIN4	0.00193317
49	Esophagus – Muc	HOXA13	0.00192123
50	Esophagus – Muc	KLK3	0.0018947
51	Esophagus – Muc	HOXD13	0.00189406
52	Esophagus – Muc	FOXN4	0.00187172
53	Esophagus – Muc	MUC21	0.00184472
54	Esophagus – Muc	TRPA1	0.00183997
55	Esophagus – Muc	SPRR2B	0.00182972
56	Esophagus – Muc	ANXA8	0.00181276
57	Esophagus – Muc	PKP1	0.00181247
58	Esophagus – Muc	MUM1L1	0.00181117
59	Esophagus – Muc	PGLYRP3	0.00180491
60	Esophagus – Muc	DMRT3	0.00177397
61	Esophagus – Muc	SPRR1B	0.00176366
62	Esophagus – Muc	TRPM5	0.00176138
63	Esophagus – Muc	HOXA3	0.00175074
64	Esophagus – Muc	SPINK2	0.00174896
65	Esophagus – Muc	WNT8B	0.00174615
66	Esophagus – Muc	CCKBR	0.00174594
67	Esophagus – Muc	CDH16	0.00174265
68	Esophagus – Muc	ESRRB	0.00174149
69	Esophagus – Muc	AIM1L	0.00174041
70	Esophagus – Muc	DLX2	0.00173311
71	Esophagus – Muc	HAND1	0.00173067
72	Esophagus – Muc	SCGN	0.00172369
73	Esophagus – Muc	MMP3	0.00171459
74	Esophagus – Muc	NTSR2	0.00170999
75	Esophagus – Muc	NPY2R	0.00165575
76	Esophagus – Muc	SPRR2A	0.00163588
77	Esophagus – Muc	ZNF648	0.00163376
78	Esophagus – Muc	BIRC7	0.001627
79	Esophagus – Muc	KLK13	0.00162481
80	Esophagus – Muc	XDH	0.00162441
81	Esophagus – Muc	SIM2	0.00161188
82	Esophagus – Muc	GRM4	0.00160806
83	Esophagus – Muc	RTKN2	0.00160117
84	Esophagus – Muc	KLRG2	0.00159822
85	Esophagus – Muc	EN1	0.00158715
86	Esophagus – Muc	KRT24	0.00158215
87	Esophagus – Muc	CEACAM6	0.00157903
88	Esophagus – Muc	RBP4	0.00155507
89	Esophagus – Muc	SHOX2	0.00154244
90	Esophagus – Muc	UGT1A7	0.00153617
91	Esophagus – Muc	KRT6C	0.00153515
92	Esophagus – Muc	IRS4	0.00153287
93	Esophagus – Muc	LHX8	0.0015327
94	Esophagus – Muc	CCL11	0.00152438
95	Esophagus – Muc	PGC	0.00151625
96	Esophagus – Muc	GLRA2	0.00151251
97	Esophagus – Muc	ERICH3	0.00150952
98	Esophagus – Muc	PITX1	0.00150861
99	Esophagus – Muc	CSMD3	0.00150593
100	Esophagus – Muc	PVALB	0.00150565
101	Esophagus – Muc	IL1RN	0.00150243
102	Esophagus – Muc	ASCL1	0.0014917
103	Esophagus – Muc	KRT16	0.00148926
1	Heart – AA	NPPA	0.0108165
2	Heart – AA	NPPB	0.00573627
3	Heart – AA	MYH6	0.0053669
4	Heart – AA	BMP10	0.005247
5	Heart – AA	GHRH	0.00452792
6	Heart – AA	MYL7	0.00432483
7	Heart – AA	RASAL1	0.00414419
8	Heart – AA	ANKRD1	0.00402558
9	Heart – AA	SBK2	0.00365947
10	Heart – AA	MYBPHL	0.00360126
11	Heart – AA	PVALB	0.00326542
12	Heart – AA	CBLN4	0.00320432
13	Heart – AA	CRABP1	0.003044
14	Heart – AA	FXYD4	0.00297746
15	Heart – AA	DHRS7C	0.00287077
16	Heart – AA	FAM216B	0.00275252
17	Heart – AA	CNTNAP4	0.00264215
18	Heart – AA	PLPPR1	0.00263481
19	Heart – AA	LMAN1L	0.00260294
20	Heart – AA	LRRC10	0.00258509
21	Heart – AA	CPLX2	0.00248637
22	Heart – AA	VWDE	0.00243181
23	Heart – AA	SHD	0.00240308
24	Heart – AA	SLC6A15	0.00234509
25	Heart – AA	MMP3	0.00232395
26	Heart – AA	FRMPD2	0.00231859
27	Heart – AA	SLN	0.00230001
28	Heart – AA	GUCA1A	0.0022854
29	Heart – AA	PDYN	0.00227089
30	Heart – AA	SPOCK3	0.0022695
31	Heart – AA	CHRNE	0.0022237
32	Heart – AA	TNNT2	0.00219132
33	Heart – AA	CCKBR	0.00216811
34	Heart – AA	DIRAS2	0.00215954
35	Heart – AA	HCN1	0.00214327
36	Heart – AA	SBK3	0.00213588
37	Heart – AA	SVOPL	0.00211427
38	Heart – AA	POPDC2	0.00210626
39	Heart – AA	MAGEC3	0.0020938
40	Heart – AA	RHOXF1	0.00208375
41	Heart – AA	MB	0.00206889
42	Heart – AA	FAM83B	0.00205565
43	Heart – AA	HOXA9	0.0020278
44	Heart – AA	NR2E1	0.00202459
45	Heart – AA	GAD1	0.00199457
46	Heart – AA	SOX21	0.00198786
47	Heart – AA	SLC6A5	0.00197702
48	Heart – AA	INSM1	0.00197597
49	Heart – AA	MYL4	0.00195083
50	Heart – AA	HNF4G	0.00194532
51	Heart – AA	GJD2	0.00193163
52	Heart – AA	VSTM2A	0.00192311
53	Heart – AA	LIPJ	0.0019205
54	Heart – AA	LHX2	0.00186531
55	Heart – AA	C1orf61	0.00186209
56	Heart – AA	TBX5	0.00185969
57	Heart – AA	LHFPL4	0.00185508
58	Heart – AA	SOX3	0.00182095
59	Heart – AA	GRM4	0.00181862
60	Heart – AA	PRR32	0.00179558
61	Heart – AA	SIM1	0.00174543
62	Heart – AA	PIK3C2G	0.00173515
63	Heart – AA	MYPN	0.00171739
64	Heart – AA	TOX3	0.00169269
65	Heart – AA	SLC15A1	0.00168053
66	Heart – AA	NMRK2	0.00167858
67	Heart – AA	B4GALNT2	0.00166474
68	Heart – AA	STON1-GTF2A1L	0.00165615
69	Heart – AA	ATP1B4	0.00165544
70	Heart – AA	ILDR1	0.00164016
71	Heart – AA	VGLL2	0.00162969
72	Heart – AA	CPLX3	0.00161642
73	Heart – AA	GRK7	0.00160324
74	Heart – AA	DRC1	0.00157935
75	Heart – AA	SLC24A2	0.00155839
76	Heart – AA	GJB1	0.00155521
77	Heart – AA	MYLK3	0.00154509
78	Heart – AA	RXFP1	0.00154264
79	Heart – AA	NKX2-5	0.00153727
80	Heart – AA	BCO1	0.00152639
81	Heart – AA	HHLA2	0.00152573
82	Heart – AA	CMYA5	0.00152417
83	Heart – AA	OR10P1	0.0015225
84	Heart – AA	KCNJ3	0.0015159
85	Heart – AA	DDX4	0.00150432
86	Heart – AA	CSAG1	0.00148717
87	Heart – AA	FRMD7	0.00148421
88	Heart – AA	TDGF1	0.0014831
89	Heart – AA	CYP1A2	0.00147842
90	Heart – AA	FBXO40	0.00147191
91	Heart – AA	METTL7B	0.00147077
92	Heart – AA	RFX4	0.00146904
93	Heart – AA	PLPPR5	0.00146584
94	Heart – AA	PRSS12	0.00146286
95	Heart – AA	KCNK2	0.00146251
96	Heart – AA	PRKG2	0.00146157
97	Heart – AA	UROC1	0.00145499
98	Heart – AA	KCNG2	0.00145048
99	Heart – AA	TBX20	0.00144906
100	Heart – AA	RD3L	0.00144749
101	Heart – AA	NR0B1	0.00144133
102	Heart – AA	FUT9	0.00143979
103	Heart – AA	NKX6-2	0.00143396
1	Heart – LV	MYL2	0.0093267
2	Heart – LV	MYH7	0.00471296
3	Heart – LV	SPINK2	0.0044162
4	Heart – LV	TBX20	0.00438205
5	Heart – LV	IGFBPL1	0.00419913
6	Heart – LV	VWDE	0.0038882
7	Heart – LV	PNPLA3	0.00380495
8	Heart – LV	HAND1	0.00379069
9	Heart – LV	SLITRK3	0.00371325
10	Heart – LV	GABRA4	0.00369608
11	Heart – LV	TNNI3	0.00352811
12	Heart – LV	GUCA1C	0.00348973
13	Heart – LV	HCN1	0.00342715
14	Heart – LV	LRRC10	0.00338032
15	Heart – LV	MYL3	0.00334822
16	Heart – LV	P2RX3	0.00331494
17	Heart – LV	XIRP2	0.00318075
18	Heart – LV	CSRP3	0.00308847
19	Heart – LV	TNNT2	0.00297718
20	Heart – LV	SLC27A2	0.00294219
21	Heart – LV	ACTC1	0.00289536
22	Heart – LV	TNNC1	0.00285193
23	Heart – LV	HKDC1	0.00272479
24	Heart – LV	FMN2	0.00266461
25	Heart – LV	PPP1R3A	0.00262886
26	Heart – LV	CFAP61	0.00260732
27	Heart – LV	GRP	0.00257835
28	Heart – LV	OCM	0.00256099
29	Heart – LV	MYO3B	0.00255823
30	Heart – LV	REN	0.00245835
31	Heart – LV	ACTA1	0.00238764
32	Heart – LV	TECRL	0.00236412
33	Heart – LV	SYT10	0.00234927
34	Heart – LV	FAM184B	0.00230135
35	Heart – LV	ANKRD2	0.00229372
36	Heart – LV	RPL3L	0.00226671
37	Heart – LV	USH1G	0.00223926
38	Heart – LV	TTPA	0.00222956
39	Heart – LV	SLC30A2	0.0021953
40	Heart – LV	HOXC4	0.00218526
41	Heart – LV	HOXA4	0.00218076
42	Heart – LV	CLUL1	0.00217019
43	Heart – LV	NPAP1	0.00215626
44	Heart – LV	P2RX2	0.00215316
45	Heart – LV	IRX4	0.0021462
46	Heart – LV	EVX1	0.00213884
47	Heart – LV	PCSK1N	0.00212244
48	Heart – LV	LMOD2	0.00211887
49	Heart – LV	NYAP2	0.00211115
50	Heart – LV	SCT	0.00208573
51	Heart – LV	SMYD1	0.00208354
52	Heart – LV	KCNN1	0.0020458
53	Heart – LV	PRKG2	0.0019923
54	Heart – LV	ANKRD1	0.00198886
55	Heart – LV	ABRA	0.00192269
56	Heart – LV	GLRA3	0.00190025
57	Heart – LV	LPL	0.0018922
58	Heart – LV	SPOCD1	0.00188789
59	Heart – LV	GJA3	0.00188303
60	Heart – LV	ASIC4	0.00187019
61	Heart – LV	ALK	0.00186934
62	Heart – LV	GPRC5D	0.00186231
63	Heart – LV	AQP8	0.00186105
64	Heart – LV	ST8SIA2	0.00185879
65	Heart – LV	CNTN6	0.00184936
66	Heart – LV	IGLON5	0.00183367
67	Heart – LV	HSPB3	0.00181409
68	Heart – LV	SHH	0.00178859
69	Heart – LV	BCL2L10	0.00178509
70	Heart – LV	TPTE2	0.001776
71	Heart – LV	FADS6	0.00176751
72	Heart – LV	SST	0.00176695
73	Heart – LV	HOXA2	0.00175708
74	Heart – LV	DLX2	0.00175689
75	Heart – LV	IRX6	0.00174497
76	Heart – LV	C6orf223	0.00172717
77	Heart – LV	NPY	0.00171095
78	Heart – LV	PRKCG	0.00170602
79	Heart – LV	HOXC5	0.00170502
80	Heart – LV	CPZ	0.00169885
81	Heart – LV	SYNPR	0.001697
82	Heart – LV	SHD	0.00168661
83	Heart – LV	ANKRD45	0.00166366
84	Heart – LV	WIF1	0.00166253
85	Heart – LV	ENTPD8	0.00165457
86	Heart – LV	MISP	0.00163875
87	Heart – LV	CCK	0.00161171
88	Heart – LV	GATA4	0.00160372
89	Heart – LV	HOXC11	0.0016025
90	Heart – LV	SNCB	0.00159022
91	Heart – LV	CTNNA2	0.00158872
92	Heart – LV	XIRP1	0.00158741
93	Heart – LV	ASB10	0.00157273
94	Heart – LV	DMRT3	0.00157083
95	Heart – LV	KCNK4	0.00156069
96	Heart – LV	ASB15	0.00155697
97	Heart – LV	NKX3-2	0.00155397
98	Heart – LV	AGBL4	0.00154961
99	Heart – LV	MMD2	0.00154532
100	Heart – LV	NTS	0.00154382
101	Heart – LV	AC131097.4	0.00154296
102	Heart – LV	BMP5	0.00154143
103	Heart – LV	CDH3	0.00153921
1	Kidney – Cor	SLC13A1	0.00390603
2	Kidney – Cor	UMOD	0.00381947
3	Kidney – Cor	AQP2	0.00354525
4	Kidney – Cor	SLC22A12	0.00318851
5	Kidney – Cor	SLC12A1	0.00307243
6	Kidney – Cor	C14orf105	0.00293349
7	Kidney – Cor	SLC17A3	0.00292664
8	Kidney – Cor	TMEM174	0.00291536
9	Kidney – Cor	NPHS2	0.00275046
10	Kidney – Cor	UGT3A1	0.00268239
11	Kidney – Cor	TBX5	0.00238866
12	Kidney – Cor	SLC22A6	0.0023804
13	Kidney – Cor	SLC36A2	0.00236908
14	Kidney – Cor	TMEM213	0.00224994
15	Kidney – Cor	CDH16	0.0021805
16	Kidney – Cor	EMX1	0.00217749
17	Kidney – Cor	ATP6V1G3	0.00217314
18	Kidney – Cor	HOXD11	0.00214541
19	Kidney – Cor	SLC22A11	0.00209654
20	Kidney – Cor	CASR	0.00209258
21	Kidney – Cor	SLC22A8	0.00205828
22	Kidney – Cor	UGT2A3	0.00196916
23	Kidney – Cor	CLDN16	0.00194578
24	Kidney – Cor	SLC12A3	0.00192667
25	Kidney – Cor	WT1	0.00190794
26	Kidney – Cor	MCCD1	0.0018952
27	Kidney – Cor	PAX2	0.00186992
28	Kidney – Cor	TMEM72	0.00184034
29	Kidney – Cor	ATP6V0D2	0.00175924
30	Kidney – Cor	POU3F4	0.00175185
31	Kidney – Cor	SIM1	0.00173706
32	Kidney – Cor	FXYD4	0.00173273
33	Kidney – Cor	GLYAT	0.00173099
34	Kidney – Cor	POU3F3	0.00171202
35	Kidney – Cor	FOXI1	0.00170272
36	Kidney – Cor	B4GALNT2	0.00165361
37	Kidney – Cor	AC009014.3	0.00163298
38	Kidney – Cor	NPHS1	0.00160126
39	Kidney – Cor	SLC22A2	0.00159653
40	Kidney – Cor	DMRT3	0.00157095
41	Kidney – Cor	ATP6V0A4	0.00154901
42	Kidney – Cor	FXYD2	0.00153169
43	Kidney – Cor	TFAP2B	0.00151515
44	Kidney – Cor	UGT2B7	0.00151106
45	Kidney – Cor	HOXB9	0.00150772
46	Kidney – Cor	SLC4A9	0.00147309
47	Kidney – Cor	ACSM2B	0.00140953
48	Kidney – Cor	CYP2B6	0.00138035
49	Kidney – Cor	TMEM52B	0.00137457
50	Kidney – Cor	HOXC10	0.00137173
51	Kidney – Cor	EMX2	0.00137039
52	Kidney – Cor	HNF4A	0.00135609
53	Kidney – Cor	WDR72	0.00135381
54	Kidney – Cor	SLC17A1	0.0013523
55	Kidney – Cor	HRG	0.00134631
56	Kidney – Cor	HOXA13	0.00133224
57	Kidney – Cor	ACSM2A	0.00132766
58	Kidney – Cor	OGDHL	0.00132473
59	Kidney – Cor	SLC9A4	0.00132448
60	Kidney – Cor	PCK1	0.00131915
61	Kidney – Cor	REN	0.00129285
62	Kidney – Cor	CLDN14	0.00128919
63	Kidney – Cor	SULT1C2	0.00128652
64	Kidney – Cor	TRIM15	0.00128451
65	Kidney – Cor	HOXC11	0.0012838
66	Kidney – Cor	SLC22A7	0.00128132
67	Kidney – Cor	KCNJ16	0.00126069
68	Kidney – Cor	PAX8	0.00125712
69	Kidney – Cor	SLC28A1	0.00124899
70	Kidney – Cor	DCLK3	0.00124898
71	Kidney – Cor	MMP7	0.00124718
72	Kidney – Cor	PLA2G5	0.00124289
73	Kidney – Cor	CYP24A1	0.00122911
74	Kidney – Cor	CLDN2	0.00121972
75	Kidney – Cor	KCNJ1	0.00120776
76	Kidney – Cor	ZP1	0.00117829
77	Kidney – Cor	CLDN19	0.00115742
78	Kidney – Cor	ADGRF1	0.00115355
79	Kidney – Cor	BSND	0.00114428
80	Kidney – Cor	HNF1A	0.00114426
81	Kidney – Cor	CALB1	0.00113926
82	Kidney – Cor	NAT8	0.00112605
83	Kidney – Cor	AQP6	0.00112485
84	Kidney – Cor	KIR2DL1	0.00112328
85	Kidney – Cor	NR1H4	0.00112236
86	Kidney – Cor	DCAF12L1	0.00112109
87	Kidney – Cor	GLYATL1	0.00111793
88	Kidney – Cor	SMIM24	0.00111768
89	Kidney – Cor	ANKS4B	0.00111368
90	Kidney – Cor	CYP2A7	0.00111164
91	Kidney – Cor	KNG1	0.00110957
92	Kidney – Cor	PKHD1	0.00110616
93	Kidney – Cor	CLCNKA	0.00110111
94	Kidney – Cor	RHBG	0.00109904
95	Kidney – Cor	SLC34A1	0.00109773
96	Kidney – Cor	GDA	0.0010925
97	Kidney – Cor	FRMD7	0.00108736
98	Kidney – Cor	TMEM207	0.00108232
99	Kidney – Cor	SLC3A1	0.00105785
100	Kidney – Cor	HOXC8	0.0010506
101	Kidney – Cor	MIOX	0.00104876
102	Kidney – Cor	CLNK	0.00104398
103	Kidney – Cor	HAO2	0.00104255
1	Liver	FGA	0.0038416
2	Liver	FGB	0.00365221
3	Liver	SLC17A2	0.00321431
4	Liver	SLCO1B1	0.00313706
5	Liver	SERPINC1	0.00311721
6	Liver	INS-IGF2	0.00301958
7	Liver	PAH	0.00293911
8	Liver	AKR1D1	0.00293504
9	Liver	MBL2	0.00291898
10	Liver	CYP8B1	0.0028607
11	Liver	UGT2B7	0.00283175
12	Liver	F13B	0.00278832
13	Liver	CREB3L3	0.00274763
14	Liver	HNF4A	0.00274486
15	Liver	SULT2A1	0.00267224
16	Liver	ITIH3	0.00262668
17	Liver	SPP2	0.00260874
18	Liver	APOA2	0.00249735
19	Liver	ORM2	0.00248935
20	Liver	UGT2B15	0.00245398
21	Liver	MAT1A	0.00244335
22	Liver	LBP	0.00243108
23	Liver	KNG1	0.00242268
24	Liver	ACSM2B	0.00240139
25	Liver	ADCY2	0.00234235
26	Liver	UGT2B4	0.00232772
27	Liver	SERPINA7	0.00230575
28	Liver	IGFBP1	0.00229538
29	Liver	SIX3	0.002282
30	Liver	HPX	0.00226527
31	Liver	CPB2	0.0022553
32	Liver	ITIH1	0.00221317
33	Liver	TTR	0.00219643
34	Liver	C9	0.00219331
35	Liver	PIANP	0.00217289
36	Liver	CYP2C9	0.0021627
37	Liver	GC	0.00216095
38	Liver	ADH1A	0.00216027
39	Liver	HSD17B6	0.00210332
40	Liver	ADGRG7	0.00209839
41	Liver	ALB	0.0020838
42	Liver	C4BPA	0.00207974
43	Liver	ORM1	0.00207496
44	Liver	FETUB	0.00204804
45	Liver	F9	0.00201972
46	Liver	HRG	0.00199351
47	Liver	CFHR2	0.00198986
48	Liver	IDO2	0.00198153
49	Liver	CYP2B6	0.0018815
50	Liver	TFAP2B	0.00188026
51	Liver	KCNK2	0.00187272
52	Liver	CYP2C19	0.00181213
53	Liver	TF	0.00180908
54	Liver	DLX5	0.00179973
55	Liver	UGT2B10	0.00179567
56	Liver	CRP	0.00179388
57	Liver	SLC6A15	0.0017903
58	Liver	PCDH11X	0.00173918
59	Liver	ATP6V1B1	0.00171357
60	Liver	F2	0.00169958
61	Liver	APOA5	0.00168395
62	Liver	ITIH2	0.00167967
63	Liver	ACMSD	0.0016677
64	Liver	IRX5	0.00165179
65	Liver	NR0B2	0.00164516
66	Liver	C8B	0.00163807
67	Liver	SLCO1B7	0.00163334
68	Liver	NPFFR2	0.00162896
69	Liver	ASGR1	0.00162408
70	Liver	SPAG6	0.00159176
71	Liver	APOH	0.00159093
72	Liver	HP	0.00158128
73	Liver	CFHR3	0.00152978
74	Liver	NKX6-1	0.00152195
75	Liver	FGF10	0.00151823
76	Liver	AFM	0.00149894
77	Liver	OIT3	0.00149168
78	Liver	HPD	0.00148656
79	Liver	OTC	0.00148424
80	Liver	RBP4	0.00147017
81	Liver	SERTM1	0.00146848
82	Liver	C8A	0.00144758
83	Liver	FGG	0.00143842
84	Liver	TCEAL5	0.00143429
85	Liver	EGF	0.00141945
86	Liver	TRIM15	0.00139544
87	Liver	KCNA1	0.00138941
88	Liver	HAO1	0.00138173
89	Liver	LECT2	0.00138114
90	Liver	LPA	0.00136957
91	Liver	SP9	0.00136925
92	Liver	AHSG	0.00136666
93	Liver	XDH	0.00136303
94	Liver	C4B	0.00135464
95	Liver	SLC22A7	0.00135332
96	Liver	ANGPTL3	0.00134577
97	Liver	APOF	0.00134497
98	Liver	PHF21B	0.0013449
99	Liver	CES5A	0.00133984
100	Liver	TM4SF5	0.00133806
101	Liver	GRM4	0.00133673
102	Liver	F5	0.00131957
103	Liver	HNF1A	0.00131407
1	Lung	GGTLC1	0.00412804
2	Lung	SFTPA1	0.00377507
3	Lung	SFTPC	0.00346717
4	Lung	SFTPB	0.00346261
5	Lung	NKX2-1	0.00319336
6	Lung	SFTA3	0.00284039
7	Lung	ROS1	0.00274998
8	Lung	MS4A15	0.00257077
9	Lung	SALL1	0.00233794
10	Lung	TBX5	0.00231679
11	Lung	SFTPA2	0.00229305
12	Lung	AGR3	0.00224846
13	Lung	SLC34A2	0.00221731
14	Lung	TBX4	0.00219039
15	Lung	CEACAM6	0.0021242
16	Lung	BMP5	0.00204701
17	Lung	ALPP	0.00192234
18	Lung	SCGN	0.00182968
19	Lung	SNTN	0.00175262
20	Lung	RTKN2	0.00174034
21	Lung	SLC6A4	0.00173269
22	Lung	WNT3A	0.00172188
23	Lung	UGT2B4	0.00171488
24	Lung	NAPSA	0.00155017
25	Lung	LDLRAD1	0.00154613
26	Lung	OR51E1	0.00153144
27	Lung	HOXD13	0.00149758
28	Lung	TFAP2B	0.00148513
29	Lung	EGFL6	0.00148266
30	Lung	C20orf85	0.00147818
31	Lung	SCGB3A2	0.00146413
32	Lung	FOXA2	0.00146217
33	Lung	CTSE	0.00138091
34	Lung	CXCL17	0.00135371
35	Lung	SEC14L3	0.00134689
36	Lung	LBX1	0.00133627
37	Lung	EVX2	0.00133422
38	Lung	WNT6	0.00132643
39	Lung	ELF5	0.00129506
40	Lung	TLX1	0.00125765
41	Lung	C4BPA	0.00124227
42	Lung	C10orf90	0.00123685
43	Lung	SFTPD	0.00123378
44	Lung	ALPPL2	0.00122949
45	Lung	VGLL1	0.00122314
46	Lung	FAM69C	0.00121782
47	Lung	GPRIN2	0.00121405
48	Lung	NKX3-2	0.00120193
49	Lung	C1orf116	0.00119768
50	Lung	AC131097.4	0.00119572
51	Lung	CARTPT	0.00119458
52	Lung	NR0B1	0.00118858
53	Lung	SST	0.00118378
54	Lung	FOLR1	0.00118079
55	Lung	SCGB1A1	0.00118077
56	Lung	GKN2	0.00116701
57	Lung	ITLN2	0.00116157
58	Lung	NETO1	0.00116026
59	Lung	FAM216B	0.00115691
60	Lung	COL6A6	0.00115663
61	Lung	STXBP5L	0.0011552
62	Lung	COL6A5	0.00115436
63	Lung	ASIP	0.00113757
64	Lung	TTR	0.00112975
65	Lung	HCN1	0.00112732
66	Lung	C8B	0.00111761
67	Lung	RSPO2	0.00111117
68	Lung	ALLC	0.00109915
69	Lung	CYP2F1	0.00109551
70	Lung	RASGEF1C	0.00109092
71	Lung	LAMP3	0.00108897
72	Lung	TEKT1	0.00107684
73	Lung	CPB2	0.00106831
74	Lung	NDNF	0.00106312
75	Lung	HOXD11	0.00106117
76	Lung	RP1	0.0010478
77	Lung	ZIC4	0.00104143
78	Lung	FOXA1	0.00103302
79	Lung	IRX1	0.00103048
80	Lung	SCGB3A1	0.00102816
81	Lung	HAND2	0.00102686
82	Lung	PAX6	0.00102015
83	Lung	PROK1	0.00101845
84	Lung	CLVS2	0.00101597
85	Lung	LRRTM3	0.00100451
86	Lung	AQP4	0.0010045
87	Lung	STOML3	0.00100405
88	Lung	GRHL2	0.000997125
89	Lung	DLX2	0.000986907
90	Lung	LGI1	0.000985283
91	Lung	TRIM71	0.000984842
92	Lung	SDR16C5	0.000975137
93	Lung	HOXB13	0.000972231
94	Lung	PRLHR	0.000971498
95	Lung	JCHAIN	0.000970633
96	Lung	CHIA	0.000968609
97	Lung	PROKR1	0.000967839
98	Lung	NKAIN1	0.000963813
99	Lung	ITGB6	0.000951316
100	Lung	SCEL	0.000950438
101	Lung	DLX1	0.000944466
102	Lung	HEPACAM	0.000940635
103	Lung	OR2L13	0.000938247
1	Minor Salivary Gland	MUC7	0.011938
2	Minor Salivary Gland	ZG16B	0.0111015
3	Minor Salivary Gland	BPIFB2	0.00980567
4	Minor Salivary Gland	FDCSP	0.00706435
5	Minor Salivary Gland	PIP	0.00612427
6	Minor Salivary Gland	TLX1	0.00607535
7	Minor Salivary Gland	CRISP3	0.00551433
8	Minor Salivary Gland	MUC5B	0.0050802
9	Minor Salivary Gland	LYZ	0.00506774
10	Minor Salivary Gland	C6orf58	0.00453686
11	Minor Salivary Gland	PITX1	0.00453594
12	Minor Salivary Gland	PRR4	0.00424763
13	Minor Salivary Gland	TMEM213	0.00416627
14	Minor Salivary Gland	PIGR	0.00408467
15	Minor Salivary Gland	HOXA2	0.00406867
16	Minor Salivary Gland	HOXA9	0.00393083
17	Minor Salivary Gland	LHX8	0.00392826
18	Minor Salivary Gland	HOXB6	0.00388079
19	Minor Salivary Gland	ASCL3	0.00375223
20	Minor Salivary Gland	SLC13A2	0.00372904
21	Minor Salivary Gland	HOXA7	0.00360491
22	Minor Salivary Gland	PRR27	0.00357323
23	Minor Salivary Gland	HOXA6	0.00356139
24	Minor Salivary Gland	IL19	0.00340189
25	Minor Salivary Gland	GLP2R	0.00338433
26	Minor Salivary Gland	HOXA1	0.00329839
27	Minor Salivary Gland	GPRC6A	0.00329629
28	Minor Salivary Gland	SIX1	0.00314276
29	Minor Salivary Gland	CSN2	0.00312767
30	Minor Salivary Gland	SMR3B	0.00310362
31	Minor Salivary Gland	CUX2	0.0030834
32	Minor Salivary Gland	HOXA3	0.00305864
33	Minor Salivary Gland	CALML5	0.00302726
34	Minor Salivary Gland	DMBT1	0.00293927
35	Minor Salivary Gland	PROK1	0.00287262
36	Minor Salivary Gland	GDF6	0.00283335
37	Minor Salivary Gland	CSN3	0.00279055
38	Minor Salivary Gland	TMPRSS11E	0.0027792
39	Minor Salivary Gland	TCN1	0.00272223
40	Minor Salivary Gland	FAM3D	0.00270771
41	Minor Salivary Gland	RSPO2	0.00263539
42	Minor Salivary Gland	NKX2-2	0.00259685
43	Minor Salivary Gland	UPK1A	0.00257568
44	Minor Salivary Gland	NKX2-3	0.00257567
45	Minor Salivary Gland	HCN4	0.00252973
46	Minor Salivary Gland	GRIK1	0.00252449
47	Minor Salivary Gland	RFPL2	0.0025111
48	Minor Salivary Gland	TRPM5	0.00250725
49	Minor Salivary Gland	BPIFB1	0.00247626
50	Minor Salivary Gland	GRP	0.00247397
51	Minor Salivary Gland	PAX9	0.00246236
52	Minor Salivary Gland	HAND1	0.00245747
53	Minor Salivary Gland	SLC5A5	0.00237049
54	Minor Salivary Gland	GRM8	0.00236191
55	Minor Salivary Gland	SEC14L4	0.00235796
56	Minor Salivary Gland	SLC9C2	0.00234959
57	Minor Salivary Gland	HOXA5	0.00234866
58	Minor Salivary Gland	ANXA13	0.00233172
59	Minor Salivary Gland	PCDH11X	0.00231508
60	Minor Salivary Gland	CBLN2	0.00230942
61	Minor Salivary Gland	ATCAY	0.00228765
62	Minor Salivary Gland	KIRREL2	0.0022625
63	Minor Salivary Gland	AHSG	0.00225886
64	Minor Salivary Gland	LTF	0.00225441
65	Minor Salivary Gland	BPIFA1	0.00224129
66	Minor Salivary Gland	NXPE2	0.00221695
67	Minor Salivary Gland	ELF5	0.00219557
68	Minor Salivary Gland	DAW1	0.00217794
69	Minor Salivary Gland	LPO	0.00216042
70	Minor Salivary Gland	MYT1	0.00212345
71	Minor Salivary Gland	SEL1L2	0.00212272
72	Minor Salivary Gland	GCNT3	0.00211948
73	Minor Salivary Gland	EIF1AY	0.00210826
74	Minor Salivary Gland	SLPI	0.00210052
75	Minor Salivary Gland	GABRG1	0.00207543
76	Minor Salivary Gland	NPTX1	0.00206868
77	Minor Salivary Gland	DPYS	0.00206438
78	Minor Salivary Gland	GALR3	0.00206209
79	Minor Salivary Gland	LRTM2	0.00206127
80	Minor Salivary Gland	TULP2	0.00205434
81	Minor Salivary Gland	HMGB4	0.00204768
82	Minor Salivary Gland	FGF8	0.00203615
83	Minor Salivary Gland	CLNK	0.00202512
84	Minor Salivary Gland	2004-03-01	0.00202511
85	Minor Salivary Gland	BAAT	0.00201672
86	Minor Salivary Gland	SIM1	0.00200466
87	Minor Salivary Gland	EGR4	0.00200131
88	Minor Salivary Gland	DAO	0.00199672
89	Minor Salivary Gland	STATH	0.00199346
90	Minor Salivary Gland	TEKT1	0.00196354
91	Minor Salivary Gland	LRRC26	0.00196126
92	Minor Salivary Gland	AMER2	0.00195558
93	Minor Salivary Gland	NEURL3	0.00193963
94	Minor Salivary Gland	TFCP2L1	0.00193905
95	Minor Salivary Gland	SMR3A	0.00192749
96	Minor Salivary Gland	ACSM2A	0.00192209
97	Minor Salivary Gland	MUC16	0.00192098
98	Minor Salivary Gland	LRRC31	0.00191397
99	Minor Salivary Gland	FOXI1	0.00190186
100	Minor Salivary Gland	HOXB1	0.00189214
101	Minor Salivary Gland	BSND	0.00188721
102	Minor Salivary Gland	AMTN	0.00187569
103	Minor Salivary Gland	ODAM	0.00185528
1	Muscle	MYH1	0.00444813
2	Muscle	MYL1	0.0039916
3	Muscle	MYH2	0.00362945
4	Muscle	SLC36A2	0.00359686
5	Muscle	VGLL2	0.00339608
6	Muscle	HFE2	0.00328816
7	Muscle	CACNA1S	0.00316505
8	Muscle	ATP2A1	0.00310845
9	Muscle	C1QL1	0.00309502
10	Muscle	PYGM	0.00303972
11	Muscle	MYF5	0.00297531
12	Muscle	UGT3A1	0.00292792
13	Muscle	PPP1R27	0.00292315
14	Muscle	ENO3	0.00282214
15	Muscle	ATP1B4	0.00279195
16	Muscle	TNNC2	0.00273107
17	Muscle	TNNT3	0.0026287
18	Muscle	MYL2	0.00262389
19	Muscle	SMTNL1	0.00260896
20	Muscle	MYF6	0.00258038
21	Muscle	NEB	0.00253168
22	Muscle	SLN	0.00251997
23	Muscle	KCNG1	0.00248978
24	Muscle	STAC3	0.00247937
25	Muscle	LRRC30	0.00244594
26	Muscle	SIX1	0.00240255
27	Muscle	NRG3	0.00236458
28	Muscle	KCNA7	0.00233904
29	Muscle	TMEM38A	0.00233
30	Muscle	PNMA5	0.00232446
31	Muscle	MYBPC1	0.00231707
32	Muscle	AMPD1	0.0023073
33	Muscle	RYR1	0.00230219
34	Muscle	CA3	0.00229498
35	Muscle	ART1	0.00229401
36	Muscle	C11orf87	0.00227766
37	Muscle	HOXC9	0.00224485
38	Muscle	SULT1E1	0.00224148
39	Muscle	JSRP1	0.00224079
40	Muscle	RTKN2	0.0022327
41	Muscle	CHRNG	0.00219301
42	Muscle	DUPD1	0.00215211
43	Muscle	TNNT1	0.00214983
44	Muscle	PITX2	0.00214799
45	Muscle	HEPACAM2	0.00214713
46	Muscle	MGAT4C	0.00208394
47	Muscle	KLK8	0.00204341
48	Muscle	CACNG6	0.00204147
49	Muscle	IL5RA	0.0020152
50	Muscle	MYLK2	0.00200392
51	Muscle	RP11-766F14.2	0.0019897
52	Muscle	IGFN1	0.0019865
53	Muscle	APOBEC2	0.00198074
54	Muscle	ATP10B	0.00197866
55	Muscle	XIRP2	0.00196228
56	Muscle	ERVMER34-1	0.00194458
57	Muscle	CHRND	0.00191336
58	Muscle	KLHL40	0.00189646
59	Muscle	TNNI2	0.00188999
60	Muscle	MYOG	0.00188947
61	Muscle	HCN4	0.00188897
62	Muscle	TNNC1	0.00187294
63	Muscle	ACTN3	0.00186456
64	Muscle	HOXC11	0.00185915
65	Muscle	HAPLN1	0.00185799
66	Muscle	MYOZ1	0.00184826
67	Muscle	ACBD7	0.00184541
68	Muscle	KLHDC7B	0.00183505
69	Muscle	FBP2	0.00182094
70	Muscle	HOXC10	0.00181835
71	Muscle	XIRP1	0.00181047
72	Muscle	TRIM72	0.00180414
73	Muscle	NKAIN4	0.00180003
74	Muscle	MYLPF	0.0017994
75	Muscle	FHL3	0.00179501
76	Muscle	PPP1R3A	0.00179378
77	Muscle	MYBPC2	0.00176554
78	Muscle	MRLN	0.00175603
79	Muscle	LMOD3	0.00175105
80	Muscle	CMYA5	0.00174146
81	Muscle	PCP2	0.00173332
82	Muscle	LGI3	0.00172477
83	Muscle	SPP1	0.00172361
84	Muscle	ABRA	0.00170521
85	Muscle	HOXC8	0.00170199
86	Muscle	EN1	0.00169659
87	Muscle	WNT7B	0.00167618
88	Muscle	OBSCN	0.00166519
89	Muscle	MAL2	0.00165544
90	Muscle	AGBL1	0.00164833
91	Muscle	DDN	0.00163784
92	Muscle	ASB10	0.00163737
93	Muscle	NMRK2	0.00163646
94	Muscle	RPL3L	0.00163047
95	Muscle	RNASE2	0.00162194
96	Muscle	SIGLEC9	0.00161886
97	Muscle	KLHL38	0.00161831
98	Muscle	MYOD1	0.0016146
99	Muscle	KLHL41	0.0016112
100	Muscle	SYTL5	0.0016104
101	Muscle	LINGO2	0.00161032
102	Muscle	IRS4	0.00160551
103	Muscle	CKM	0.00160021
1	Ovary	NR5A1	0.00446082
2	Ovary	LHX9	0.00413354
3	Ovary	KLHDC8A	0.00385988
4	Ovary	STAR	0.0038429
5	Ovary	PROK1	0.0037513
6	Ovary	TCF23	0.00335215
7	Ovary	MUM1L1	0.00333691
8	Ovary	ADRB3	0.00325563
9	Ovary	CCK	0.00323497
10	Ovary	GATA4	0.00310742
11	Ovary	AMHR2	0.00293428
12	Ovary	ARX	0.00281406
13	Ovary	SPRR2F	0.00281154
14	Ovary	GABRA3	0.0027582
15	Ovary	CARTPT	0.00274955
16	Ovary	NR1H4	0.00265653
17	Ovary	FOXL2NB	0.00263318
18	Ovary	WT1	0.00253684
19	Ovary	OPN4	0.00252712
20	Ovary	REN	0.00247602
21	Ovary	CLVS2	0.00245775
22	Ovary	SAA4	0.0024397
23	Ovary	SLC7A10	0.00243646
24	Ovary	XDH	0.00239894
25	Ovary	DLK1	0.00236886
26	Ovary	DAO	0.0023597
27	Ovary	GABBR2	0.00235287
28	Ovary	HDC	0.00232139
29	Ovary	NRK	0.00231126
30	Ovary	SLC6A20	0.00228016
31	Ovary	WFIKKN2	0.00223776
32	Ovary	DCAF8L2	0.00219912
33	Ovary	SIGLEC11	0.00218314
34	Ovary	NETO1	0.00216405
35	Ovary	EN1	0.00214769
36	Ovary	C4BPB	0.00211744
37	Ovary	USP9Y	0.00211688
38	Ovary	NR2E1	0.0020638
39	Ovary	IRS4	0.00206102
40	Ovary	CPZ	0.00205337
41	Ovary	PLPPR1	0.00204323
42	Ovary	SGCZ	0.0020416
43	Ovary	RHBG	0.00203181
44	Ovary	USH1C	0.00202389
45	Ovary	EPHA10	0.00201883
46	Ovary	NAP1L6	0.00201365
47	Ovary	U82695.5	0.00200628
48	Ovary	TMEM52B	0.00197353
49	Ovary	FOXL2	0.00192709
50	Ovary	FOXH1	0.0018792
51	Ovary	IRX1	0.00185455
52	Ovary	GUCA1A	0.00184581
53	Ovary	ZFY	0.00184001
54	Ovary	CRYGD	0.00183861
55	Ovary	NEUROD1	0.00181922
56	Ovary	SIM1	0.00180775
57	Ovary	KDM5D	0.00178253
58	Ovary	ISL1	0.00177162
59	Ovary	NWD2	0.00176188
60	Ovary	HTR2C	0.00175896
61	Ovary	CD22	0.00174826
62	Ovary	ARSF	0.00174756
63	Ovary	KCP	0.00173024
64	Ovary	AIRE	0.001721
65	Ovary	CNGB1	0.00165569
66	Ovary	GJD2	0.0016482
67	Ovary	ECEL1	0.00163651
68	Ovary	CHGA	0.00163038
69	Ovary	SYT5	0.00162963
70	Ovary	AKNAD1	0.00162519
71	Ovary	CACNG6	0.00161744
72	Ovary	ULBP2	0.00160919
73	Ovary	TNR	0.00159732
74	Ovary	CNGA3	0.00158386
75	Ovary	MAG	0.00157351
76	Ovary	HCN4	0.00157082
77	Ovary	LHFPL4	0.00156623
78	Ovary	CASR	0.00156583
79	Ovary	ABCB11	0.00155734
80	Ovary	KCNH5	0.0015495
81	Ovary	UPK1B	0.00154889
82	Ovary	ASIC2	0.00153313
83	Ovary	CCDC129	0.00152454
84	Ovary	RFX4	0.00151268
85	Ovary	MYH13	0.00151198
86	Ovary	CA6	0.00151077
87	Ovary	CLEC4M	0.0014965
88	Ovary	NXPH2	0.00149551
89	Ovary	NKX6-2	0.00149107
90	Ovary	DRC1	0.00148799
91	Ovary	HOXB8	0.00147742
92	Ovary	2010-03-01	0.00147576
93	Ovary	DCAF12L1	0.00147312
94	Ovary	RBP1	0.00145546
95	Ovary	GSTA1	0.00143996
96	Ovary	KREMEN2	0.00143787
97	Ovary	DIRAS2	0.0014377
98	Ovary	FOXD4L1	0.00143724
99	Ovary	KRT32	0.00143525
100	Ovary	COMP	0.00143121
101	Ovary	C2orf70	0.00141868
102	Ovary	TCTEX1D1	0.00141399
103	Ovary	HS3ST3A1	0.00141104
1	Pancreas	CPA1	0.00486228
2	Pancreas	PNLIP	0.00449766
3	Pancreas	CTRB2	0.00377264
4	Pancreas	PLA2G1B	0.00372128
5	Pancreas	CELA3A	0.0037138
6	Pancreas	CPB1	0.00360081
7	Pancreas	CPA2	0.00349653
8	Pancreas	REG1A	0.00344597
9	Pancreas	INS	0.00342736
10	Pancreas	CTRB1	0.00332589
11	Pancreas	PRSS2	0.00331568
12	Pancreas	CELA2A	0.00308854
13	Pancreas	CEL	0.00297588
14	Pancreas	SPINK1	0.00290276
15	Pancreas	GP2	0.00288525
16	Pancreas	CLPS	0.00283441
17	Pancreas	PNLIPRP1	0.00280954
18	Pancreas	PRSS3	0.0027978
19	Pancreas	CUZD1	0.00279758
20	Pancreas	KLK1	0.00272442
21	Pancreas	PTF1A	0.00238338
22	Pancreas	FGL1	0.00237949
23	Pancreas	CELA3B	0.00236181
24	Pancreas	CTRC	0.00233405
25	Pancreas	AQP12B	0.00232665
26	Pancreas	RBPJL	0.0023086
27	Pancreas	AMY2A	0.00228777
28	Pancreas	RSPO2	0.00223802
29	Pancreas	PDX1	0.00221087
30	Pancreas	CELA2B	0.00220348
31	Pancreas	REG1B	0.00214756
32	Pancreas	SST	0.00213125
33	Pancreas	SLC17A4	0.00209313
34	Pancreas	GCG	0.00206845
35	Pancreas	ANXA10	0.00205561
36	Pancreas	REG4	0.00200503
37	Pancreas	IAPP	0.00200219
38	Pancreas	ZIC1	0.00196597
39	Pancreas	SLC30A2	0.0019322
40	Pancreas	REG3A	0.00189615
41	Pancreas	PPY	0.00188092
42	Pancreas	UGT2A3	0.00186386
43	Pancreas	CTRL	0.00184489
44	Pancreas	C14orf105	0.0018437
45	Pancreas	KIRREL2	0.00179332
46	Pancreas	SERPINI2	0.00177936
47	Pancreas	DPEP1	0.00175739
48	Pancreas	SYCN	0.0017382
49	Pancreas	AMY1C	0.00168468
50	Pancreas	SMPX	0.00167676
51	Pancreas	LRP2	0.00165912
52	Pancreas	FOXA2	0.00164249
53	Pancreas	GUCA1C	0.00159611
54	Pancreas	G6PC2	0.00153402
55	Pancreas	AMY2B	0.00150971
56	Pancreas	MYLK2	0.00150506
57	Pancreas	PDIA2	0.00149648
58	Pancreas	HOXA13	0.00148035
59	Pancreas	ADAM7	0.00144607
60	Pancreas	AQP8	0.0014214
61	Pancreas	DCAF12L2	0.00140882
62	Pancreas	TEX11	0.00137566
63	Pancreas	GATM	0.00137056
64	Pancreas	SOX11	0.00136331
65	Pancreas	AFM	0.00135912
66	Pancreas	PRSS1	0.00135563
67	Pancreas	HOXB13	0.00135055
68	Pancreas	GRPR	0.00134246
69	Pancreas	PKHD1	0.0013177
70	Pancreas	ONECUT1	0.00129608
71	Pancreas	SCTR	0.00129217
72	Pancreas	CFC1	0.00128969
73	Pancreas	NPHS1	0.00128817
74	Pancreas	CRYM	0.00126988
75	Pancreas	REG3G	0.00126153
76	Pancreas	TPSG1	0.00125914
77	Pancreas	FAM19A4	0.00125744
78	Pancreas	SLC39A5	0.00125611
79	Pancreas	SULT1A3	0.00125568
80	Pancreas	HIST1H2BJ	0.00125489
81	Pancreas	ERP27	0.00125235
82	Pancreas	HTR2A	0.00124635
83	Pancreas	VIL1	0.00120856
84	Pancreas	TTR	0.00120805
85	Pancreas	CLPSL2	0.00120006
86	Pancreas	ISL1	0.0011932
87	Pancreas	SERPINA6	0.00118847
88	Pancreas	SERPINA4	0.00117581
89	Pancreas	EPHA8	0.00116916
90	Pancreas	MAT1A	0.00116698
91	Pancreas	UMOD	0.00116585
92	Pancreas	MMP7	0.00116452
93	Pancreas	MYL3	0.0011597
94	Pancreas	PRAP1	0.00115637
95	Pancreas	F11	0.00114933
96	Pancreas	BHLHA15	0.00114255
97	Pancreas	SFRP5	0.0011318
98	Pancreas	CDHR4	0.00113116
99	Pancreas	ALB	0.0011286
100	Pancreas	SLC30A8	0.00112819
101	Pancreas	LCN15	0.00111484
102	Pancreas	DLX5	0.00111227
103	Pancreas	SLC22A25	0.00109937
1	Prostate	KLK3	0.010176
2	Prostate	EVX2	0.00686413
3	Prostate	HOXD13	0.00638234
4	Prostate	PAGE4	0.00611484
5	Prostate	PRAC1	0.00579118
6	Prostate	ACPP	0.00422764
7	Prostate	ISL1	0.0040776
8	Prostate	HOXB13	0.00389183
9	Prostate	KLK2	0.00384793
10	Prostate	TRPM8	0.00377924
11	Prostate	HOXA13	0.00361496
12	Prostate	MSMB	0.0035009
13	Prostate	KLK4	0.00338581
14	Prostate	TGM4	0.00304812
15	Prostate	CFC1	0.00302981
16	Prostate	SIX3	0.00291878
17	Prostate	HOXD11	0.00289375
18	Prostate	SP8	0.00272493
19	Prostate	PRAC2	0.0026148
20	Prostate	EVX1	0.00250705
21	Prostate	SEMG2	0.00250198
22	Prostate	TBX4	0.00229672
23	Prostate	FOXA1	0.00226213
24	Prostate	SERPINB11	0.00222869
25	Prostate	SRD5A2	0.0022005
26	Prostate	OPN4	0.00219961
27	Prostate	POTEH	0.00218094
28	Prostate	SEMG1	0.00216754
29	Prostate	CYP4F8	0.00215168
30	Prostate	SPOCK3	0.00202741
31	Prostate	UPK3A	0.00201153
32	Prostate	CWH43	0.00200837
33	Prostate	NKX3-1	0.00200574
34	Prostate	LMAN1L	0.00200298
35	Prostate	POU3F4	0.00198515
36	Prostate	POU3F3	0.00194159
37	Prostate	HOXD10	0.00191898
38	Prostate	LINC01207	0.00191502
39	Prostate	CCDC60	0.001902
40	Prostate	CLDN8	0.00188754
41	Prostate	TFF1	0.00187624
42	Prostate	MMP27	0.0017941
43	Prostate	CPLX3	0.00178588
44	Prostate	CER1	0.00178177
45	Prostate	NKX6-1	0.00177308
46	Prostate	HOXA9	0.00177001
47	Prostate	TBL1Y	0.00172789
48	Prostate	LRRC26	0.00172654
49	Prostate	TMPRSS2	0.00169975
50	Prostate	SCGB2A1	0.00164643
51	Prostate	HOXD12	0.00161323
52	Prostate	CST1	0.00160275
53	Prostate	GRHL2	0.00159906
54	Prostate	NEFH	0.00156221
55	Prostate	DEFB132	0.00156181
56	Prostate	REG4	0.00152014
57	Prostate	CHRNA2	0.00148716
58	Prostate	NYAP2	0.00147321
59	Prostate	CCK	0.00144273
60	Prostate	PNPLA5	0.00143595
61	Prostate	CCKAR	0.00143442
62	Prostate	NWD2	0.00143268
63	Prostate	CLEC3A	0.00143124
64	Prostate	C3orf49	0.00142561
65	Prostate	NPY	0.00141964
66	Prostate	TRPC5	0.00141037
67	Prostate	ACTL6B	0.00137806
68	Prostate	RLN1	0.00137075
69	Prostate	SOX11	0.00134905
70	Prostate	WNK4	0.00134821
71	Prostate	LECT2	0.0013419
72	Prostate	CHRM1	0.00133533
73	Prostate	PSCA	0.00132526
74	Prostate	CLVS2	0.00131777
75	Prostate	NXPH1	0.00130759
76	Prostate	GRID2	0.00130725
77	Prostate	NR2E1	0.00129949
78	Prostate	SLC6A19	0.00129916
79	Prostate	SOX14	0.00129466
80	Prostate	FAM83B	0.0012892
81	Prostate	HRK	0.00128356
82	Prostate	ATP13A4	0.00128116
83	Prostate	SCGB1A1	0.00127513
84	Prostate	PAX9	0.00127364
85	Prostate	PROK1	0.00127354
86	Prostate	ABCG8	0.00125887
87	Prostate	CDX2	0.00125321
88	Prostate	TRIM55	0.00124841
89	Prostate	HOXA10	0.00124781
90	Prostate	RGS8	0.00124612
91	Prostate	ZFY	0.001245
92	Prostate	KCNV1	0.001234
93	Prostate	GLB1L3	0.00121798
94	Prostate	DCX	0.00121326
95	Prostate	CPA6	0.00121164
96	Prostate	LRRC38	0.00121036
97	Prostate	STEAP2	0.00119976
98	Prostate	MOGAT1	0.00119378
99	Prostate	CUX2	0.00119012
100	Prostate	GABRA4	0.00118337
101	Prostate	P2RX2	0.00118282
102	Prostate	ANO7	0.00117875
103	Prostate	TNFSF15	0.00117786
1	Skin – NSES	RSPO2	0.0112513
2	Skin – NSES	SP9	0.00914876
3	Skin – NSES	CCDC140	0.00777148
4	Skin – NSES	COL6A5	0.00768676
5	Skin – NSES	SEZ6	0.00712204
6	Skin – NSES	HOXB13	0.00710385
7	Skin – NSES	HTR2C	0.00692745
8	Skin – NSES	BEND4	0.00686353
9	Skin – NSES	NEFM	0.00677604
10	Skin – NSES	TCF21	0.00670027
11	Skin – NSES	FGF20	0.00661491
12	Skin – NSES	ASB5	0.00646038
13	Skin – NSES	DPYS	0.00636437
14	Skin – NSES	KRT77	0.00625449
15	Skin – NSES	SIX1	0.00621531
16	Skin – NSES	SLC6A2	0.00588376
17	Skin – NSES	SALL1	0.00580696
18	Skin – NSES	POU6F2	0.00564652
19	Skin – NSES	PSAPL1	0.00552478
20	Skin – NSES	GSTA1	0.0053265
21	Skin – NSES	TRAPPC3L	0.0052075
22	Skin – NSES	PAX3	0.00511325
23	Skin – NSES	CASP14	0.00496102
24	Skin – NSES	FAM83A	0.00495646
25	Skin – NSES	NTN3	0.00494954
26	Skin – NSES	ZIC3	0.00489346
27	Skin – NSES	CDX4	0.00480663
28	Skin – NSES	SHOX	0.0047955
29	Skin – NSES	CARD18	0.00453072
30	Skin – NSES	CIB4	0.00443757
31	Skin – NSES	NEU2	0.00443123
32	Skin – NSES	POTEI	0.00430956
33	Skin – NSES	CFHR3	0.00428999
34	Skin – NSES	OR51E2	0.00426924
35	Skin – NSES	TRPM8	0.00426036
36	Skin – NSES	SOST	0.00415787
37	Skin – NSES	USH1C	0.00414797
38	Skin – NSES	SOX30	0.00412357
39	Skin – NSES	GYS2	0.00407908
40	Skin – NSES	MYT1L	0.00405917
41	Skin – NSES	HHLA2	0.00405245
42	Skin – NSES	SOAT2	0.00400266
43	Skin – NSES	CA10	0.00400051
44	Skin – NSES	CREG2	0.00400018
45	Skin – NSES	KIR3DX1	0.00397057
46	Skin – NSES	MMP10	0.00395529
47	Skin – NSES	KCTD8	0.00394166
48	Skin – NSES	KIRREL2	0.00393529
49	Skin – NSES	HTR1B	0.00392213
50	Skin – NSES	WDR49	0.00391629
51	Skin – NSES	ARPP21	0.00388781
52	Skin – NSES	KCNK2	0.00383739
53	Skin – NSES	IGF2BP1	0.00383651
54	Skin – NSES	KCNJ13	0.00381666
55	Skin – NSES	DLX1	0.00381315
56	Skin – NSES	GSTA3	0.00378228
57	Skin – NSES	HPCAL4	0.00376254
58	Skin – NSES	ASCL1	0.00369011
59	Skin – NSES	STMN4	0.00366388
60	Skin – NSES	POU2F3	0.00365921
61	Skin – NSES	XCL2	0.00364891
62	Skin – NSES	ACTL6B	0.00364834
63	Skin – NSES	SLC5A7	0.00363784
64	Skin – NSES	MMP3	0.00363687
65	Skin – NSES	MAGEA10	0.00359161
66	Skin – NSES	LRRTM3	0.00355699
67	Skin – NSES	OXT	0.00352328
68	Skin – NSES	LGALS7B	0.00349476
69	Skin – NSES	SCN1A	0.00348805
70	Skin – NSES	KLHDC7A	0.00347723
71	Skin – NSES	KRT5	0.00345206
72	Skin – NSES	PKD2L2	0.00344851
73	Skin – NSES	RXFP1	0.00343502
74	Skin – NSES	LRRC3B	0.00341012
75	Skin – NSES	TBX4	0.00339901
76	Skin – NSES	MYF6	0.00337772
77	Skin – NSES	ATP12A	0.00336494
78	Skin – NSES	MEP1A	0.00336102
79	Skin – NSES	UGT1A10	0.00335373
80	Skin – NSES	KCNH7	0.00331726
81	Skin – NSES	SLC22A14	0.00329477
82	Skin – NSES	SFTPA1	0.00326068
83	Skin – NSES	IL22RA2	0.00325096
84	Skin – NSES	NPHS1	0.00323976
85	Skin – NSES	PAGE4	0.00322986
86	Skin – NSES	SH2D6	0.00322728
87	Skin – NSES	EPS8L3	0.00320918
88	Skin – NSES	DDC	0.00320352
89	Skin – NSES	FAM83H-AS1	0.00319696
90	Skin – NSES	TMPRSS11B	0.00319642
91	Skin – NSES	OTOF	0.0031935
92	Skin – NSES	GPR88	0.00318858
93	Skin – NSES	GNRHR	0.00316108
94	Skin – NSES	ADGRF4	0.00314182
95	Skin – NSES	HTRA4	0.00313294
96	Skin – NSES	ZFP57	0.00312949
97	Skin – NSES	BARHL2	0.00312776
98	Skin – NSES	KRT1	0.00311691
99	Skin – NSES	RALYL	0.00308839
100	Skin – NSES	SYT8	0.00307229
101	Skin – NSES	CHP2	0.00306621
102	Skin – NSES	CSN1S1	0.00305157
103	Skin – NSES	IL20RB	0.00304106
1	Small Intestine	DEFA6	0.0104537
2	Small Intestine	DEFA5	0.00900707
3	Small Intestine	MUC17	0.00721751
4	Small Intestine	FABP6	0.00668242
5	Small Intestine	REG3A	0.00665019
6	Small Intestine	SLC10A2	0.00611947
7	Small Intestine	KCNJ13	0.0059813
8	Small Intestine	ALDOB	0.00583294
9	Small Intestine	REG4	0.00523925
10	Small Intestine	SLC13A1	0.00511998
11	Small Intestine	ADGRG7	0.0047561
12	Small Intestine	SPINK4	0.00455843
13	Small Intestine	MS4A10	0.00421935
14	Small Intestine	MUC15	0.00413304
15	Small Intestine	TFAP2B	0.00393479
16	Small Intestine	SI	0.00390388
17	Small Intestine	CCKBR	0.00383624
18	Small Intestine	ABCA12	0.00374777
19	Small Intestine	POU3F4	0.00366901
20	Small Intestine	DPEP1	0.00351253
21	Small Intestine	SLC5A12	0.0035043
22	Small Intestine	GCG	0.00340547
23	Small Intestine	HOXC8	0.00336188
24	Small Intestine	APOA4	0.00326444
25	Small Intestine	REG1A	0.00314949
26	Small Intestine	ALPI	0.0031009
27	Small Intestine	SIX3	0.00307317
28	Small Intestine	HOXD11	0.00298869
29	Small Intestine	TMIGD1	0.00296098
30	Small Intestine	NTS	0.00292066
31	Small Intestine	REG1B	0.00292047
32	Small Intestine	CGA	0.00290978
33	Small Intestine	FAM163B	0.00290283
34	Small Intestine	SERPINA7	0.00287502
35	Small Intestine	C11orf86	0.0028022
36	Small Intestine	CCL25	0.0027986
37	Small Intestine	ITLN2	0.00276137
38	Small Intestine	GSTA2	0.00270518
39	Small Intestine	OLFM4	0.00267134
40	Small Intestine	CYP2C18	0.00266225
41	Small Intestine	CLDN2	0.00261159
42	Small Intestine	RETNLB	0.00256912
43	Small Intestine	AGR3	0.00255301
44	Small Intestine	TM4SF20	0.00252391
45	Small Intestine	G6PC	0.00251899
46	Small Intestine	CEACAM20	0.00251811
47	Small Intestine	APOA1	0.00248595
48	Small Intestine	NBPF4	0.002365
49	Small Intestine	ENPEP	0.00230871
50	Small Intestine	FLJ22763	0.00228172
51	Small Intestine	CCKAR	0.00224258
52	Small Intestine	GSC	0.00224144
53	Small Intestine	SLC6A19	0.00220186
54	Small Intestine	SULT2A1	0.00219369
55	Small Intestine	AGXT2	0.00219221
56	Small Intestine	DLX5	0.00217295
57	Small Intestine	SLC7A9	0.00216327
58	Small Intestine	CREB3L3	0.00212115
59	Small Intestine	SULT1E1	0.00211391
60	Small Intestine	DHRS2	0.00205221
61	Small Intestine	SLC28A1	0.00204385
62	Small Intestine	NBPF6	0.00204012
63	Small Intestine	DAO	0.00202172
64	Small Intestine	SFTPA2	0.0019918
65	Small Intestine	CEACAM18	0.00199095
66	Small Intestine	ATP13A5	0.00198805
67	Small Intestine	SULT1C3	0.00198783
68	Small Intestine	HOXD10	0.00197208
69	Small Intestine	ADAMDEC1	0.00196342
70	Small Intestine	FAM3B	0.00196271
71	Small Intestine	GHRHR	0.00196149
72	Small Intestine	SLC9A4	0.00195406
73	Small Intestine	MYRFL	0.00193951
74	Small Intestine	SLC6A20	0.00193659
75	Small Intestine	GNAT3	0.00192891
76	Small Intestine	EVX1	0.00190983
77	Small Intestine	APOC3	0.001908
78	Small Intestine	ZNF648	0.00190785
79	Small Intestine	FABP2	0.00190647
80	Small Intestine	SLC24A2	0.00189804
81	Small Intestine	CWH43	0.00187434
82	Small Intestine	MEP1B	0.00186873
83	Small Intestine	NLRP6	0.00186648
84	Small Intestine	CDH9	0.00186429
85	Small Intestine	CHRNA4	0.0018421
86	Small Intestine	IRX1	0.00183115
87	Small Intestine	FAM216B	0.00182444
88	Small Intestine	SPINK13	0.00182056
89	Small Intestine	DMBT1	0.00180587
90	Small Intestine	EPS8L3	0.00180526
91	Small Intestine	RBP2	0.00179969
92	Small Intestine	KLK7	0.00179258
93	Small Intestine	SLC4A1	0.00178707
94	Small Intestine	SLC2A2	0.00178654
95	Small Intestine	DEFA3	0.00177157
96	Small Intestine	MUC13	0.00176539
97	Small Intestine	MOGAT3	0.00176275
98	Small Intestine	AQP8	0.00175752
99	Small Intestine	GSDMC	0.00175436
100	Small Intestine	NKX2-3	0.00174408
101	Small Intestine	ISX	0.00174394
102	Small Intestine	GRAPL	0.00171474
103	Small Intestine	UGT1A6	0.00170375
1	Spleen	NR5A1	0.00356844
2	Spleen	TLX1	0.0031757
3	Spleen	NKX2-5	0.00276301
4	Spleen	LRTM1	0.00269825
5	Spleen	NKX2-3	0.00236798
6	Spleen	OR5AK2	0.00226771
7	Spleen	CDH10	0.00215735
8	Spleen	CD5L	0.00211894
9	Spleen	SIM1	0.00210768
10	Spleen	PRLHR	0.00207555
11	Spleen	KCNK2	0.00200201
12	Spleen	CXCL13	0.00198241
13	Spleen	GPR39	0.0019435
14	Spleen	SIX3	0.00192969
15	Spleen	CBLN4	0.00190945
16	Spleen	ZIC1	0.00188365
17	Spleen	WT1	0.00185297
18	Spleen	FCRLA	0.00183838
19	Spleen	CNR2	0.00180547
20	Spleen	CXCR5	0.00177927
21	Spleen	ERICH2	0.0017576
22	Spleen	SPIC	0.00174334
23	Spleen	GRK1	0.00173917
24	Spleen	RBFOX1	0.00169807
25	Spleen	SLITRK3	0.00165298
26	Spleen	FAM129C	0.00163815
27	Spleen	SNTG1	0.00162693
28	Spleen	DNAJC5G	0.00160362
29	Spleen	AGMO	0.00156952
30	Spleen	NTSR2	0.00153873
31	Spleen	LMAN1L	0.00153148
32	Spleen	DCDC2	0.00152716
33	Spleen	TBX18	0.00151063
34	Spleen	ESYT3	0.00150836
35	Spleen	BDKRB1	0.00146736
36	Spleen	SYNPR	0.00146194
37	Spleen	HCN4	0.00145194
38	Spleen	PAX3	0.00145088
39	Spleen	SEMA3D	0.00144367
40	Spleen	GRM7	0.00144342
41	Spleen	DYNAP	0.00143925
42	Spleen	GLRB	0.00142789
43	Spleen	AC113404.1	0.00142054
44	Spleen	APOD	0.00141569
45	Spleen	DKK 4.00	0.00140956
46	Spleen	CD79A	0.00140253
47	Spleen	GDPD2	0.00139055
48	Spleen	EFNA2	0.00138797
49	Spleen	VCAM1	0.00137935
50	Spleen	MSI1	0.00137237
51	Spleen	NUPR2	0.0013675
52	Spleen	CA3	0.00136274
53	Spleen	TTPA	0.0013626
54	Spleen	TEX11	0.00136054
55	Spleen	FCRL4	0.00134987
56	Spleen	GPRIN2	0.00134895
57	Spleen	KCNB2	0.00134432
58	Spleen	BRINP3	0.00132968
59	Spleen	PLPPR1	0.00131634
60	Spleen	VPREB3	0.00131183
61	Spleen	NKX3-2	0.00131044
62	Spleen	ATP13A5	0.00130407
63	Spleen	FOXI2	0.00129451
64	Spleen	ELF5	0.0012925
65	Spleen	SELE	0.0012854
66	Spleen	PF4V1	0.00128173
67	Spleen	FOXF2	0.00127432
68	Spleen	CCDC129	0.00127421
69	Spleen	SLC6A2	0.00127139
70	Spleen	TYRP1	0.00126942
71	Spleen	RIIAD1	0.00126894
72	Spleen	HCAR3	0.00125597
73	Spleen	EVX1	0.00125344
74	Spleen	IL1RAPL2	0.00125284
75	Spleen	STAB2	0.00125232
76	Spleen	FCRL5	0.00124483
77	Spleen	GZMA	0.00124412
78	Spleen	EPHA8	0.00121245
79	Spleen	CNTN5	0.0012117
80	Spleen	IKZF3	0.00120266
81	Spleen	SALL1	0.00120032
82	Spleen	CPN2	0.00119545
83	Spleen	FABP7	0.00118584
84	Spleen	TCL1B	0.00117891
85	Spleen	CAMKV	0.00117578
86	Spleen	TCF23	0.0011661
87	Spleen	PQLC2L	0.0011527
88	Spleen	CNBD1	0.00115198
89	Spleen	CRABP1	0.00114951
90	Spleen	NOX5	0.00114852
91	Spleen	SCGN	0.00113463
92	Spleen	CR2	0.00113414
93	Spleen	TMEM151A	0.00113103
94	Spleen	NR0B2	0.00111319
95	Spleen	RP11-451G4.2	0.00110838
96	Spleen	USH1C	0.00110218
97	Spleen	DLX2	0.00109676
98	Spleen	CER1	0.00108857
99	Spleen	DMRT3	0.00108746
100	Spleen	CKMT1A	0.00108695
101	Spleen	C5orf46	0.00108107
102	Spleen	EPHX4	0.0010774
103	Spleen	VAX2	0.00107481
1	Stomach	LIPF	0.0103839
2	Stomach	PGC	0.00857519
3	Stomach	PSCA	0.00841256
4	Stomach	GKN1	0.00836014
5	Stomach	PGA3	0.00758509
6	Stomach	TFF2	0.00707831
7	Stomach	ANXA10	0.00681571
8	Stomach	PGA4	0.00631813
9	Stomach	BARX1	0.00609377
10	Stomach	PGA5	0.00538191
11	Stomach	PSAPL1	0.00512802
12	Stomach	MUC5AC	0.00503131
13	Stomach	SLC9A4	0.00481076
14	Stomach	PDILT	0.00476173
15	Stomach	TFF1	0.00454577
16	Stomach	ATP4B	0.00441659
17	Stomach	MMP1	0.0041071
18	Stomach	GKN2	0.00403639
19	Stomach	GIF	0.00392541
20	Stomach	CTSE	0.00381742
21	Stomach	HOXC10	0.00361982
22	Stomach	TMEM40	0.00359445
23	Stomach	TBX5	0.00347539
24	Stomach	SMIM11A	0.00339096
25	Stomach	GC	0.00333281
26	Stomach	DUOXA2	0.00331609
27	Stomach	MOG	0.00320721
28	Stomach	CCKBR	0.0031815
29	Stomach	CXCL17	0.00318086
30	Stomach	ISM2	0.00310857
31	Stomach	FER1L6	0.00308112
32	Stomach	ARL 14.00	0.00304178
33	Stomach	ISL1	0.00291039
34	Stomach	ADH7	0.00289288
35	Stomach	KRT20	0.00281341
36	Stomach	MMP10	0.00281317
37	Stomach	SLC12A1	0.00270034
38	Stomach	S100P	0.0025862
39	Stomach	PITX1	0.00256
40	Stomach	PIK3C2G	0.00254702
41	Stomach	SULT1C2	0.00252296
42	Stomach	TM4SF5	0.00251763
43	Stomach	AKR1B10	0.00244989
44	Stomach	ZFP57	0.00244441
45	Stomach	CNTNAP4	0.00244393
46	Stomach	RASEF	0.00243654
47	Stomach	TFAP2B	0.00240572
48	Stomach	B3GNT6	0.00238699
49	Stomach	ARPP21	0.00237768
50	Stomach	ARSF	0.00233452
51	Stomach	SMIM24	0.00232981
52	Stomach	NDST4	0.00230792
53	Stomach	SLC22A14	0.00228038
54	Stomach	B3GNT3	0.00227965
55	Stomach	S100A7	0.00217722
56	Stomach	CAPN6	0.00216606
57	Stomach	SLC26A9	0.00216176
58	Stomach	HNF4A	0.00213907
59	Stomach	ERN 2.00	0.00213686
60	Stomach	DLX3	0.0021229
61	Stomach	MYH1	0.00209969
62	Stomach	FOXA2	0.00209662
63	Stomach	DKK 4.00	0.00207907
64	Stomach	TEKT1	0.00205702
65	Stomach	TRPA1	0.00205165
66	Stomach	CYP2C18	0.00201923
67	Stomach	VSIG1	0.00200684
68	Stomach	ANKRD18B	0.00199033
69	Stomach	PNLIP	0.00198648
70	Stomach	LGSN	0.00198631
71	Stomach	ADGRF1	0.00196263
72	Stomach	GADL1	0.00194913
73	Stomach	HOXA13	0.00194083
74	Stomach	GAL3ST3	0.00194015
75	Stomach	UBE2U	0.00193981
76	Stomach	C7orf57	0.0019389
77	Stomach	CLEC3A	0.00193266
78	Stomach	SLC5A5	0.00192475
79	Stomach	LDHAL6A	0.00191491
80	Stomach	FBXO40	0.00191417
81	Stomach	MCIDAS	0.00190175
82	Stomach	MSMB	0.00188975
83	Stomach	KCNJ4	0.00187636
84	Stomach	LGALS9B	0.0018681
85	Stomach	DPCR1	0.00184794
86	Stomach	LIPM	0.00184172
87	Stomach	LCN15	0.00184035
88	Stomach	ORM2	0.00183528
89	Stomach	FOXA3	0.00183114
90	Stomach	PRR35	0.00182731
91	Stomach	UGT1A6	0.00181573
92	Stomach	ADGRD2	0.00181177
93	Stomach	FBP2	0.00180902
94	Stomach	OSTN	0.00180052
95	Stomach	RPH3A	0.00179958
96	Stomach	RFLNA	0.00179452
97	Stomach	BEST3	0.0017789
98	Stomach	PANX3	0.001775
99	Stomach	TNIP3	0.00176545
100	Stomach	UGT2B15	0.00176001
101	Stomach	AGR2	0.00173868
102	Stomach	DCAF12L1	0.001736
103	Stomach	ZIC4	0.00172839
1	Testis	2014-09-01	0.00232154
2	Testis	MAGEC1	0.00221743
3	Testis	TEX37	0.0021902
4	Testis	CST9L	0.00204984
5	Testis	PRDM13	0.00191878
6	Testis	SSX1	0.00187664
7	Testis	BOLL	0.00173113
8	Testis	PASD1	0.00166039
9	Testis	TSPY10	0.00161988
10	Testis	SCP2D1	0.0016144
11	Testis	SPATA3	0.00159521
12	Testis	PAGE1	0.00156921
13	Testis	FAM71B	0.00156376
14	Testis	RBMY1F	0.00154054
15	Testis	SMC1B	0.00153464
16	Testis	CT47B1	0.0015123
17	Testis	MAGEA9B	0.00150382
18	Testis	FMR1NB	0.00149632
19	Testis	PRR30	0.00148355
20	Testis	DMRTC2	0.00147751
21	Testis	BOD1L2	0.001465
22	Testis	PPP4R3CP	0.00143748
23	Testis	MGAT4D	0.00143739
24	Testis	RP11-294C11.1	0.00143064
25	Testis	DMRT3	0.00140761
26	Testis	LYZL1	0.00140494
27	Testis	PDILT	0.0013961
28	Testis	SYCP3	0.00138204
29	Testis	LALBA	0.00136028
30	Testis	RHOXF2	0.00134987
31	Testis	PDCL2	0.00133255
32	Testis	PGK 2.00	0.00132887
33	Testis	PRND	0.00132262
34	Testis	MAGEA4	0.00132023
35	Testis	ELAVL2	0.00131481
36	Testis	CETN1	0.00129486
37	Testis	PRAMEF2	0.00126963
38	Testis	GGTLC1	0.00125184
39	Testis	RBMY1A1	0.00124858
40	Testis	TEX101	0.00123972
41	Testis	FAM9A	0.0012271
42	Testis	H2BFWT	0.00122474
[truncated: 267 more rows]

## Sheet: b
Rank	Adrenal Gland	Brain – FCB	Breast	Colon – Tra	Esophagus – Muc	Heart – AA	Heart – LV	Kidney – Cor	Liver	Lung	Minor Salivary Gland	Muscle	Ovary	Pancreas	Prostate	Skin – NSES	Small Intestine	Spleen	Stomach	Testis	Thyroid	Uterus
1	CYP11B2	NPBWR2	RSPO2	HOXA13	ADH7	NPPA	MYL2	SLC13A1	FGA	GGTLC1	MUC7	MYH1	NR5A1	CPA1	KLK3	RSPO2	DEFA6	NR5A1	LIPF	SEPT14	TG	SCGN
2	CYP11B1	PRL	TNN	SLC26A3	SIX3	NPPB	MYH7	UMOD	FGB	SFTPA1	ZG16B	MYL1	LHX9	PNLIP	EVX2	SP9	DEFA5	TLX1	PGC	MAGEC1	TPO	BMP5
3	SULT2A1	C4BPB	LHX2	FABP1	KCNA1	MYH6	SPINK2	AQP2	SLC17A2	SFTPC	BPIFB2	MYH2	KLHDC8A	CTRB2	HOXD13	CCDC140	MUC17	NKX2-5	PSCA	TEX37	LRP2	DPYS
4	STAR	SOAT2	XAGE3	MS4A12	DYNAP	BMP10	TBX20	SLC22A12	SLCO1B1	SFTPB	FDCSP	SLC36A2	STAR	PLA2G1B	PAGE4	COL6A5	FABP6	LRTM1	GKN1	CST9L	TSHR	CRABP1
5	CYP17A1	SLC17A6	LHX9	AQP8	UGT1A10	GHRH	IGFBPL1	SLC12A1	SERPINC1	NKX2-1	PIP	VGLL2	PROK1	CELA3A	PRAC1	SEZ6	REG3A	NKX2-3	PGA3	PRDM13	WIF1	MMP7
6	AMHR2	SPRR3	NKX2-3	SOX21	KRT13	MYL7	VWDE	C14orf105	INS-IGF2	SFTA3	TLX1	HFE2	TCF23	CPB1	ACPP	HOXB13	SLC10A2	OR5AK2	TFF2	SSX1	TBX22	TEX15
7	NR5A1	GPR15	SAA1	CLCA1	PLPPR5	RASAL1	PNPLA3	SLC17A3	PAH	ROS1	CRISP3	CACNA1S	MUM1L1	CPA2	ISL1	HTR2C	KCNJ13	CDH10	ANXA10	BOLL	NKX2-1	FRMD7
8	DLK1	CARTPT	KCNJ4	NTSR2	CAPN14	ANKRD1	HAND1	TMEM174	AKR1D1	MS4A15	MUC5B	ATP2A1	ADRB3	REG1A	HOXB13	BEND4	ALDOB	CD5L	PGA4	PASD1	SLC26A4	HOXD10
9	HOXA13	SLC24A2	SAA2	B4GALNT2	CCDC190	SBK2	SLITRK3	NPHS2	MBL2	SALL1	LYZ	C1QL1	CCK	INS	KLK2	NEFM	REG4	SIM1	BARX1	TSPY10	IYD	ADAMTS19
10	SLC5A1	C8orf22	SULT1E1	CSAG1	KRT4	MYBPHL	GABRA4	UGT3A1	CYP8B1	TBX5	C6orf58	PYGM	GATA4	CTRB1	TRPM8	TCF21	SLC13A1	PRLHR	PGA5	SCP2D1	PROK1	HOXD11
11	CYP11A1	ROS1	PROKR1	PIGR	PAX9	PVALB	TNNI3	TBX5	UGT2B7	SFTPA2	PITX1	MYF5	AMHR2	PRSS2	HOXA13	FGF20	ADGRG7	KCNK2	PSAPL1	SPATA3	LIPG	GPRIN2
12	CLRN1	KCNH5	CPNE6	CYP2B6	TGM3	CBLN4	GUCA1C	SLC22A6	F13B	AGR3	PRR4	UGT3A1	ARX	CELA2A	MSMB	ASB5	SPINK4	CXCL13	MUC5AC	PAGE1	OTOS	ALLC
13	NXPH1	CWH43	ITLN2	NPY4R	DSG3	CRABP1	HCN1	SLC36A2	CREB3L3	SLC34A2	TMEM213	PPP1R27	SPRR2F	CEL	KLK4	DPYS	MS4A10	GPR39	SLC9A4	FAM71B	FOXE1	RSPO2
14	GSTA3	MCHR2	BRINP3	URAD	KRT6A	FXYD4	LRRC10	TMEM213	HNF4A	TBX4	PIGR	ENO3	GABRA3	SPINK1	TGM4	KRT77	MUC15	SIX3	PDILT	RBMY1F	PAX8	EIF1AY
15	MC2R	TNFSF11	HOXB8	JCHAIN	TLX1	DHRS7C	MYL3	CDH16	SULT2A1	CEACAM6	HOXA2	ATP1B4	CARTPT	GP2	CFC1	SIX1	TFAP2B	CBLN4	TFF1	SMC1B	SFTA3	LEFTY2
16	EVX1	OR3A1	C11orf53	SPINK4	LY6D	FAM216B	P2RX3	EMX1	ITIH3	BMP5	HOXA9	TNNC2	NR1H4	CLPS	SIX3	SLC6A2	SI	ZIC1	ATP4B	CT47B1	DIO1	WT1
17	FAM19A4	CPZ	TMEM257	C10orf99	NR0B1	CNTNAP4	XIRP2	ATP6V1G3	SPP2	ALPP	LHX8	TNNT3	FOXL2NB	PNLIPRP1	HOXD11	SALL1	CCKBR	WT1	MMP1	MAGEA9B	DRD2	EMX2
18	TRPV5	TCF21	CNGA3	HNF4A	HOXA11	PLPPR1	CSRP3	HOXD11	APOA2	SCGN	HOXB6	MYL2	WT1	PRSS3	SP8	POU6F2	ABCA12	FCRLA	GKN2	FMR1NB	CHST9	SCGB2A1
19	PITX2	CRP	PITX2	CDX1	IL36A	LMAN1L	TNNT2	SLC22A11	ORM2	SNTN	ASCL3	SMTNL1	OPN4	CUZD1	PRAC2	PSAPL1	POU3F4	CNR2	GIF	PRR30	TYRP1	NR5A1
20	RXFP2	SLC36A2	SHOX2	CA1	TFAP2B	LRRC10	SLC27A2	CASR	UGT2B15	RTKN2	SLC13A2	MYF6	REN	KLK1	EVX1	GSTA1	DPEP1	CXCR5	CTSE	DMRTC2	TFAP2B	POU3F4
21	PAX3	GABRG2	NPFFR2	PHGR1	SPRR3	CPLX2	ACTC1	SLC22A8	MAT1A	SLC6A4	HOXA7	NEB	CLVS2	PTF1A	SEMG2	TRAPPC3L	SLC5A12	ERICH2	HOXC10	BOD1L2	ZBED2	LINC00890
22	TREH	KCNV1	ZIC3	ABCB11	ASIP	VWDE	TNNC1	UGT2A3	LBP	WNT3A	PRR27	SLN	SAA4	FGL1	TBX4	PAX3	GCG	SPIC	TMEM40	PPP4R3CP	CDH16	TFAP2B
23	SIGLEC6	HSD17B2	SLC6A11	KRT24	GBP 6.00	SHD	HKDC1	CLDN16	KNG1	UGT2B4	HOXA6	KCNG1	SLC7A10	CELA3B	FOXA1	CASP14	HOXC8	GRK1	TBX5	MGAT4D	PAX1	PGR
24	TNNT1	HOXD10	TBX5	HMGCS2	WISP3	SLC6A15	FMN2	SLC12A3	ACSM2B	NAPSA	IL19	STAC3	XDH	CTRC	SERPINB11	FAM83A	APOA4	RBFOX1	SMIM11A	RP11-294C11.1	NEURL3	USP9Y
25	WNT7B	CYP2C19	CTNNA2	UGT2B17	GRM7	MMP3	PPP1R3A	WT1	ADCY2	LDLRAD1	GLP2R	LRRC30	DLK1	AQP12B	SRD5A2	NTN3	REG1A	SLITRK3	GC	DMRT3	ADAMTS19	HTR2C
26	CARTPT	AMHR2	FOLR3	VIL1	PCDH8	FRMPD2	CFAP61	MCCD1	UGT2B4	OR51E1	HOXA1	SIX1	DAO	RBPJL	OPN4	ZIC3	ALPI	FAM129C	DUOXA2	LYZL1	WDR72	SIX3
27	GRB7	CDH18	IBSP	C21orf33	CNTNAP4	SLN	GRP	PAX2	SERPINA7	HOXD13	GPRC6A	NRG3	GABBR2	AMY2A	POTEH	CDX4	SIX3	SNTG1	MOG	PDILT	ZNF804B	BEST2
28	HSD3B2	TBR1	ANKRD30A	FNDC7	NKX6-1	GUCA1A	OCM	TMEM72	IGFBP1	TFAP2B	SIX1	KCNA7	HDC	RSPO2	SEMG1	SHOX	HOXD11	DNAJC5G	CCKBR	SYCP3	PHACTR3	TCF23
29	GJB6	ELAVL4	DMBX1	SOX3	SIM1	PDYN	MYO3B	ATP6V0D2	SIX3	EGFL6	CSN2	TMEM38A	NRK	PDX1	CYP4F8	CARD18	TMIGD1	AGMO	CXCL17	LALBA	IRX5	ZCCHC12
30	CHRDL2	SFTPA1	VSIG1	PAX3	SEL1L2	SPOCK3	REN	POU3F4	HPX	C20orf85	SMR3B	PNMA5	SLC6A20	CELA2B	SPOCK3	CIB4	NTS	NTSR2	ISM2	RHOXF2	MMD2	CNTN6
31	MAP3K15	AGXT	GJB6	IRS4	B3GNT6	CHRNE	ACTA1	SIM1	CPB2	SCGB3A2	CUX2	MYBPC1	WFIKKN2	REG1B	UPK3A	NEU2	REG1B	LMAN1L	FER1L6	PDCL2	HSD17B2	FAM153C
32	IL23R	PNLIP	EDAR	CTRB1	A2ML1	TNNT2	TECRL	FXYD4	ITIH1	FOXA2	HOXA3	AMPD1	DCAF8L2	SST	CWH43	POTEI	CGA	DCDC2	ARL 14.00	PGK 2.00	MIOX	CAPN6
33	KLK15	OR3A2	HOXC8	FABP2	PPP1R3A	CCKBR	SYT10	GLYAT	TTR	CTSE	CALML5	RYR1	SIGLEC11	SLC17A4	NKX3-1	CFHR3	FAM163B	TBX18	ISL1	PRND	WNK4	PITX2
34	AQP2	ADH4	FNDC9	BMP5	OTOP3	DIRAS2	FAM184B	POU3F3	C9	CXCL17	DMBT1	CA3	NETO1	GCG	LMAN1L	OR51E2	SERPINA7	ESYT3	ADH7	MAGEA4	SHH	DPP6
35	SMPX	CRISP3	ENTPD8	KERA	PGLYRP4	HCN1	ANKRD2	FOXI1	PIANP	SEC14L3	PROK1	ART1	EN1	ANXA10	POU3F4	TRPM8	C11orf86	BDKRB1	KRT20	ELAVL2	CXCL6	RXFP2
36	SULT1E1	POU6F2	WNT1	ARL 14.00	SERPINB13	SBK3	RPL3L	B4GALNT2	CYP2C9	LBX1	GDF6	C11orf87	C4BPB	REG4	POU3F3	SOST	CCL25	SYNPR	MMP10	CETN1	CST4	RPS4Y1
37	VSTM2A	EDAR	NPY2R	VSTM2A	CALML3	SVOPL	USH1G	AC009014.3	GC	EVX2	CSN3	HOXC9	USP9Y	IAPP	HOXD10	USH1C	ITLN2	HCN4	SLC12A1	PRAMEF2	GGTLC1	HOXB8
38	PAGE4	DNAJC5B	KERA	GCNT3	DMRTA2	POPDC2	TTPA	NPHS1	ADH1A	WNT6	TMPRSS11E	SULT1E1	NR2E1	ZIC1	LINC01207	SOX30	GSTA2	PAX3	S100P	GGTLC1	CWH43	SYT4
39	CDH12	TSHB	MYLK2	CA2	BEST2	MAGEC3	SLC30A2	SLC22A2	HSD17B6	ELF5	TCN1	JSRP1	IRS4	SLC30A2	CCDC60	GYS2	OLFM4	SEMA3D	PITX1	RBMY1A1	MNX1	ALDH1A2
40	OLIG1	HOXA4	CACNA1I	MZB1	KRT6B	RHOXF1	HOXC4	DMRT3	ADGRG7	TLX1	FAM3D	RTKN2	CPZ	REG3A	CLDN8	MYT1L	CYP2C18	GRM7	PIK3C2G	TEX101	SULT4A1	DRD5
41	LRRC38	TCN1	RNASE2	PLA2G12B	PAX3	MB	HOXA4	ATP6V0A4	ALB	C4BPA	RSPO2	CHRNG	PLPPR1	PPY	TFF1	HHLA2	CLDN2	DYNAP	SULT1C2	FAM9A	TP53AIP1	PRND
42	CBLN4	IL4	KRT6A	CRHR1	COL11A1	FAM83B	CLUL1	FXYD2	C4BPA	C10orf90	NKX2-2	DUPD1	SGCZ	UGT2A3	MMP27	SOAT2	RETNLB	GLRB	TM4SF5	H2BFWT	GLRA3	EPHA8
43	BBOX1	SNAP25	EMX1	LRRC31	SLC7A10	HOXA9	NPAP1	TFAP2B	ORM1	SFTPD	UPK1A	TNNT1	RHBG	CTRL	CPLX3	CA10	AGR3	AC113404.1	AKR1B10	MAGEB1	FOXA2	NEU4
44	TBX20	DRGX	FOXA1	SLC17A4	BCAN	NR2E1	P2RX2	UGT2B7	FETUB	ALPPL2	NKX2-3	PITX2	USH1C	C14orf105	CER1	CREG2	TM4SF20	APOD	ZFP57	VSIG1	GABRG2	SHOX
45	ZNF280A	TAS2R13	C22orf31	LYPD8	MPP4	GAD1	IRX4	HOXB9	F9	VGLL1	HCN4	HEPACAM2	EPHA10	KIRREL2	NKX6-1	KIR3DX1	G6PC	DKK 4.00	CNTNAP4	TEX19	LHX9	ITGA11
46	FAM166B	MEOX1	VWA5B1	OR51E2	WT1	SOX21	EVX1	SLC4A9	HRG	FAM69C	GRIK1	MGAT4C	NAP1L6	SERPINI2	HOXA9	MMP10	CEACAM20	CD79A	RASEF	CRISP2	TTC6	TBX5
47	KCNJ13	TTR	HAPLN1	APOBEC1	TBX5	SLC6A5	PCSK1N	ACSM2B	CFHR2	GPRIN2	RFPL2	KLK8	U82695.5	DPEP1	TBL1Y	KCTD8	APOA1	GDPD2	TFAP2B	FANCD2OS	RPS4Y1	AQP4
48	FAM3D	GGT2	WNT7A	LGALS4	NKAIN4	INSM1	LMOD2	CYP2B6	IDO2	NKX3-2	TRPM5	CACNG6	TMEM52B	SYCN	LRRC26	KIRREL2	NBPF4	EFNA2	B3GNT6	COX7B2	SELENOV	PRLR
49	GSTA1	IRX3	WT1	EPS8L3	HOXA13	MYL4	NYAP2	TMEM52B	CYP2B6	C1orf116	BPIFB1	IL5RA	FOXL2	AMY1C	TMPRSS2	HTR1B	ENPEP	VCAM1	ARPP21	FBXO47	FAM92B	TLX1
50	CPN2	UPK1B	ELAVL3	CACNG1	KLK3	HNF4G	SCT	HOXC10	TFAP2B	AC131097.4	GRP	MYLK2	FOXH1	SMPX	SCGB2A1	WDR49	FLJ22763	MSI1	ARSF	TRPC5OS	BCAS1	PROK1
51	CYP21A2	IDO2	SAA4	WNT9B	HOXD13	GJD2	SMYD1	EMX2	KCNK2	CARTPT	PAX9	RP11-766F14.2	IRX1	LRP2	HOXD12	ARPP21	CCKAR	NUPR2	SMIM24	TRIM60	ASIC4	VIT
52	UPK1B	AGR2	GLYAT	MMP10	FOXN4	VSTM2A	KCNN1	HNF4A	CYP2C19	NR0B1	HAND1	IGFN1	GUCA1A	FOXA2	CST1	KCNK2	GSC	CA3	NDST4	DPEP3	ADGRF1	POU4F1
53	TJP3	HOXB3	SLC22A7	TRIM15	MUC21	LIPJ	PRKG2	WDR72	TF	SST	SLC5A5	APOBEC2	ZFY	GUCA1C	GRHL2	IGF2BP1	SLC6A19	TTPA	SLC22A14	DUSP13	C1orf87	ANKRD30B
54	RXFP1	SELP	HOXA6	GPR52	TRPA1	LHX2	ANKRD1	SLC17A1	DLX5	FOLR1	GRM8	ATP10B	CRYGD	G6PC2	NEFH	KCNJ13	SULT2A1	TEX11	B3GNT3	ADGB	MCHR1	ZFY
55	MRAP	SERPINB3	DEFB132	UGT1A8	SPRR2B	C1orf61	ABRA	HRG	UGT2B10	SCGB1A1	SEC14L4	XIRP2	NEUROD1	AMY2B	DEFB132	DLX1	AGXT2	FCRL4	S100A7	HOXC11	SYT14	SLC7A3
56	KLHL4	SYT4	TAC3	NXPE1	ANXA8	TBX5	GLRA3	HOXA13	CRP	GKN2	SLC9C2	ERVMER34-1	SIM1	MYLK2	REG4	GSTA3	DLX5	GPRIN2	CAPN6	C6orf10	SLC26A7	TDRD5
57	PHOX2B	IL22RA1	IL5RA	PROKR2	PKP1	LHFPL4	LPL	ACSM2A	SLC6A15	ITLN2	HOXA5	CHRND	KDM5D	PDIA2	CHRNA2	HPCAL4	SLC7A9	KCNB2	SLC26A9	TRIM43B	DMRT1	NGB
58	SOX21	MAGEA8	MYRFL	MUC7	MUM1L1	SOX3	SPOCD1	OGDHL	PCDH11X	NETO1	ANXA13	KLHL40	ISL1	HOXA13	NYAP2	ASCL1	CREB3L3	BRINP3	HNF4A	UBE2U	HNF4G	PDIA2
59	SMR3B	FRMD7	TAF7L	NXPE2	PGLYRP3	GRM4	GJA3	SLC9A4	ATP6V1B1	FAM216B	PCDH11X	TNNI2	NWD2	ADAM7	CCK	STMN4	SULT1E1	PLPPR1	ERN 2.00	LRRC9	GMNC	SALL3
60	ASB5	ATP12A	ACTL6B	TRPA1	DMRT3	PRR32	ASIC4	PCK1	F2	COL6A6	CBLN2	MYOG	HTR2C	AQP8	PNPLA5	POU2F3	DHRS2	VPREB3	DLX3	CDC20B	KRT83	UNC5D
61	C1orf64	RPH3A	FCAR	SLC25A2	SPRR1B	SIM1	ALK	REN	APOA5	STXBP5L	ATCAY	HCN4	CD22	DCAF12L2	CCKAR	XCL2	SLC28A1	NKX3-2	MYH1	SPATA19	CYP1A2	TMSB4Y
62	CELA1	BPIFB2	FXYD7	TMIGD1	TRPM5	PIK3C2G	GPRC5D	CLDN14	ITIH2	COL6A5	KIRREL2	TNNC1	ARSF	TEX11	NWD2	ACTL6B	NBPF6	ATP13A5	FOXA2	DMRT1	CER1	KCNB2
63	NOX3	RHO	TMEM229A	FEZF1	HOXA3	MYPN	AQP8	SULT1C2	ACMSD	ASIP	AHSG	ACTN3	KCP	GATM	CLEC3A	SLC5A7	DAO	FOXI2	DKK 4.00	TBX22	TPSG1	FGF20
64	SLC6A2	TPSG1	NPHS1	CLPS	SPINK2	TOX3	ST8SIA2	TRIM15	IRX5	TTR	LTF	HOXC11	AIRE	SOX11	C3orf49	MMP3	SFTPA2	ELF5	TEKT1	CT45A5	ASIC2	NLGN4Y
65	PDYN	PTX4	NOTUM	FNDC8	WNT8B	SLC15A1	CNTN6	HOXC11	NR0B2	HCN1	BPIFA1	HAPLN1	CNGB1	AFM	NPY	MAGEA10	CEACAM18	SELE	TRPA1	CCDC42	CNTN5	FAM9B
66	GJA3	VSNL1	MEIOB	BPIFB2	CCKBR	NMRK2	IGLON5	SLC22A7	C8B	C8B	NXPE2	MYOZ1	GJD2	PRSS1	TRPC5	LRRTM3	ATP13A5	PF4V1	CYP2C18	RBMY1E	ACY3	ADGRD2
67	FRMPD2	APOC3	NMRK2	RS1	CDH16	B4GALNT2	HSPB3	KCNJ16	SLCO1B7	RSPO2	ELF5	ACBD7	ECEL1	HOXB13	ACTL6B	OXT	SULT1C3	FOXF2	VSIG1	OOSP2	ATCAY	OSTN
68	HOXB8	SCEL	PLPP4	NXPE4	ESRRB	STON1-GTF2A1L	SHH	PAX8	NPFFR2	ALLC	DAW1	KLHDC7B	CHGA	GRPR	RLN1	LGALS7B	HOXD10	CCDC129	ANKRD18B	LHX8	DUOX2	HOXB13
69	ISL2	ACTL8	GAGE10	IL23R	AIM1L	ATP1B4	BCL2L10	SLC28A1	ASGR1	CYP2F1	LPO	FBP2	SYT5	PKHD1	SOX11	SCN1A	ADAMDEC1	SLC6A2	PNLIP	CTSV	CTSE	TMEM155
70	LCN15	NR1H4	C10orf67	CEACAM6	DLX2	ILDR1	TPTE2	DCLK3	SPAG6	RASGEF1C	MYT1	HOXC10	AKNAD1	ONECUT1	WNK4	KLHDC7A	FAM3B	TYRP1	LGSN	TUBA3C	KCNJ16	PRSS57
71	GAL3ST3	PPP1R3A	IGFL2	CELA2B	HAND1	VGLL2	FADS6	MMP7	APOH	LAMP3	SEL1L2	XIRP1	CACNG6	SCTR	LECT2	KRT5	GHRHR	RIIAD1	ADGRF1	MAGEA6	HAPLN4	ALOX15
72	TMEM92	UCN3	IRS4	A1CF	SCGN	CPLX3	SST	PLA2G5	HP	TEKT1	GCNT3	TRIM72	ULBP2	CFC1	CHRM1	PKD2L2	SLC9A4	HCAR3	GADL1	IAPP	PROC	SYT10
73	NR0B1	MYH11	RXFP1	OLFM4	MMP3	GRK7	HOXA2	CYP24A1	CFHR3	CPB2	EIF1AY	NKAIN4	TNR	NPHS1	PSCA	RXFP1	MYRFL	EVX1	HOXA13	TRIM49	KRT32	NAA11
74	MYBPH	MAGEA6	THBS4	DDC	NTSR2	DRC1	DLX2	CLDN2	NKX6-1	NDNF	SLPI	MYLPF	CNGA3	CRYM	CLVS2	LRRC3B	SLC6A20	IL1RAPL2	GAL3ST3	NUTM2F	SIM1	HOXD9
75	DMRT3	CLPS	CLEC5A	IBSP	NPY2R	SLC24A2	IRX6	KCNJ1	FGF10	HOXD11	GABRG1	FHL3	MAG	REG3G	NXPH1	TBX4	GNAT3	STAB2	UBE2U	OR4N4	CRYM	DSG1
76	KRT31	RORB	SLC26A3	CHIA	SPRR2A	GJB1	C6orf223	ZP1	AFM	RP1	NPTX1	PPP1R3A	HCN4	TPSG1	GRID2	MYF6	EVX1	FCRL5	C7orf57	PRM2	KLK6	PAGE4
77	NPFFR2	B4GALNT2	C1orf141	FCRL5	ZNF648	MYLK3	NPY	CLDN19	OIT3	ZIC4	DPYS	MYBPC2	LHFPL4	FAM19A4	NR2E1	ATP12A	APOC3	GZMA	CLEC3A	ADAD1	DNTT	C14orf39
78	ANXA13	SPAG6	CLDN16	SYCN	BIRC7	RXFP1	PRKCG	ADGRF1	HPD	FOXA1	GALR3	MRLN	CASR	SLC39A5	SLC6A19	MEP1A	ZNF648	EPHA8	SLC5A5	POTEH	KLK12	OR2L13
79	NKX2-3	GHRH	LHFPL1	COL6A5	KLK13	NKX2-5	HOXC5	BSND	OTC	IRX1	LRTM2	LMOD3	ABCB11	SULT1A3	SOX14	UGT1A10	FABP2	CNTN5	LDHAL6A	MAGEB5	CLDN8	FFAR3
80	HOXC8	OVCH2	GPR141	DNAJC5G	XDH	BCO1	CPZ	HNF1A	RBP4	SCGB3A1	TULP2	CMYA5	KCNH5	HIST1H2BJ	FAM83B	KCNH7	SLC24A2	IKZF3	FBXO40	LELP1	KLHL14	ELANE
81	CHST4	CDH2	EDN2	NLRP7	SIM2	HHLA2	SYNPR	CALB1	SERTM1	HAND2	HMGB4	PCP2	UPK1B	ERP27	HRK	SLC22A14	CWH43	SALL1	MCIDAS	UMODL1	CHRND	ELAVL4
82	SLC46A2	ZNF365	CAMK1G	CALML5	GRM4	CMYA5	SHD	NAT8	C8A	PAX6	FGF8	LGI3	ASIC2	HTR2A	ATP13A4	SFTPA1	MEP1B	CPN2	MSMB	DEFB119	GADL1	MFAP5
83	NR2E1	DCD	HOXA5	AADACL2	RTKN2	OR10P1	ANKRD45	AQP6	FGG	PROK1	CLNK	SPP1	CCDC129	VIL1	SCGB1A1	IL22RA2	NLRP6	FABP7	KCNJ4	USP26	ISL2	ESR1
84	ADGB	PRG3	SPINK2	HBQ1	KLRG2	KCNJ3	WIF1	KIR2DL1	TCEAL5	CLVS2	2020-03-04	ABRA	RFX4	TTR	PAX9	NPHS1	CDH9	TCL1B	LGALS9B	FAM9B	KDM5D	NPFFR2
85	TH	MYOC	FABP4	GREM1	EN1	DDX4	ENTPD8	NR1H4	EGF	LRRTM3	BAAT	HOXC8	MYH13	CLPSL2	PROK1	PAGE4	CHRNA4	CAMKV	DPCR1	KISS1R	C11orf87	SLC22A7
86	PLCH1	ADGRG4	CLDN8	C15orf53	KRT24	CSAG1	MISP	DCAF12L1	TRIM15	AQP4	SIM1	EN1	CA6	ISL1	ABCG8	SH2D6	IRX1	TCF23	LIPM	CIB3	NR0B1	RBFOX1
87	FAM3B	SULT1E1	MMD2	PLEKHD1	CEACAM6	FRMD7	CCK	GLYATL1	KCNA1	STOML3	EGR4	WNT7B	CLEC4M	SERPINA6	CDX2	EPS8L3	FAM216B	PQLC2L	LCN15	DNAJC5B	LCNL1	NETO1
88	GRID2	RAET1L	BPIFB2	H1FNT	RBP4	TDGF1	GATA4	SMIM24	HAO1	GRHL2	DAO	OBSCN	NXPH2	SERPINA4	TRIM55	DDC	SPINK13	CNBD1	ORM2	BANF2	PLEK2	TRIM15
89	DLL3	ALPP	AMER2	KRT78	SHOX2	CYP1A2	HOXC11	ANKS4B	LECT2	DLX2	STATH	MAL2	NKX6-2	EPHA8	HOXA10	FAM83H-AS1	DMBT1	CRABP1	FOXA3	C18orf63	PAX3	HBD
90	HOXA6	OTX2	GSC	KRT83	UGT1A7	FBXO40	SNCB	CYP2A7	LPA	LGI1	TEKT1	AGBL1	DRC1	MAT1A	RGS8	TMPRSS11B	EPS8L3	NOX5	PRR35	DCAF8L2	HPSE2	UNC13C
91	C11orf53	PADI3	GJA3	FOXA3	KRT6C	METTL7B	CTNNA2	KNG1	SP9	TRIM71	LRRC26	DDN	HOXB8	UMOD	ZFY	OTOF	RBP2	SCGN	UGT1A6	FAM46D	SCGB2A1	HOXA6
92	ODAM	HOXA11	FFAR1	FOXA1	IRS4	RFX4	XIRP1	PKHD1	AHSG	SDR16C5	AMER2	ASB10	2020-03-10	MMP7	KCNV1	GPR88	KLK7	CR2	ADGRD2	INSL6	LHFPL3	FOXL2NB
93	C1orf194	FSTL4	SERPINA12	UGT3A1	LHX8	PLPPR5	ASB10	CLCNKA	XDH	HOXB13	NEURL3	NMRK2	DCAF12L1	MYL3	GLB1L3	GNRHR	SLC4A1	TMEM151A	FBP2	SPANXN1	FRMD7	HS3ST6
94	DNASE1L3	PLCZ1	HOXB6	CEACAM7	CCL11	PRSS12	DMRT3	RHBG	C4B	PRLHR	TFCP2L1	RPL3L	RBP1	PRAP1	DCX	ADGRF4	SLC2A2	NR0B2	OSTN	SLC36A3	SLC5A8	MAGED4B
95	CRYGD	LAMB4	SNCB	HAO2	PGC	KCNK2	KCNK4	SLC34A1	SLC22A7	JCHAIN	SMR3A	RNASE2	GSTA1	F11	CPA6	HTRA4	DEFA3	RP11-451G4.2	RPH3A	ADAM2	MPPED1	KCTD4
96	SIM1	CTXN3	TMEM151A	HIST1H4J	GLRA2	PRKG2	ASB15	GDA	ANGPTL3	CHIA	ACSM2A	SIGLEC9	KREMEN2	BHLHA15	LRRC38	ZFP57	MUC13	USH1C	RFLNA	TRIM42	ERMN	HTR3B
97	HPSE2	LGALS7B	HOXC9	MAG	ERICH3	UROC1	NKX3-2	FRMD7	APOF	PROKR1	MUC16	KLHL38	DIRAS2	SFRP5	STEAP2	BARHL2	MOGAT3	DLX2	BEST3	RNF113B	RAG2	UPP2
98	HOXA7	NGB	TCERG1L	FOXD1	PITX1	KCNG2	AGBL4	TMEM207	PHF21B	NKAIN1	LRRC31	MYOD1	FOXD4L1	CDHR4	MOGAT1	KRT1	AQP8	CER1	PANX3	SLC6A2	SOX2	KLHL34
99	SLC47A1	OLFM3	CAPN6	SERPINA6	CSMD3	TBX20	MMD2	SLC3A1	CES5A	ITGB6	FOXI1	KLHL41	KRT32	ALB	CUX2	RALYL	GSDMC	DMRT3	TNIP3	TAS2R1	AQP8	CFHR3
100	C14orf105	HSF5	HCAR1	MISP	PVALB	RD3L	NTS	HOXC8	TM4SF5	SCEL	HOXB1	SYTL5	COMP	SLC30A8	GABRA4	SYT8	NKX2-3	CKMT1A	UGT2B15	FAM71A	CAMK2N2	IRX1
101	ADGRV1	ITLN2	PAPPA2	CLCA4	IL1RN	NR0B1	AC131097.4	MIOX	GRM4	DLX1	BSND	LINGO2	C2orf70	LCN15	P2RX2	CHP2	ISX	C5orf46	AGR2	LYZL4	NKX2-3	TRPA1
102	ASTN1	BEX1	LBX1	GPR152	ASCL1	FUT9	BMP5	CLNK	F5	HEPACAM	AMTN	IRS4	TCTEX1D1	DLX5	ANO7	CSN1S1	GRAPL	EPHX4	DCAF12L1	FOXR2	RSPH6A	AGRP
103	FABP7	GPR158	FGF20	BHMG1	KRT16	NKX6-2	CDH3	HAO2	HNF1A	OR2L13	ODAM	CKM	HS3ST3A1	SLC22A25	TNFSF15	IL20RB	UGT1A6	VAX2	ZIC4	C10orf62	PLPPR1	KDM5D
