# Supplementary material for: Verifying explainability of a deep learning tissue classifier trained on RNA-seq data
Source: Sci Rep. 2021 Jan 29;11:2641. doi: 10.1038/s41598-021-81773-9 (PMC7846764; doi:10.1038/s41598-021-81773-9)
Supplement: Supplementary file 4 — Supplementary Information 4. [file 41598_2021_81773_MOESM4_ESM.xlsx]

## Sheet: Sheet1
	SHAP genes (top 103 ranked)						Tissue exclusive genes
Tissue	number of nodes:	number of edges:	average node degree:	avg. local clustering coefficient:	expected number of edges:	PPI enrichment p-value:	number of nodes:	number of edges:	average node degree:	avg. local clustering coefficient:	expected number of edges:	PPI enrichment p-value:
Adipose – Sub	101	126	2.5	0.347	24	< 1.0e-16*	24	2	0.167	0.0833	1	0.268
Adipose – VO	101	113	2.24	0.349	20	< 1.0e-16*	21	10	0.952	0.317	1	1.1e-07*
Adrenal Gland	102	150	2.94	0.445	20	< 1.0e-16*	29	17	1.17	0.307	1	6.54e-14*
Artery – Aor	98	59	1.2	0.319	19	2.31e-13*	26	1	0.0769	0.0769	1	0.577
Artery – Cor	103	101	1.96	0.323	24	< 1.0e-16*	17	2	0.235	0.118	1	0.103
Artery – Tib	102	199	3.9	0.435	33	< 1.0e-16*	21	2	0.19	0.19	2	0.496
Brain – ACCB	97	77	1.59	0.417	18	< 1.0e-16*	24	2	0.167	0.167	0	0.0849
Brain – Amy	99	108	2.18	0.364	21	< 1.0e-16*	19	3	0.316	0.316	0	0.00465*
Brain – CBG	97	47	0.969	0.277	16	1.4e-10*	21	1	0.0952	0.0952	1	0.434
Brain – Cer	102	155	3.04	0.39	37	< 1.0e-16*	44	29	1.32	0.396	7	5.02e-10*
Brain – CH	100	95	1.9	0.417	25	< 1.0e-16*	38	6	0.316	0.158	3	0.111
Brain – Cor	102	175	3.43	0.407	28	< 1.0e-16*	32	18	1.12	0.316	2	3.51e-12*
Brain – FCB	100	99	1.98	0.371	26	< 1.0e-16*	28	11	0.786	0.249	3	0.000191*
Brain – Hip	101	171	3.39	0.38	25	< 1.0e-16*	21	1	0.0952	0.0952	0	0.261
Brain – Hyp	100	292	5.84	0.499	30	< 1.0e-16*	19	28	2.95	0.568	3	< 1.0e-16*
Brain – NABG	98	115	2.35	0.37	22	< 1.0e-16*	19	3	0.316	0.158	1	0.0473*
Brain – PBG	99	100	2.02	0.402	25	< 1.0e-16*	24	0	0	0	1	1
Brain – SCCC	103	194	3.77	0.464	21	< 1.0e-16*	23	4	0.348	0.174	1	0.00322*
Brain – SN	101	277	5.49	0.466	33	< 1.0e-16*	16	8	1	0.281	0	1.40e-10*
Breast	99	88	1.78	0.375	16	< 1.0e-16*	18	0	0	0	0	1
Colon – Sig	101	100	1.98	0.359	18	< 1.0e-16*	28	4	0.286	0.143	1	0.0251*
Colon – Tra	97	114	2.35	0.399	17	< 1.0e-16*	29	16	1.1	0.322	1	6.61e-12*
Esophagus – GJ	102	73	1.43	0.464	21	< 1.0e-16*	17	1	0.118	0.118	0	0.213
Esophagus – Muc	103	137	2.66	0.419	12	< 1.0e-16*	37	32	1.73	0.338	1	< 1.0e-16*
Esophagus – Mus	102	75	1.47	0.307	19	< 1.0e-16*	18	3	0.333	0.222	1	0.0182*
Heart – AA	103	218	4.23	0.413	21	< 1.0e-16*	31	29	1.87	0.363	1	< 1.0e-16*
Heart – LV	101	250	4.95	0.507	30	< 1.0e-16*	32	24	1.5	0.316	2	2.22e-16*
Kidney – Cor	100	196	3.92	0.389	15	< 1.0e-16*	29	14	0.966	0.19	1	1.52e-14*
Liver	103	773	15	0.513	45	< 1.0e-16*	56	330	11.8	0.577	17	< 1.0e-16*
Lung	101	130	2.57	0.38	15	< 1.0e-16*	29	14	0.966	0.27	1	5.92e-10*
Minor Salivary Gland	102	141	2.76	0.421	15	< 1.0e-16*	34	25	1.47	0.253	1	< 1.0e-16*
Muscle	101	399	7.9	0.407	24	< 1.0e-16*	48	196	8.17	0.553	8	< 1.0e-16*
Nerve	100	68	1.36	0.339	16	< 1.0e-16*	30	5	0.333	0.167	1	0.00372*
Ovary	94	101	2.15	0.433	22	< 1.0e-16*	19	3	0.316	0.316	0	0.012*
Pancreas	99	339	6.85	0.532	24	< 1.0e-16*	42	129	6.14	0.561	2	< 1.0e-16*
Pituitary	103	234	4.54	0.401	23	< 1.0e-16*	29	28	1.93	0.386	2	< 1.0e-16*
Prostate	96	110	2.29	0.271	10	< 1.0e-16*	16	16	2	0.362	0	< 1.0e-16*
Skin – NSES	102	115	2.25	0.365	12	< 1.0e-16*	35	27	1.54	0.283	1	< 1.0e-16*
Skin – SELL	101	178	3.52	0.414	13	< 1.0e-16*	36	38	2.11	0.311	1	< 1.0e-16*
Small Intestine	100	204	4.08	0.487	19	< 1.0e-16*	26	20	1.54	0.385	0	< 1.0e-16*
Spleen	103	90	1.75	0.332	21	< 1.0e-16*	31	2	0.129	0.129	1	0.292
Stomach	102	133	2.61	0.45	20	< 1.0e-16*	23	15	1.3	0.41	1	3.17e-12*
Testis	92	36	0.783	0.303	5	< 1.0e-16*	70	23	0.657	0.242	2	< 1.0e-16*
Thyroid	101	121	2.4	0.386	13	< 1.0e-16*	32	36	2.25	0.366	1	< 1.0e-16*
Uterus	94	127	2.7	0.334	25	< 1.0e-16*	14	1	0.143	0.143	0	0.317
Vagina	94	102	2.17	0.361	14	< 1.0e-16*	18	3	0.333	0.222	0	0.000458*
Whole Blood	102	195	3.82	0.426	24	< 1.0e-16*	67	96	2.87	0.444	8	< 1.0e-16*
