# Supplementary material for: Verifying explainability of a deep learning tissue classifier trained on RNA-seq data
Source: Sci Rep. 2021 Jan 29;11:2641. doi: 10.1038/s41598-021-81773-9 (PMC7846764; doi:10.1038/s41598-021-81773-9)
Supplement: Supplementary file 5 — Supplementary Information 5. [file 41598_2021_81773_MOESM5_ESM.xlsx]

## Sheet: a
#term ID	term description	Database	Number of times enriched	Tissues enriched in
GO:0009887	animal organ morphogenesis	GO Biological Process	37	Adipose_Sub,Adipose_VO,Adrenal_gland,Artery_Aor,Artery_Cor,Artery_Tib,Brain_Amy,Brain_Cer,Brain_FCB,Brain_Hip,Brain_Hyp,Brain_NABG,Brain_PBG,Brain_SCCC,Brain_SN,Breast,Colon_Sig,Esophagus_GJ,Esophagus_Muc,Esophagus_Mus,Heart_AA,Heart_LV,Kidney_Cor,Lung,Minor_Salivary_Gland,Muscle,Nerve,Ovary,Pituitary,Prostate,Skin_NSES,Small_Intestine,Spleen,Stomach,Thyroid,Uterus,Vagina
GO:0003002	regionalization	GO Biological Process	36	Adipose_Sub,Adipose_VO,Adrenal_gland,Artery_Cor,Artery_Tib,Brain_ACCB,Brain_Amy,Brain_Cer,Brain_Cor,Brain_FCB,Brain_Hip,Brain_Hyp,Brain_NABG,Brain_PBG,Brain_SCCC,Brain_SN,Breast,Colon_Sig,Esophagus_GJ,Esophagus_Muc,Esophagus_Mus,Heart_LV,Kidney_Cor,Lung,Minor_Salivary_Gland,Muscle,Nerve,Ovary,Pituitary,Prostate,Small_Intestine,Spleen,Stomach,Thyroid,Uterus,Vagina
GO:0048513	animal organ development	GO Biological Process	36	Adipose_Sub,Adipose_VO,Adrenal_gland,Artery_Cor,Artery_Tib,Brain_Amy,Brain_Cer,Brain_FCB,Brain_Hip,Brain_Hyp,Brain_NABG,Brain_PBG,Brain_SCCC,Brain_SN,Breast,Colon_Sig,Esophagus_GJ,Esophagus_Muc,Esophagus_Mus,Heart_AA,Heart_LV,Kidney_Cor,Lung,Minor_Salivary_Gland,Muscle,Nerve,Ovary,Pituitary,Prostate,Skin_NSES,Skin_SELL,Spleen,Stomach,Thyroid,Uterus,Vagina
GO:0007389	pattern specification process	GO Biological Process	35	Adipose_Sub,Adipose_VO,Artery_Aor,Artery_Cor,Artery_Tib,Brain_ACCB,Brain_Amy,Brain_Cer,Brain_Cor,Brain_FCB,Brain_Hip,Brain_Hyp,Brain_NABG,Brain_PBG,Brain_SCCC,Brain_SN,Breast,Colon_Sig,Esophagus_GJ,Esophagus_Muc,Esophagus_Mus,Heart_LV,Kidney_Cor,Lung,Minor_Salivary_Gland,Muscle,Nerve,Ovary,Pituitary,Prostate,Spleen,Stomach,Thyroid,Uterus,Vagina
GO:0032501	multicellular organismal process	GO Biological Process	34	Adipose_Sub,Adipose_VO,Adrenal_gland,Artery_Aor,Artery_Cor,Artery_Tib,Brain_Amy,Brain_Cer,Brain_FCB,Brain_Hip,Brain_Hyp,Brain_NABG,Brain_PBG,Brain_SCCC,Brain_SN,Breast,Colon_Sig,Esophagus_GJ,Esophagus_Muc,Heart_LV,Lung,Minor_Salivary_Gland,Muscle,Nerve,Ovary,Pituitary,Prostate,Skin_NSES,Skin_SELL,Spleen,Stomach,Thyroid,Uterus,Vagina
GO:0048731	system development	GO Biological Process	32	Adipose_Sub,Adipose_VO,Adrenal_gland,Artery_Cor,Artery_Tib,Brain_Amy,Brain_Cer,Brain_FCB,Brain_Hip,Brain_Hyp,Brain_NABG,Brain_PBG,Brain_SCCC,Brain_SN,Breast,Colon_Sig,Esophagus_GJ,Esophagus_Muc,Esophagus_Mus,Heart_LV,Lung,Minor_Salivary_Gland,Muscle,Nerve,Ovary,Pituitary,Prostate,Skin_SELL,Spleen,Thyroid,Uterus,Vagina
GO:0007275	multicellular organism development	GO Biological Process	32	Adipose_Sub,Adipose_VO,Adrenal_gland,Artery_Cor,Artery_Tib,Brain_Amy,Brain_Cer,Brain_FCB,Brain_Hip,Brain_Hyp,Brain_NABG,Brain_PBG,Brain_SCCC,Brain_SN,Breast,Colon_Sig,Esophagus_GJ,Esophagus_Muc,Heart_LV,Lung,Minor_Salivary_Gland,Muscle,Nerve,Ovary,Pituitary,Prostate,Skin_NSES,Skin_SELL,Spleen,Thyroid,Uterus,Vagina
GO:0009888	tissue development	GO Biological Process	32	Adipose_Sub,Adipose_VO,Adrenal_gland,Artery_Cor,Artery_Tib,Brain_Hip,Brain_Hyp,Brain_PBG,Brain_SCCC,Brain_SN,Breast,Colon_Sig,Esophagus_GJ,Esophagus_Muc,Esophagus_Mus,Heart_AA,Heart_LV,Kidney_Cor,Lung,Minor_Salivary_Gland,Muscle,Nerve,Ovary,Pituitary,Prostate,Skin_NSES,Skin_SELL,Spleen,Stomach,Thyroid,Uterus,Vagina
GO:0045944	positive regulation of transcription by RNA polymerase II	GO Biological Process	31	Adipose_Sub,Adipose_VO,Adrenal_gland,Artery_Cor,Artery_Tib,Brain_Amy,Brain_Cer,Brain_Cor,Brain_Hip,Brain_Hyp,Brain_NABG,Brain_PBG,Brain_SCCC,Brain_SN,Breast,Colon_Sig,Esophagus_GJ,Esophagus_Muc,Esophagus_Mus,Kidney_Cor,Lung,Minor_Salivary_Gland,Muscle,Nerve,Ovary,Pituitary,Prostate,Spleen,Thyroid,Uterus,Vagina
GO:0006357	regulation of transcription by RNA polymerase II	GO Biological Process	29	Adipose_Sub,Adipose_VO,Adrenal_gland,Artery_Cor,Artery_Tib,Brain_Amy,Brain_Cor,Brain_FCB,Brain_Hip,Brain_Hyp,Brain_NABG,Brain_PBG,Brain_SCCC,Brain_SN,Breast,Colon_Sig,Esophagus_GJ,Esophagus_Muc,Esophagus_Mus,Kidney_Cor,Minor_Salivary_Gland,Nerve,Ovary,Pituitary,Prostate,Spleen,Thyroid,Uterus,Vagina
GO:0048598	embryonic morphogenesis	GO Biological Process	28	Adipose_Sub,Adipose_VO,Adrenal_gland,Artery_Cor,Artery_Tib,Brain_Amy,Brain_Cer,Brain_FCB,Brain_Hip,Brain_Hyp,Brain_NABG,Brain_PBG,Brain_SCCC,Brain_SN,Breast,Colon_Sig,Esophagus_GJ,Kidney_Cor,Lung,Minor_Salivary_Gland,Muscle,Nerve,Pituitary,Prostate,Spleen,Stomach,Uterus,Vagina
GO:0048856	anatomical structure development	GO Biological Process	28	Adipose_Sub,Adipose_VO,Adrenal_gland,Artery_Cor,Artery_Tib,Brain_Amy,Brain_Cer,Brain_FCB,Brain_Hip,Brain_Hyp,Brain_PBG,Brain_SCCC,Brain_SN,Breast,Colon_Sig,Esophagus_GJ,Esophagus_Muc,Heart_LV,Lung,Minor_Salivary_Gland,Muscle,Ovary,Pituitary,Skin_NSES,Skin_SELL,Spleen,Thyroid,Vagina
GO:0009790	embryo development	GO Biological Process	28	Adipose_Sub,Adipose_VO,Adrenal_gland,Artery_Cor,Artery_Tib,Brain_Amy,Brain_FCB,Brain_Hip,Brain_Hyp,Brain_NABG,Brain_PBG,Brain_SCCC,Brain_SN,Breast,Colon_Sig,Esophagus_GJ,Heart_LV,Kidney_Cor,Lung,Minor_Salivary_Gland,Muscle,Nerve,Pituitary,Prostate,Spleen,Thyroid,Uterus,Vagina
GO:0009952	anterior/posterior pattern specification	GO Biological Process	27	Adipose_Sub,Adipose_VO,Adrenal_gland,Artery_Cor,Artery_Tib,Brain_ACCB,Brain_Amy,Brain_Cer,Brain_Hip,Brain_Hyp,Brain_PBG,Brain_SCCC,Brain_SN,Breast,Esophagus_GJ,Kidney_Cor,Minor_Salivary_Gland,Muscle,Nerve,Ovary,Pituitary,Prostate,Small_Intestine,Stomach,Thyroid,Uterus,Vagina
GO:0006366	transcription by RNA polymerase II	GO Biological Process	27	Adipose_Sub,Adipose_VO,Adrenal_gland,Artery_Cor,Artery_Tib,Brain_Amy,Brain_Hip,Brain_Hyp,Brain_PBG,Brain_SCCC,Brain_SN,Breast,Colon_Sig,Esophagus_GJ,Esophagus_Muc,Esophagus_Mus,Kidney_Cor,Minor_Salivary_Gland,Muscle,Ovary,Pituitary,Prostate,Spleen,Stomach,Thyroid,Uterus,Vagina
GO:0030154	cell differentiation	GO Biological Process	27	Adipose_Sub,Adipose_VO,Artery_Cor,Artery_Tib,Brain_Amy,Brain_Cer,Brain_Cor,Brain_FCB,Brain_Hip,Brain_Hyp,Brain_PBG,Brain_SCCC,Brain_SN,Esophagus_GJ,Esophagus_Muc,Esophagus_Mus,Heart_LV,Muscle,Ovary,Pituitary,Prostate,Skin_NSES,Skin_SELL,Spleen,Thyroid,Uterus,Vagina
GO:0009653	anatomical structure morphogenesis	GO Biological Process	27	Adipose_Sub,Adipose_VO,Artery_Cor,Artery_Tib,Brain_Amy,Brain_FCB,Brain_Hip,Brain_Hyp,Brain_PBG,Brain_SCCC,Brain_SN,Breast,Colon_Sig,Esophagus_Muc,Heart_AA,Heart_LV,Kidney_Cor,Lung,Minor_Salivary_Gland,Muscle,Nerve,Pituitary,Prostate,Spleen,Thyroid,Uterus,Vagina
GO:0051254	positive regulation of RNA metabolic process	GO Biological Process	25	Adipose_Sub,Adipose_VO,Adrenal_gland,Artery_Cor,Artery_Tib,Brain_Amy,Brain_Cer,Brain_Hip,Brain_Hyp,Brain_PBG,Brain_SCCC,Brain_SN,Breast,Colon_Sig,Esophagus_GJ,Kidney_Cor,Minor_Salivary_Gland,Muscle,Nerve,Pituitary,Prostate,Spleen,Thyroid,Uterus,Vagina
GO:0001501	skeletal system development	GO Biological Process	24	Adipose_Sub,Adipose_VO,Adrenal_gland,Artery_Cor,Artery_Tib,Brain_ACCB,Brain_Amy,Brain_Hip,Brain_Hyp,Brain_SCCC,Brain_SN,Breast,Colon_Sig,Esophagus_GJ,Minor_Salivary_Gland,Muscle,Nerve,Ovary,Pituitary,Prostate,Skin_SELL,Spleen,Uterus,Vagina
GO:0048562	embryonic organ morphogenesis	GO Biological Process	24	Adipose_Sub,Adipose_VO,Adrenal_gland,Artery_Cor,Artery_Tib,Brain_Cer,Brain_Hip,Brain_Hyp,Brain_NABG,Brain_PBG,Brain_SCCC,Brain_SN,Breast,Colon_Sig,Esophagus_GJ,Heart_LV,Kidney_Cor,Minor_Salivary_Gland,Muscle,Nerve,Pituitary,Prostate,Uterus,Vagina
GO:0032502	developmental process	GO Biological Process	24	Adipose_Sub,Adipose_VO,Adrenal_gland,Artery_Tib,Brain_Amy,Brain_Cer,Brain_FCB,Brain_Hip,Brain_PBG,Brain_SCCC,Brain_SN,Breast,Colon_Sig,Esophagus_GJ,Esophagus_Muc,Heart_LV,Minor_Salivary_Gland,Nerve,Ovary,Pituitary,Skin_NSES,Spleen,Thyroid,Uterus
GO:0010628	positive regulation of gene expression	GO Biological Process	23	Adipose_Sub,Adipose_VO,Adrenal_gland,Artery_Cor,Artery_Tib,Brain_Amy,Brain_Hip,Brain_Hyp,Brain_PBG,Brain_SCCC,Brain_SN,Breast,Colon_Sig,Kidney_Cor,Minor_Salivary_Gland,Muscle,Nerve,Ovary,Pancreas,Pituitary,Prostate,Spleen,Uterus
GO:0048729	tissue morphogenesis	GO Biological Process	23	Adipose_Sub,Adipose_VO,Adrenal_gland,Artery_Cor,Artery_Tib,Brain_PBG,Brain_SCCC,Breast,Colon_Sig,Esophagus_GJ,Esophagus_Muc,Heart_AA,Heart_LV,Lung,Minor_Salivary_Gland,Muscle,Nerve,Ovary,Prostate,Spleen,Thyroid,Uterus,Vagina
GO:0035295	tube development	GO Biological Process	23	Adipose_Sub,Adipose_VO,Adrenal_gland,Artery_Cor,Artery_Tib,Brain_PBG,Brain_SCCC,Breast,Colon_Sig,Esophagus_GJ,Esophagus_Muc,Heart_LV,Kidney_Cor,Lung,Minor_Salivary_Gland,Nerve,Ovary,Pituitary,Prostate,Spleen,Stomach,Uterus,Vagina
GO:0035270	endocrine system development	GO Biological Process	22	Adipose_Sub,Adipose_VO,Adrenal_gland,Artery_Cor,Artery_Tib,Brain_Amy,Brain_Hip,Brain_Hyp,Brain_SCCC,Brain_SN,Esophagus_GJ,Esophagus_Mus,Lung,Minor_Salivary_Gland,Ovary,Pancreas,Pituitary,Spleen,Stomach,Thyroid,Uterus,Vagina
GO:0035239	tube morphogenesis	GO Biological Process	22	Adipose_Sub,Adipose_VO,Adrenal_gland,Artery_Cor,Artery_Tib,Brain_PBG,Brain_SCCC,Breast,Colon_Sig,Esophagus_GJ,Esophagus_Muc,Heart_LV,Kidney_Cor,Lung,Minor_Salivary_Gland,Nerve,Ovary,Prostate,Spleen,Stomach,Uterus,Vagina
GO:0060429	epithelium development	GO Biological Process	22	Adipose_Sub,Adipose_VO,Adrenal_gland,Artery_Tib,Brain_PBG,Brain_SCCC,Brain_SN,Breast,Colon_Sig,Esophagus_GJ,Esophagus_Muc,Kidney_Cor,Lung,Minor_Salivary_Gland,Ovary,Prostate,Skin_NSES,Skin_SELL,Stomach,Thyroid,Uterus,Vagina
GO:0048705	skeletal system morphogenesis	GO Biological Process	21	Adipose_Sub,Adipose_VO,Adrenal_gland,Artery_Cor,Artery_Tib,Brain_ACCB,Brain_Cer,Brain_FCB,Brain_Hip,Brain_Hyp,Brain_SCCC,Brain_SN,Breast,Kidney_Cor,Muscle,Nerve,Pituitary,Prostate,Skin_SELL,Uterus,Vagina
GO:0060485	mesenchyme development	GO Biological Process	21	Adipose_Sub,Adipose_VO,Adrenal_gland,Artery_Cor,Artery_Tib,Brain_Amy,Brain_SCCC,Brain_SN,Colon_Sig,Esophagus_GJ,Esophagus_Mus,Heart_AA,Heart_LV,Lung,Minor_Salivary_Gland,Nerve,Ovary,Prostate,Spleen,Uterus,Vagina
GO:0003156	regulation of animal organ formation	GO Biological Process	21	Adipose_Sub,Adipose_VO,Adrenal_gland,Artery_Cor,Artery_Tib,Brain_SN,Colon_Sig,Esophagus_GJ,Esophagus_Muc,Heart_LV,Kidney_Cor,Lung,Minor_Salivary_Gland,Nerve,Ovary,Prostate,Spleen,Stomach,Thyroid,Uterus,Vagina
GO:0014706	striated muscle tissue development	GO Biological Process	20	Adipose_Sub,Adipose_VO,Adrenal_gland,Artery_Cor,Artery_Tib,Brain_Hip,Colon_Sig,Esophagus_GJ,Esophagus_Mus,Heart_LV,Lung,Minor_Salivary_Gland,Muscle,Nerve,Ovary,Pituitary,Prostate,Spleen,Uterus,Vagina
GO:0048732	gland development	GO Biological Process	20	Adipose_Sub,Adipose_VO,Adrenal_gland,Artery_Tib,Brain_Amy,Brain_Hyp,Brain_SCCC,Brain_SN,Colon_Sig,Esophagus_GJ,Esophagus_Muc,Liver,Lung,Minor_Salivary_Gland,Pituitary,Prostate,Stomach,Thyroid,Uterus,Vagina
GO:0007417	central nervous system development	GO Biological Process	20	Adipose_Sub,Adipose_VO,Artery_Cor,Artery_Tib,Brain_Cer,Brain_Cor,Brain_FCB,Brain_Hip,Brain_Hyp,Brain_PBG,Brain_SCCC,Brain_SN,Esophagus_GJ,Esophagus_Mus,Lung,Pituitary,Prostate,Spleen,Uterus,Vagina
GO:0003266	regulation of secondary heart field cardioblast proliferation	GO Biological Process	20	Adipose_Sub,Adipose_VO,Artery_Cor,Artery_Tib,Brain_Hip,Brain_NABG,Brain_SN,Colon_Sig,Esophagus_GJ,Esophagus_Muc,Esophagus_Mus,Heart_LV,Lung,Minor_Salivary_Gland,Ovary,Prostate,Spleen,Stomach,Thyroid,Vagina
GO:0002009	morphogenesis of an epithelium	GO Biological Process	20	Adipose_Sub,Adipose_VO,Artery_Cor,Artery_Tib,Brain_SCCC,Breast,Colon_Sig,Esophagus_GJ,Esophagus_Muc,Heart_LV,Kidney_Cor,Lung,Minor_Salivary_Gland,Nerve,Ovary,Prostate,Spleen,Thyroid,Uterus,Vagina
GO:0045165	cell fate commitment	GO Biological Process	20	Adipose_Sub,Adipose_VO,Artery_Tib,Brain_Hip,Brain_Hyp,Brain_SCCC,Brain_SN,Esophagus_GJ,Esophagus_Muc,Esophagus_Mus,Lung,Minor_Salivary_Gland,Muscle,Pituitary,Prostate,Spleen,Stomach,Thyroid,Uterus,Vagina
GO:0045893	positive regulation of transcription, DNA-templated	GO Biological Process	20	Adipose_Sub,Artery_Cor,Artery_Tib,Brain_Amy,Brain_Hip,Brain_Hyp,Brain_PBG,Brain_SCCC,Brain_SN,Colon_Sig,Esophagus_Muc,Kidney_Cor,Minor_Salivary_Gland,Muscle,Nerve,Prostate,Spleen,Thyroid,Uterus,Vagina
GO:0048704	embryonic skeletal system morphogenesis	GO Biological Process	19	Adipose_Sub,Adipose_VO,Adrenal_gland,Artery_Cor,Artery_Tib,Brain_Cer,Brain_Hip,Brain_Hyp,Brain_SCCC,Brain_SN,Breast,Kidney_Cor,Minor_Salivary_Gland,Muscle,Nerve,Pituitary,Prostate,Uterus,Vagina
GO:0007399	nervous system development	GO Biological Process	19	Adipose_VO,Artery_Cor,Artery_Tib,Brain_Amy,Brain_Cer,Brain_Cor,Brain_Hip,Brain_Hyp,Brain_NABG,Brain_PBG,Brain_SCCC,Brain_SN,Esophagus_GJ,Esophagus_Mus,Nerve,Pituitary,Prostate,Spleen,Uterus
GO:0001656	metanephros development	GO Biological Process	18	Adipose_Sub,Adipose_VO,Adrenal_gland,Artery_Cor,Artery_Tib,Brain_FCB,Brain_PBG,Brain_SCCC,Colon_Sig,Esophagus_GJ,Esophagus_Muc,Kidney_Cor,Minor_Salivary_Gland,Nerve,Prostate,Spleen,Uterus,Vagina
GO:0048546	digestive tract morphogenesis	GO Biological Process	18	Adipose_Sub,Adipose_VO,Adrenal_gland,Artery_Cor,Artery_Tib,Brain_PBG,Breast,Colon_Sig,Esophagus_GJ,Lung,Minor_Salivary_Gland,Nerve,Ovary,Pituitary,Prostate,Stomach,Uterus,Vagina
GO:0060562	epithelial tube morphogenesis	GO Biological Process	18	Adipose_Sub,Adipose_VO,Adrenal_gland,Artery_Cor,Artery_Tib,Brain_SCCC,Breast,Colon_Sig,Esophagus_GJ,Heart_LV,Kidney_Cor,Lung,Minor_Salivary_Gland,Nerve,Ovary,Spleen,Uterus,Vagina
GO:0030326	embryonic limb morphogenesis	GO Biological Process	18	Adipose_Sub,Adipose_VO,Adrenal_gland,Artery_Cor,Artery_Tib,Brain_SN,Breast,Colon_Sig,Esophagus_GJ,Minor_Salivary_Gland,Muscle,Nerve,Pituitary,Prostate,Skin_NSES,Stomach,Uterus,Vagina
GO:0007517	muscle organ development	GO Biological Process	18	Adipose_Sub,Adipose_VO,Artery_Cor,Artery_Tib,Brain_Hip,Brain_SCCC,Breast,Colon_Sig,Heart_AA,Heart_LV,Lung,Minor_Salivary_Gland,Muscle,Nerve,Ovary,Pituitary,Uterus,Vagina
GO:0061061	muscle structure development	GO Biological Process	18	Adipose_Sub,Adipose_VO,Artery_Cor,Artery_Tib,Brain_Hip,Breast,Colon_Sig,Esophagus_GJ,Heart_AA,Heart_LV,Lung,Minor_Salivary_Gland,Muscle,Nerve,Ovary,Spleen,Uterus,Vagina
GO:0021953	central nervous system neuron differentiation	GO Biological Process	18	Adipose_Sub,Adipose_VO,Artery_Cor,Brain_Amy,Brain_Cor,Brain_Hip,Brain_Hyp,Brain_PBG,Brain_SN,Colon_Sig,Esophagus_GJ,Esophagus_Mus,Lung,Pituitary,Prostate,Spleen,Uterus,Vagina
GO:0001708	cell fate specification	GO Biological Process	18	Adipose_Sub,Adipose_VO,Artery_Tib,Brain_SCCC,Brain_SN,Colon_Sig,Esophagus_GJ,Esophagus_Muc,Kidney_Cor,Lung,Muscle,Nerve,Pituitary,Prostate,Spleen,Stomach,Uterus,Vagina
GO:0007420	brain development	GO Biological Process	18	Adipose_VO,Artery_Tib,Brain_Amy,Brain_Cer,Brain_Cor,Brain_FCB,Brain_Hip,Brain_Hyp,Brain_NABG,Brain_PBG,Brain_SCCC,Brain_SN,Esophagus_GJ,Esophagus_Mus,Lung,Pituitary,Prostate,Uterus
GO:0006351	transcription, DNA-templated	GO Biological Process	17	Adipose_Sub,Adipose_VO,Artery_Cor,Artery_Tib,Brain_Amy,Brain_Hip,Brain_Hyp,Brain_SCCC,Brain_SN,Breast,Colon_Sig,Minor_Salivary_Gland,Pituitary,Prostate,Spleen,Uterus,Vagina
GO:0009953	dorsal/ventral pattern formation	GO Biological Process	17	Adipose_Sub,Adipose_VO,Artery_Cor,Brain_Amy,Brain_Cor,Brain_Hip,Brain_Hyp,Brain_PBG,Brain_SN,Esophagus_GJ,Esophagus_Muc,Lung,Nerve,Pituitary,Prostate,Stomach,Vagina
GO:0072080	nephron tubule development	GO Biological Process	17	Adipose_Sub,Adipose_VO,Artery_Cor,Brain_PBG,Brain_SCCC,Breast,Colon_Sig,Esophagus_GJ,Esophagus_Muc,Kidney_Cor,Minor_Salivary_Gland,Nerve,Prostate,Spleen,Stomach,Uterus,Vagina
GO:0030900	forebrain development	GO Biological Process	17	Adipose_VO,Artery_Cor,Artery_Tib,Brain_Amy,Brain_Cor,Brain_Hip,Brain_Hyp,Brain_NABG,Brain_PBG,Brain_SCCC,Brain_SN,Esophagus_GJ,Esophagus_Mus,Minor_Salivary_Gland,Pituitary,Prostate,Uterus
GO:0060413	atrial septum morphogenesis	GO Biological Process	16	Adipose_Sub,Adipose_VO,Artery_Aor,Artery_Cor,Artery_Tib,Brain_Hip,Brain_SN,Esophagus_GJ,Esophagus_Mus,Heart_AA,Heart_LV,Minor_Salivary_Gland,Ovary,Prostate,Spleen,Stomach
GO:2000027	regulation of animal organ morphogenesis	GO Biological Process	16	Adipose_Sub,Adipose_VO,Artery_Cor,Artery_Tib,Brain_SCCC,Colon_Sig,Esophagus_Muc,Kidney_Cor,Lung,Minor_Salivary_Gland,Nerve,Ovary,Prostate,Spleen,Uterus,Vagina
GO:0048646	anatomical structure formation involved in morphogenesis	GO Biological Process	16	Adipose_Sub,Adipose_VO,Artery_Tib,Brain_Amy,Brain_Hip,Brain_PBG,Brain_SCCC,Esophagus_Mus,Heart_AA,Heart_LV,Lung,Minor_Salivary_Gland,Muscle,Prostate,Spleen,Vagina
GO:0010604	positive regulation of macromolecule metabolic process	GO Biological Process	16	Adipose_VO,Artery_Cor,Artery_Tib,Brain_Amy,Brain_Cer,Brain_Hip,Brain_Hyp,Brain_SCCC,Brain_SN,Colon_Sig,Ovary,Pituitary,Prostate,Spleen,Uterus,Vagina
GO:0021983	pituitary gland development	GO Biological Process	16	Adrenal_gland,Artery_Cor,Artery_Tib,Brain_Hip,Brain_Hyp,Brain_NABG,Brain_PBG,Brain_SN,Colon_Sig,Esophagus_GJ,Esophagus_Mus,Lung,Minor_Salivary_Gland,Pituitary,Thyroid,Uterus
GO:0031328	positive regulation of cellular biosynthetic process	GO Biological Process	15	Adipose_Sub,Adipose_VO,Adrenal_gland,Artery_Cor,Artery_Tib,Brain_Amy,Brain_Cer,Brain_Hip,Brain_Hyp,Brain_SN,Colon_Sig,Muscle,Nerve,Spleen,Vagina
GO:0048754	branching morphogenesis of an epithelial tube	GO Biological Process	15	Adipose_Sub,Adipose_VO,Adrenal_gland,Artery_Tib,Brain_SCCC,Colon_Sig,Kidney_Cor,Lung,Minor_Salivary_Gland,Nerve,Ovary,Pituitary,Prostate,Uterus,Vagina
GO:0051252	regulation of RNA metabolic process	GO Biological Process	15	Adipose_Sub,Adipose_VO,Artery_Cor,Artery_Tib,Brain_Amy,Brain_Hip,Brain_Hyp,Brain_SCCC,Brain_SN,Breast,Colon_Sig,Pituitary,Prostate,Uterus,Vagina
GO:0021520	spinal cord motor neuron cell fate specification	GO Biological Process	15	Adipose_Sub,Adipose_VO,Artery_Tib,Brain_Hip,Brain_SN,Breast,Colon_Sig,Esophagus_GJ,Esophagus_Mus,Pituitary,Prostate,Spleen,Stomach,Uterus,Vagina
GO:0003197	endocardial cushion development	GO Biological Process	15	Adipose_Sub,Artery_Aor,Artery_Cor,Artery_Tib,Brain_SN,Esophagus_GJ,Esophagus_Mus,Heart_AA,Heart_LV,Lung,Ovary,Prostate,Spleen,Stomach,Uterus
GO:0003209	cardiac atrium morphogenesis	GO Biological Process	15	Adipose_Sub,Artery_Aor,Artery_Tib,Brain_Hip,Brain_NABG,Brain_SN,Breast,Colon_Sig,Esophagus_GJ,Esophagus_Mus,Heart_AA,Lung,Minor_Salivary_Gland,Nerve,Prostate
GO:0050793	regulation of developmental process	GO Biological Process	15	Adipose_VO,Adrenal_gland,Artery_Cor,Artery_Tib,Brain_Amy,Brain_Hip,Brain_Hyp,Brain_SCCC,Brain_SN,Esophagus_GJ,Esophagus_Mus,Prostate,Spleen,Uterus,Vagina
GO:2000026	regulation of multicellular organismal development	GO Biological Process	15	Adipose_VO,Adrenal_gland,Artery_Cor,Artery_Tib,Brain_Amy,Brain_Hip,Brain_Hyp,Brain_SCCC,Brain_SN,Esophagus_GJ,Esophagus_Mus,Prostate,Spleen,Uterus,Vagina
GO:0010817	regulation of hormone levels	GO Biological Process	15	Adipose_VO,Adrenal_gland,Brain_FCB,Brain_Hyp,Brain_SN,Esophagus_GJ,Liver,Ovary,Pancreas,Pituitary,Small_Intestine,Stomach,Thyroid,Uterus,Vagina
GO:0030182	neuron differentiation	GO Biological Process	15	Adipose_VO,Artery_Tib,Brain_Amy,Brain_Cor,Brain_Hip,Brain_Hyp,Brain_SCCC,Brain_SN,Esophagus_GJ,Esophagus_Mus,Nerve,Pituitary,Prostate,Uterus,Vagina
GO:0007267	cell-cell signaling	GO Biological Process	15	Artery_Tib,Brain_Amy,Brain_Cer,Brain_Cor,Brain_Hip,Brain_Hyp,Brain_NABG,Brain_SN,Esophagus_GJ,Esophagus_Mus,Nerve,Ovary,Pituitary,Spleen,Uterus
GO:0001658	branching involved in ureteric bud morphogenesis	GO Biological Process	14	Adipose_Sub,Adipose_VO,Adrenal_gland,Artery_Cor,Artery_Tib,Brain_SCCC,Colon_Sig,Kidney_Cor,Minor_Salivary_Gland,Nerve,Ovary,Prostate,Uterus,Vagina
GO:0043009	chordate embryonic development	GO Biological Process	14	Adipose_Sub,Adipose_VO,Adrenal_gland,Artery_Tib,Brain_Hip,Brain_Hyp,Brain_SCCC,Brain_SN,Breast,Kidney_Cor,Minor_Salivary_Gland,Prostate,Uterus,Vagina
GO:0048565	digestive tract development	GO Biological Process	14	Adipose_Sub,Adipose_VO,Adrenal_gland,Artery_Tib,Breast,Colon_Sig,Esophagus_GJ,Lung,Minor_Salivary_Gland,Pituitary,Prostate,Small_Intestine,Stomach,Uterus
GO:0048738	cardiac muscle tissue development	GO Biological Process	14	Adipose_Sub,Adipose_VO,Artery_Cor,Artery_Tib,Esophagus_GJ,Esophagus_Mus,Heart_AA,Heart_LV,Lung,Minor_Salivary_Gland,Muscle,Ovary,Spleen,Uterus
GO:0009954	proximal/distal pattern formation	GO Biological Process	14	Adipose_Sub,Artery_Cor,Artery_Tib,Brain_FCB,Brain_PBG,Brain_SN,Breast,Colon_Sig,Nerve,Pituitary,Prostate,Spleen,Uterus,Vagina
GO:0030855	epithelial cell differentiation	GO Biological Process	14	Adipose_VO,Adrenal_gland,Brain_SCCC,Brain_SN,Esophagus_GJ,Esophagus_Muc,Minor_Salivary_Gland,Ovary,Prostate,Skin_NSES,Skin_SELL,Thyroid,Uterus,Vagina
GO:0035108	limb morphogenesis	GO Biological Process	14	Adipose_VO,Adrenal_gland,Breast,Colon_Sig,Esophagus_GJ,Esophagus_Muc,Kidney_Cor,Muscle,Pituitary,Prostate,Spleen,Stomach,Uterus,Vagina
GO:0051239	regulation of multicellular organismal process	GO Biological Process	14	Adipose_VO,Artery_Cor,Artery_Tib,Brain_Amy,Brain_Hyp,Brain_SCCC,Brain_SN,Esophagus_Mus,Heart_LV,Liver,Muscle,Spleen,Uterus,Vagina
GO:0031325	positive regulation of cellular metabolic process	GO Biological Process	14	Adipose_VO,Artery_Cor,Artery_Tib,Brain_Cer,Brain_Hip,Brain_Hyp,Brain_SCCC,Brain_SN,Colon_Sig,Pituitary,Prostate,Spleen,Uterus,Vagina
GO:0051173	positive regulation of nitrogen compound metabolic process	GO Biological Process	14	Adipose_VO,Artery_Cor,Artery_Tib,Brain_Cer,Brain_Hip,Brain_Hyp,Brain_SCCC,Brain_SN,Colon_Sig,Pituitary,Prostate,Spleen,Uterus,Vagina
GO:0048699	generation of neurons	GO Biological Process	14	Adipose_VO,Artery_Tib,Brain_Amy,Brain_Cor,Brain_Hip,Brain_Hyp,Brain_PBG,Brain_SCCC,Brain_SN,Esophagus_GJ,Esophagus_Mus,Pituitary,Prostate,Uterus
GO:0060411	cardiac septum morphogenesis	GO Biological Process	13	Adipose_Sub,Adipose_VO,Adrenal_gland,Artery_Aor,Brain_SN,Colon_Sig,Esophagus_GJ,Esophagus_Mus,Heart_LV,Lung,Spleen,Uterus,Vagina
GO:0048608	reproductive structure development	GO Biological Process	13	Adipose_Sub,Adipose_VO,Adrenal_gland,Artery_Cor,Artery_Tib,Colon_Sig,Esophagus_Mus,Nerve,Ovary,Pituitary,Prostate,Uterus,Vagina
GO:0003007	heart morphogenesis	GO Biological Process	13	Adipose_Sub,Adipose_VO,Adrenal_gland,Artery_Tib,Brain_SN,Breast,Esophagus_GJ,Heart_AA,Heart_LV,Lung,Muscle,Prostate,Uterus
GO:0006355	regulation of transcription, DNA-templated	GO Biological Process	13	Adipose_Sub,Adipose_VO,Artery_Cor,Artery_Tib,Brain_Amy,Brain_Hip,Brain_Hyp,Brain_SN,Breast,Colon_Sig,Pituitary,Prostate,Uterus
GO:0035051	cardiocyte differentiation	GO Biological Process	13	Adipose_Sub,Adipose_VO,Artery_Cor,Artery_Tib,Brain_Hip,Esophagus_GJ,Esophagus_Mus,Heart_LV,Lung,Minor_Salivary_Gland,Nerve,Ovary,Spleen
GO:0048665	neuron fate specification	GO Biological Process	13	Adipose_Sub,Artery_Tib,Brain_Hip,Brain_SCCC,Brain_SN,Breast,Esophagus_GJ,Esophagus_Muc,Lung,Pituitary,Prostate,Uterus,Vagina
GO:0051093	negative regulation of developmental process	GO Biological Process	13	Adipose_VO,Adrenal_gland,Artery_Cor,Artery_Tib,Brain_Hip,Brain_SCCC,Brain_SN,Esophagus_Mus,Heart_LV,Lung,Prostate,Spleen,Uterus
GO:0003008	system process	GO Biological Process	13	Artery_Tib,Brain_Amy,Brain_Hip,Brain_Hyp,Brain_NABG,Brain_SCCC,Brain_SN,Heart_AA,Heart_LV,Kidney_Cor,Muscle,Ovary,Pituitary
GO:0048706	embryonic skeletal system development	GO Biological Process	12	Adipose_Sub,Adipose_VO,Adrenal_gland,Artery_Tib,Brain_ACCB,Brain_Hyp,Brain_SCCC,Brain_SN,Esophagus_GJ,Nerve,Pituitary,Small_Intestine
GO:0060541	respiratory system development	GO Biological Process	12	Adipose_Sub,Adipose_VO,Adrenal_gland,Artery_Tib,Breast,Colon_Sig,Minor_Salivary_Gland,Nerve,Pituitary,Prostate,Spleen,Uterus
GO:0061138	morphogenesis of a branching epithelium	GO Biological Process	12	Adipose_Sub,Adipose_VO,Artery_Cor,Brain_SCCC,Colon_Sig,Esophagus_GJ,Esophagus_Muc,Ovary,Pituitary,Prostate,Uterus,Vagina
GO:0046661	male sex differentiation	GO Biological Process	12	Adipose_Sub,Adrenal_gland,Artery_Cor,Brain_Amy,Brain_Hip,Nerve,Ovary,Pituitary,Spleen,Thyroid,Uterus,Vagina
GO:1901362	organic cyclic compound biosynthetic process	GO Biological Process	12	Adipose_Sub,Adrenal_gland,Artery_Tib,Brain_Hip,Brain_Hyp,Brain_SCCC,Brain_SN,Colon_Sig,Minor_Salivary_Gland,Pituitary,Prostate,Uterus
GO:0060973	cell migration involved in heart development	GO Biological Process	12	Adipose_Sub,Brain_Hip,Brain_NABG,Brain_SN,Breast,Colon_Sig,Esophagus_GJ,Lung,Minor_Salivary_Gland,Muscle,Nerve,Uterus
GO:0072075	metanephric mesenchyme development	GO Biological Process	12	Adipose_VO,Adrenal_gland,Artery_Cor,Artery_Tib,Brain_Amy,Brain_SCCC,Kidney_Cor,Minor_Salivary_Gland,Nerve,Ovary,Pituitary,Uterus
GO:0051240	positive regulation of multicellular organismal process	GO Biological Process	12	Adipose_VO,Adrenal_gland,Artery_Cor,Artery_Tib,Brain_Cer,Brain_Hip,Brain_Hyp,Brain_SCCC,Brain_SN,Esophagus_Mus,Spleen,Uterus
GO:0031323	regulation of cellular metabolic process	GO Biological Process	12	Adipose_VO,Artery_Cor,Artery_Tib,Brain_Amy,Brain_Hip,Brain_Hyp,Brain_SCCC,Brain_SN,Pituitary,Prostate,Uterus,Vagina
GO:0051171	regulation of nitrogen compound metabolic process	GO Biological Process	12	Adipose_VO,Artery_Cor,Artery_Tib,Brain_Amy,Brain_Hip,Brain_Hyp,Brain_SCCC,Brain_SN,Pituitary,Prostate,Uterus,Vagina
GO:0060255	regulation of macromolecule metabolic process	GO Biological Process	12	Adipose_VO,Artery_Cor,Artery_Tib,Brain_Amy,Brain_Hip,Brain_Hyp,Brain_SCCC,Brain_SN,Pituitary,Prostate,Uterus,Vagina
GO:0080090	regulation of primary metabolic process	GO Biological Process	12	Adipose_VO,Artery_Cor,Artery_Tib,Brain_Amy,Brain_Hip,Brain_Hyp,Brain_SCCC,Brain_SN,Pituitary,Prostate,Uterus,Vagina
GO:0065008	regulation of biological quality	GO Biological Process	12	Adipose_VO,Artery_Tib,Brain_Amy,Brain_Cer,Brain_FCB,Brain_Hyp,Brain_SN,Heart_LV,Kidney_Cor,Liver,Ovary,Uterus
GO:0035136	forelimb morphogenesis	GO Biological Process	12	Adipose_VO,Breast,Colon_Sig,Esophagus_GJ,Esophagus_Muc,Kidney_Cor,Nerve,Prostate,Spleen,Stomach,Uterus,Vagina
GO:0021536	diencephalon development	GO Biological Process	12	Adrenal_gland,Brain_Amy,Brain_Hip,Brain_Hyp,Brain_NABG,Brain_PBG,Brain_SCCC,Brain_SN,Esophagus_GJ,Minor_Salivary_Gland,Pituitary,Uterus
GO:0001655	urogenital system development	GO Biological Process	11	Adipose_Sub,Adipose_VO,Artery_Cor,Artery_Tib,Brain_SCCC,Colon_Sig,Esophagus_GJ,Ovary,Prostate,Uterus,Vagina
GO:0021510	spinal cord development	GO Biological Process	11	Adipose_Sub,Adipose_VO,Artery_Cor,Brain_Cor,Brain_Hip,Brain_Hyp,Brain_SCCC,Brain_SN,Breast,Pituitary,Vagina
GO:0010468	regulation of gene expression	GO Biological Process	11	Adipose_Sub,Adipose_VO,Artery_Tib,Brain_Hip,Brain_Hyp,Brain_SCCC,Brain_SN,Breast,Pituitary,Prostate,Uterus
GO:0008584	male gonad development	GO Biological Process	11	Adipose_Sub,Adrenal_gland,Artery_Cor,Artery_Tib,Brain_Hip,Esophagus_Mus,Nerve,Ovary,Pituitary,Uterus,Vagina
GO:0051891	positive regulation of cardioblast differentiation	GO Biological Process	11	Adipose_Sub,Artery_Aor,Artery_Cor,Artery_Tib,Esophagus_GJ,Esophagus_Mus,Heart_AA,Heart_LV,Ovary,Spleen,Stomach
GO:0051094	positive regulation of developmental process	GO Biological Process	11	Adipose_VO,Adrenal_gland,Artery_Cor,Artery_Tib,Brain_Hip,Brain_SCCC,Brain_SN,Esophagus_Mus,Spleen,Uterus,Vagina
GO:0045595	regulation of cell differentiation	GO Biological Process	11	Adipose_VO,Adrenal_gland,Artery_Cor,Brain_Amy,Brain_Hip,Brain_Hyp,Brain_SCCC,Brain_SN,Esophagus_Mus,Uterus,Vagina
GO:0048522	positive regulation of cellular process	GO Biological Process	11	Adipose_VO,Adrenal_gland,Artery_Tib,Brain_Amy,Brain_Cer,Brain_Hip,Brain_Hyp,Brain_SCCC,Pituitary,Spleen,Uterus
GO:0051241	negative regulation of multicellular organismal process	GO Biological Process	11	Adipose_VO,Adrenal_gland,Artery_Tib,Brain_Hip,Brain_Hyp,Brain_NABG,Brain_SCCC,Brain_SN,Liver,Lung,Uterus
GO:0000122	negative regulation of transcription by RNA polymerase II	GO Biological Process	11	Adipose_VO,Adrenal_gland,Artery_Tib,Brain_Hyp,Brain_SCCC,Brain_SN,Breast,Pituitary,Prostate,Uterus,Vagina
GO:0060911	cardiac cell fate commitment	GO Biological Process	11	Adipose_VO,Artery_Cor,Artery_Tib,Brain_SCCC,Heart_LV,Lung,Minor_Salivary_Gland,Ovary,Spleen,Thyroid,Vagina
GO:0072210	metanephric nephron development	GO Biological Process	11	Adipose_VO,Artery_Cor,Brain_FCB,Brain_SCCC,Breast,Colon_Sig,Esophagus_Muc,Kidney_Cor,Minor_Salivary_Gland,Nerve,Ovary
GO:0050794	regulation of cellular process	GO Biological Process	11	Adipose_VO,Artery_Tib,Brain_Amy,Brain_Cor,Brain_Hip,Brain_Hyp,Brain_SN,Breast,Pituitary,Spleen,Uterus
GO:0007610	behavior	GO Biological Process	11	Artery_Tib,Brain_ACCB,Brain_Amy,Brain_Cor,Brain_Hip,Brain_Hyp,Brain_NABG,Brain_PBG,Brain_SN,Ovary,Uterus
GO:0048468	cell development	GO Biological Process	11	Brain_Cor,Brain_Hip,Brain_Hyp,Brain_SCCC,Brain_SN,Esophagus_Mus,Heart_AA,Heart_LV,Muscle,Pituitary,Uterus
GO:0035137	hindlimb morphogenesis	GO Biological Process	11	Breast,Colon_Sig,Esophagus_GJ,Kidney_Cor,Nerve,Pituitary,Prostate,Spleen,Stomach,Uterus,Vagina
GO:0048557	embryonic digestive tract morphogenesis	GO Biological Process	10	Adipose_Sub,Adipose_VO,Adrenal_gland,Artery_Tib,Esophagus_GJ,Lung,Minor_Salivary_Gland,Nerve,Pituitary,Vagina
GO:0003231	cardiac ventricle development	GO Biological Process	10	Adipose_Sub,Adipose_VO,Adrenal_gland,Brain_Hip,Colon_Sig,Esophagus_GJ,Esophagus_Mus,Heart_LV,Muscle,Uterus
GO:0001822	kidney development	GO Biological Process	10	Adipose_Sub,Adipose_VO,Adrenal_gland,Esophagus_GJ,Kidney_Cor,Minor_Salivary_Gland,Prostate,Spleen,Uterus,Vagina
GO:0031326	regulation of cellular biosynthetic process	GO Biological Process	10	Adipose_Sub,Adipose_VO,Artery_Cor,Artery_Tib,Brain_Amy,Brain_Hip,Brain_Hyp,Brain_SN,Pituitary,Vagina
GO:0003208	cardiac ventricle morphogenesis	GO Biological Process	10	Adipose_Sub,Adipose_VO,Artery_Cor,Artery_Tib,Esophagus_GJ,Esophagus_Mus,Heart_AA,Heart_LV,Muscle,Vagina
GO:0016070	RNA metabolic process	GO Biological Process	10	Adipose_Sub,Adipose_VO,Artery_Tib,Brain_Hip,Brain_Hyp,Brain_SCCC,Brain_SN,Pituitary,Prostate,Uterus
GO:0009725	response to hormone	GO Biological Process	10	Adipose_Sub,Adrenal_gland,Artery_Tib,Brain_Hyp,Brain_SN,Liver,Ovary,Pituitary,Stomach,Uterus
GO:0035115	embryonic forelimb morphogenesis	GO Biological Process	10	Adipose_Sub,Artery_Tib,Brain_SN,Breast,Colon_Sig,Nerve,Prostate,Skin_NSES,Spleen,Uterus
GO:0007423	sensory organ development	GO Biological Process	10	Adipose_VO,Adrenal_gland,Brain_Hip,Brain_Hyp,Brain_NABG,Brain_PBG,Esophagus_GJ,Pituitary,Uterus,Vagina
GO:0060039	pericardium development	GO Biological Process	10	Adipose_VO,Artery_Cor,Artery_Tib,Heart_AA,Heart_LV,Kidney_Cor,Minor_Salivary_Gland,Pituitary,Spleen,Uterus
GO:0061005	cell differentiation involved in kidney development	GO Biological Process	10	Adipose_VO,Artery_Cor,Brain_SCCC,Kidney_Cor,Minor_Salivary_Gland,Nerve,Pituitary,Thyroid,Uterus,Vagina
GO:0065007	biological regulation	GO Biological Process	10	Adipose_VO,Artery_Tib,Brain_Amy,Brain_FCB,Brain_Hip,Brain_Hyp,Brain_SN,Pituitary,Spleen,Uterus
GO:0048518	positive regulation of biological process	GO Biological Process	10	Adipose_VO,Artery_Tib,Brain_Amy,Brain_Hip,Brain_SCCC,Brain_SN,Minor_Salivary_Gland,Pituitary,Spleen,Uterus
GO:0048935	peripheral nervous system neuron development	GO Biological Process	10	Adipose_VO,Brain_NABG,Brain_SN,Breast,Colon_Sig,Pituitary,Prostate,Spleen,Uterus,Vagina
GO:0007268	chemical synaptic transmission	GO Biological Process	10	Artery_Aor,Artery_Cor,Brain_Amy,Brain_Cer,Brain_Cor,Brain_Hip,Brain_Hyp,Brain_NABG,Brain_SN,Uterus
GO:0048806	genitalia development	GO Biological Process	9	Adipose_Sub,Adipose_VO,Adrenal_gland,Brain_SCCC,Esophagus_Mus,Kidney_Cor,Prostate,Uterus,Vagina
GO:0044249	cellular biosynthetic process	GO Biological Process	9	Adipose_Sub,Adipose_VO,Artery_Cor,Artery_Tib,Brain_Hip,Brain_Hyp,Brain_SCCC,Brain_SN,Prostate
GO:1901576	organic substance biosynthetic process	GO Biological Process	9	Adipose_Sub,Adipose_VO,Artery_Cor,Artery_Tib,Brain_Hip,Brain_Hyp,Brain_SCCC,Brain_SN,Prostate
GO:0003229	ventricular cardiac muscle tissue development	GO Biological Process	9	Adipose_Sub,Adipose_VO,Artery_Tib,Brain_Hip,Colon_Sig,Heart_AA,Heart_LV,Muscle,Spleen
GO:0003170	heart valve development	GO Biological Process	9	Adipose_Sub,Adrenal_gland,Artery_Aor,Artery_Tib,Brain_SN,Breast,Esophagus_GJ,Nerve,Uterus
GO:0007548	sex differentiation	GO Biological Process	9	Adipose_Sub,Adrenal_gland,Artery_Cor,Colon_Sig,Esophagus_GJ,Esophagus_Mus,Ovary,Uterus,Vagina
GO:1901360	organic cyclic compound metabolic process	GO Biological Process	9	Adipose_Sub,Adrenal_gland,Artery_Tib,Brain_Hip,Brain_Hyp,Brain_SCCC,Brain_SN,Kidney_Cor,Uterus
GO:0003179	heart valve morphogenesis	GO Biological Process	9	Adipose_Sub,Artery_Aor,Artery_Cor,Artery_Tib,Esophagus_GJ,Heart_AA,Heart_LV,Ovary,Uterus
GO:0007218	neuropeptide signaling pathway	GO Biological Process	9	Adipose_Sub,Brain_Amy,Brain_Hyp,Brain_NABG,Brain_SN,Heart_LV,Ovary,Pituitary,Uterus
GO:0007507	heart development	GO Biological Process	9	Adipose_VO,Adrenal_gland,Artery_Cor,Artery_Tib,Esophagus_GJ,Heart_AA,Heart_LV,Lung,Uterus
GO:0007530	sex determination	GO Biological Process	9	Adipose_VO,Adrenal_gland,Artery_Cor,Artery_Tib,Nerve,Ovary,Pituitary,Uterus,Vagina
GO:0060539	diaphragm development	GO Biological Process	9	Adipose_VO,Artery_Cor,Brain_Amy,Brain_SCCC,Esophagus_Muc,Minor_Salivary_Gland,Nerve,Ovary,Pituitary
GO:1903530	regulation of secretion by cell	GO Biological Process	9	Adipose_VO,Artery_Cor,Brain_Cer,Brain_Hyp,Brain_NABG,Brain_SN,Liver,Pituitary,Stomach
GO:0050789	regulation of biological process	GO Biological Process	9	Adipose_VO,Artery_Tib,Brain_Amy,Brain_Hip,Brain_Hyp,Brain_SN,Breast,Spleen,Uterus
GO:0042471	ear morphogenesis	GO Biological Process	9	Adipose_VO,Brain_Hip,Brain_Hyp,Brain_NABG,Brain_PBG,Brain_SCCC,Minor_Salivary_Gland,Uterus,Vagina
GO:0006928	movement of cell or subcellular component	GO Biological Process	9	Adipose_VO,Brain_Hip,Brain_Hyp,Brain_SN,Esophagus_Mus,Heart_LV,Minor_Salivary_Gland,Muscle,Spleen
GO:0040011	locomotion	GO Biological Process	9	Adipose_VO,Brain_Hip,Brain_Hyp,Brain_SN,Esophagus_Mus,Lung,Minor_Salivary_Gland,Spleen,Whole_Blood
GO:0048863	stem cell differentiation	GO Biological Process	9	Adipose_VO,Brain_Hyp,Brain_PBG,Brain_SCCC,Brain_SN,Esophagus_GJ,Minor_Salivary_Gland,Pituitary,Vagina
GO:0016477	cell migration	GO Biological Process	9	Adipose_VO,Brain_Hyp,Brain_SN,Esophagus_GJ,Esophagus_Mus,Lung,Minor_Salivary_Gland,Spleen,Whole_Blood
GO:0046883	regulation of hormone secretion	GO Biological Process	9	Adipose_VO,Brain_Hyp,Brain_SN,Esophagus_Mus,Ovary,Pituitary,Stomach,Uterus,Vagina
GO:0031016	pancreas development	GO Biological Process	9	Adipose_VO,Brain_SN,Esophagus_GJ,Esophagus_Mus,Lung,Pancreas,Spleen,Stomach,Vagina
GO:0022414	reproductive process	GO Biological Process	9	Adrenal_gland,Brain_Hyp,Colon_Sig,Esophagus_GJ,Ovary,Pituitary,Prostate,Testis,Uterus
GO:0055007	cardiac muscle cell differentiation	GO Biological Process	9	Artery_Cor,Artery_Tib,Esophagus_Mus,Heart_AA,Heart_LV,Lung,Minor_Salivary_Gland,Muscle,Uterus
GO:0021517	ventral spinal cord development	GO Biological Process	9	Artery_Cor,Brain_Hip,Brain_Hyp,Brain_SN,Esophagus_Mus,Lung,Pituitary,Prostate,Vagina
GO:0021515	cell differentiation in spinal cord	GO Biological Process	9	Artery_Cor,Brain_Hip,Brain_Hyp,Brain_SN,Heart_LV,Lung,Pituitary,Prostate,Vagina
GO:0044057	regulation of system process	GO Biological Process	9	Artery_Tib,Brain_Hyp,Brain_NABG,Heart_AA,Heart_LV,Liver,Muscle,Ovary,Uterus
GO:0021761	limbic system development	GO Biological Process	9	Brain_Amy,Brain_Cor,Brain_Hip,Brain_Hyp,Brain_NABG,Brain_SN,Esophagus_Mus,Lung,Pituitary
GO:0007186	G protein-coupled receptor signaling pathway	GO Biological Process	9	Brain_Cer,Brain_FCB,Brain_Hyp,Brain_NABG,Brain_PBG,Brain_SN,Ovary,Pituitary,Uterus
GO:0072359	circulatory system development	GO Biological Process	8	Adipose_Sub,Adipose_VO,Adrenal_gland,Artery_Tib,Brain_SCCC,Lung,Muscle,Prostate
GO:0003281	ventricular septum development	GO Biological Process	8	Adipose_Sub,Adipose_VO,Adrenal_gland,Artery_Tib,Esophagus_GJ,Esophagus_Mus,Heart_LV,Uterus
GO:0034645	cellular macromolecule biosynthetic process	GO Biological Process	8	Adipose_Sub,Adipose_VO,Artery_Cor,Artery_Tib,Brain_SCCC,Brain_SN,Minor_Salivary_Gland,Prostate
GO:0045597	positive regulation of cell differentiation	GO Biological Process	8	Adipose_Sub,Adipose_VO,Artery_Cor,Brain_Hip,Brain_SN,Esophagus_Mus,Uterus,Vagina
GO:0003206	cardiac chamber morphogenesis	GO Biological Process	8	Adipose_Sub,Adipose_VO,Artery_Cor,Breast,Esophagus_GJ,Lung,Muscle,Uterus
GO:0048514	blood vessel morphogenesis	GO Biological Process	8	Adipose_Sub,Adipose_VO,Artery_Tib,Brain_SCCC,Esophagus_GJ,Minor_Salivary_Gland,Prostate,Vagina
GO:0060688	regulation of morphogenesis of a branching structure	GO Biological Process	8	Adipose_Sub,Adipose_VO,Artery_Tib,Brain_SCCC,Nerve,Prostate,Uterus,Vagina
GO:0048663	neuron fate commitment	GO Biological Process	8	Adipose_Sub,Adipose_VO,Brain_Amy,Brain_Cor,Brain_Hip,Brain_Hyp,Esophagus_GJ,Lung
GO:0090596	sensory organ morphogenesis	GO Biological Process	8	Adipose_Sub,Adipose_VO,Brain_Hip,Brain_Hyp,Brain_NABG,Brain_PBG,Uterus,Vagina
GO:0072078	nephron tubule morphogenesis	GO Biological Process	8	Adipose_Sub,Adrenal_gland,Artery_Cor,Brain_FCB,Colon_Sig,Lung,Minor_Salivary_Gland,Nerve
GO:0034654	nucleobase-containing compound biosynthetic process	GO Biological Process	8	Adipose_Sub,Artery_Cor,Artery_Tib,Brain_Hip,Brain_SCCC,Minor_Salivary_Gland,Prostate,Vagina
GO:0045935	positive regulation of nucleobase-containing compound metabolic process	GO Biological Process	8	Adipose_Sub,Artery_Tib,Brain_Amy,Brain_Cer,Brain_Hip,Brain_SN,Muscle,Nerve
GO:0019438	aromatic compound biosynthetic process	GO Biological Process	8	Adipose_Sub,Artery_Tib,Brain_Hip,Brain_Hyp,Brain_SCCC,Brain_SN,Minor_Salivary_Gland,Uterus
GO:0045892	negative regulation of transcription, DNA-templated	GO Biological Process	8	Adipose_VO,Artery_Cor,Artery_Tib,Brain_Hyp,Brain_SCCC,Nerve,Pituitary,Uterus
GO:0042127	regulation of cell population proliferation	GO Biological Process	8	Adipose_VO,Artery_Tib,Brain_PBG,Esophagus_GJ,Esophagus_Muc,Pituitary,Spleen,Uterus
GO:0021879	forebrain neuron differentiation	GO Biological Process	8	Adipose_VO,Brain_Cor,Brain_Hip,Brain_Hyp,Brain_PBG,Brain_SN,Pituitary,Uterus
GO:0045596	negative regulation of cell differentiation	GO Biological Process	8	Adipose_VO,Brain_Hip,Brain_Hyp,Brain_SCCC,Brain_SN,Esophagus_GJ,Heart_LV,Uterus
GO:0072202	cell differentiation involved in metanephros development	GO Biological Process	8	Adipose_VO,Brain_SCCC,Kidney_Cor,Minor_Salivary_Gland,Nerve,Pituitary,Uterus,Vagina
GO:0043583	ear development	GO Biological Process	8	Adrenal_gland,Brain_Hip,Brain_Hyp,Brain_NABG,Brain_PBG,Esophagus_GJ,Uterus,Vagina
GO:0010469	regulation of signaling receptor activity	GO Biological Process	8	Artery_Cor,Brain_Amy,Brain_Cer,Brain_FCB,Brain_Hyp,Brain_NABG,Liver,Pituitary
GO:0050877	nervous system process	GO Biological Process	8	Artery_Tib,Brain_Amy,Brain_Hip,Brain_NABG,Brain_SCCC,Brain_SN,Pituitary,Prostate
GO:0007187	G protein-coupled receptor signaling pathway, coupled to cyclic nucleotide second messenger	GO Biological Process	8	Artery_Tib,Brain_Cer,Brain_Hyp,Brain_NABG,Brain_PBG,Ovary,Pituitary,Uterus
GO:0007626	locomotory behavior	GO Biological Process	8	Brain_FCB,Brain_Hip,Brain_Hyp,Brain_NABG,Brain_PBG,Brain_SN,Breast,Spleen
GO:0003006	developmental process involved in reproduction	GO Biological Process	7	Adipose_Sub,Adipose_VO,Adrenal_gland,Artery_Cor,Artery_Tib,Brain_Hip,Pituitary
GO:0072073	kidney epithelium development	GO Biological Process	7	Adipose_Sub,Adipose_VO,Brain_SCCC,Breast,Esophagus_GJ,Kidney_Cor,Pituitary
GO:0060272	embryonic skeletal joint morphogenesis	GO Biological Process	7	Adipose_Sub,Artery_Cor,Artery_Tib,Nerve,Prostate,Uterus,Vagina
GO:0090185	negative regulation of kidney development	GO Biological Process	7	Adipose_VO,Adrenal_gland,Artery_Tib,Minor_Salivary_Gland,Nerve,Uterus,Vagina
GO:0060425	lung morphogenesis	GO Biological Process	7	Adipose_VO,Adrenal_gland,Brain_SN,Breast,Lung,Minor_Salivary_Gland,Nerve
GO:0019222	regulation of metabolic process	GO Biological Process	7	Adipose_VO,Artery_Cor,Artery_Tib,Brain_Hip,Brain_Hyp,Brain_SN,Pituitary
GO:0003214	cardiac left ventricle morphogenesis	GO Biological Process	7	Adipose_VO,Artery_Cor,Artery_Tib,Brain_NABG,Breast,Uterus,Whole_Blood
GO:0021524	visceral motor neuron differentiation	GO Biological Process	7	Adipose_VO,Artery_Cor,Artery_Tib,Esophagus_GJ,Heart_LV,Prostate,Vagina
GO:0090190	positive regulation of branching involved in ureteric bud morphogenesis	GO Biological Process	7	Adipose_VO,Artery_Tib,Brain_Cer,Brain_SCCC,Kidney_Cor,Uterus,Vagina
GO:0008284	positive regulation of cell population proliferation	GO Biological Process	7	Adipose_VO,Artery_Tib,Brain_Hip,Brain_Hyp,Esophagus_GJ,Pituitary,Vagina
GO:0001570	vasculogenesis	GO Biological Process	7	Adipose_VO,Artery_Tib,Esophagus_GJ,Heart_LV,Minor_Salivary_Gland,Nerve,Uterus
GO:0042472	inner ear morphogenesis	GO Biological Process	7	Adipose_VO,Brain_Hip,Brain_Hyp,Brain_NABG,Brain_PBG,Prostate,Uterus
GO:0072207	metanephric epithelium development	GO Biological Process	7	Adipose_VO,Brain_SCCC,Kidney_Cor,Pituitary,Thyroid,Uterus,Vagina
GO:0048536	spleen development	GO Biological Process	7	Adipose_VO,Esophagus_GJ,Lung,Minor_Salivary_Gland,Nerve,Pituitary,Spleen
GO:0034220	ion transmembrane transport	GO Biological Process	7	Adrenal_gland,Brain_Cor,Brain_SN,Esophagus_GJ,Kidney_Cor,Liver,Muscle
GO:0009792	embryo development ending in birth or egg hatching	GO Biological Process	7	Adrenal_gland,Brain_PBG,Kidney_Cor,Lung,Minor_Salivary_Gland,Prostate,Vagina
GO:0007631	feeding behavior	GO Biological Process	7	Artery_Tib,Brain_Amy,Brain_Hyp,Brain_NABG,Brain_SN,Ovary,Pituitary
GO:0048568	embryonic organ development	GO Biological Process	7	Artery_Tib,Brain_Cer,Brain_SN,Lung,Minor_Salivary_Gland,Prostate,Uterus
GO:0030534	adult behavior	GO Biological Process	7	Artery_Tib,Brain_Hyp,Brain_NABG,Brain_SN,Breast,Colon_Sig,Pituitary
GO:0007188	adenylate cyclase-modulating G protein-coupled receptor signaling pathway	GO Biological Process	7	Artery_Tib,Brain_NABG,Brain_PBG,Brain_SN,Ovary,Pituitary,Uterus
GO:0050767	regulation of neurogenesis	GO Biological Process	7	Brain_Amy,Brain_Cor,Brain_Hip,Brain_SCCC,Brain_SN,Esophagus_GJ,Esophagus_Mus
GO:0045664	regulation of neuron differentiation	GO Biological Process	7	Brain_Amy,Brain_Cor,Brain_Hip,Brain_SCCC,Esophagus_GJ,Esophagus_Mus,Uterus
GO:0098660	inorganic ion transmembrane transport	GO Biological Process	7	Brain_Cor,Brain_FCB,Brain_NABG,Brain_SN,Esophagus_GJ,Heart_LV,Kidney_Cor
GO:0007519	skeletal muscle tissue development	GO Biological Process	7	Brain_FCB,Brain_Hip,Heart_LV,Minor_Salivary_Gland,Muscle,Pituitary,Uterus
GO:0009605	response to external stimulus	GO Biological Process	7	Brain_Hip,Brain_Hyp,Brain_PBG,Brain_SN,Liver,Pancreas,Whole_Blood
GO:0003215	cardiac right ventricle morphogenesis	GO Biological Process	6	Adipose_Sub,Adipose_VO,Artery_Cor,Artery_Tib,Esophagus_GJ,Heart_LV
GO:0003151	outflow tract morphogenesis	GO Biological Process	6	Adipose_Sub,Adipose_VO,Artery_Tib,Prostate,Uterus,Vagina
GO:0003139	secondary heart field specification	GO Biological Process	6	Adipose_Sub,Adipose_VO,Brain_SCCC,Esophagus_Mus,Thyroid,Vagina
GO:1901700	response to oxygen-containing compound	GO Biological Process	6	Adipose_Sub,Adrenal_gland,Artery_Tib,Brain_SN,Ovary,Pituitary
GO:0008406	gonad development	GO Biological Process	6	Adipose_Sub,Adrenal_gland,Artery_Tib,Ovary,Uterus,Vagina
GO:0072070	loop of Henle development	GO Biological Process	6	Adipose_Sub,Artery_Cor,Brain_PBG,Minor_Salivary_Gland,Nerve,Spleen
GO:0019219	regulation of nucleobase-containing compound metabolic process	GO Biological Process	6	Adipose_Sub,Artery_Tib,Brain_Amy,Brain_Hip,Brain_Hyp,Uterus
GO:0055008	cardiac muscle tissue morphogenesis	GO Biological Process	6	Adipose_Sub,Artery_Tib,Brain_Hip,Heart_AA,Heart_LV,Muscle
GO:0110110	positive regulation of animal organ morphogenesis	GO Biological Process	6	Adipose_Sub,Artery_Tib,Kidney_Cor,Prostate,Uterus,Vagina
GO:0072513	positive regulation of secondary heart field cardioblast proliferation	GO Biological Process	6	Adipose_Sub,Artery_Tib,Minor_Salivary_Gland,Muscle,Prostate,Uterus
GO:0001764	neuron migration	GO Biological Process	6	Adipose_Sub,Brain_Cor,Brain_Hyp,Brain_SN,Esophagus_Mus,Pituitary
GO:0030325	adrenal gland development	GO Biological Process	6	Adipose_VO,Adrenal_gland,Artery_Tib,Pituitary,Uterus,Vagina
GO:0060231	mesenchymal to epithelial transition	GO Biological Process	6	Adipose_VO,Adrenal_gland,Brain_SCCC,Kidney_Cor,Uterus,Vagina
GO:0061213	positive regulation of mesonephros development	GO Biological Process	6	Adipose_VO,Artery_Tib,Brain_SCCC,Kidney_Cor,Uterus,Vagina
GO:0021537	telencephalon development	GO Biological Process	6	Adipose_VO,Brain_Amy,Brain_Hip,Brain_Hyp,Brain_SN,Prostate
GO:0050768	negative regulation of neurogenesis	GO Biological Process	6	Adipose_VO,Brain_Cor,Brain_Hip,Brain_SN,Esophagus_GJ,Uterus
GO:0019730	antimicrobial humoral response	GO Biological Process	6	Adipose_VO,Liver,Minor_Salivary_Gland,Pancreas,Small_Intestine,Whole_Blood
GO:0032870	cellular response to hormone stimulus	GO Biological Process	6	Adrenal_gland,Artery_Tib,Brain_SN,Ovary,Pituitary,Stomach
GO:0071495	cellular response to endogenous stimulus	GO Biological Process	6	Adrenal_gland,Artery_Tib,Brain_SN,Ovary,Pituitary,Uterus
GO:0042221	response to chemical	GO Biological Process	6	Adrenal_gland,Brain_Amy,Brain_SN,Kidney_Cor,Liver,Spleen
GO:0006811	ion transport	GO Biological Process	6	Adrenal_gland,Brain_Cor,Brain_SN,Esophagus_GJ,Kidney_Cor,Liver
GO:0042445	hormone metabolic process	GO Biological Process	6	Adrenal_gland,Brain_FCB,Brain_SN,Liver,Pituitary,Thyroid
GO:0009719	response to endogenous stimulus	GO Biological Process	6	Adrenal_gland,Brain_Hyp,Brain_SN,Ovary,Pituitary,Uterus
GO:2000020	positive regulation of male gonad development	GO Biological Process	6	Adrenal_gland,Ovary,Pituitary,Spleen,Thyroid,Uterus
GO:0044271	cellular nitrogen compound biosynthetic process	GO Biological Process	6	Artery_Cor,Artery_Tib,Brain_Hip,Brain_Hyp,Brain_SCCC,Brain_SN
GO:0001662	behavioral fear response	GO Biological Process	6	Artery_Cor,Brain_Amy,Brain_Cor,Brain_Hip,Brain_NABG,Esophagus_Mus
GO:0010557	positive regulation of macromolecule biosynthetic process	GO Biological Process	6	Artery_Cor,Brain_Cer,Brain_Hip,Brain_SN,Breast,Nerve
GO:0006725	cellular aromatic compound metabolic process	GO Biological Process	6	Artery_Tib,Brain_Hip,Brain_Hyp,Brain_SN,Prostate,Uterus
GO:0007189	adenylate cyclase-activating G protein-coupled receptor signaling pathway	GO Biological Process	6	Artery_Tib,Brain_Hyp,Brain_NABG,Brain_PBG,Brain_SN,Pituitary
GO:0008015	blood circulation	GO Biological Process	6	Artery_Tib,Brain_Hyp,Heart_AA,Heart_LV,Muscle,Ovary
GO:0060538	skeletal muscle organ development	GO Biological Process	6	Artery_Tib,Heart_LV,Minor_Salivary_Gland,Pituitary,Uterus,Vagina
GO:0060993	kidney morphogenesis	GO Biological Process	6	Artery_Tib,Lung,Minor_Salivary_Gland,Spleen,Uterus,Vagina
GO:0051960	regulation of nervous system development	GO Biological Process	6	Brain_Amy,Brain_Cor,Brain_Hyp,Brain_SCCC,Esophagus_Mus,Uterus
GO:0001709	cell fate determination	GO Biological Process	6	Brain_Cer,Brain_Cor,Brain_Hip,Brain_Hyp,Brain_SCCC,Esophagus_Mus
GO:0050708	regulation of protein secretion	GO Biological Process	6	Brain_Cer,Brain_NABG,Brain_SN,Liver,Pancreas,Stomach
GO:0007409	axonogenesis	GO Biological Process	6	Brain_Cor,Brain_Hip,Brain_Hyp,Brain_SCCC,Brain_SN,Esophagus_Mus
GO:0048666	neuron development	GO Biological Process	6	Brain_Cor,Brain_Hip,Brain_Hyp,Brain_SN,Esophagus_Mus,Pituitary
GO:0048839	inner ear development	GO Biological Process	6	Brain_Hip,Brain_Hyp,Brain_NABG,Brain_PBG,Esophagus_GJ,Uterus
GO:0010467	gene expression	GO Biological Process	6	Brain_Hyp,Brain_SCCC,Brain_SN,Pituitary,Prostate,Uterus
GO:0090276	regulation of peptide hormone secretion	GO Biological Process	6	Brain_Hyp,Brain_SN,Liver,Ovary,Pancreas,Pituitary
GO:0050796	regulation of insulin secretion	GO Biological Process	6	Brain_PBG,Brain_SN,Esophagus_GJ,Ovary,Pancreas,Stomach
GO:0001755	neural crest cell migration	GO Biological Process	6	Brain_PBG,Colon_Sig,Esophagus_GJ,Esophagus_Mus,Lung,Minor_Salivary_Gland
GO:0035116	embryonic hindlimb morphogenesis	GO Biological Process	6	Breast,Esophagus_GJ,Minor_Salivary_Gland,Nerve,Skin_NSES,Uterus
GO:0001657	ureteric bud development	GO Biological Process	5	Adipose_Sub,Adipose_VO,Brain_SCCC,Kidney_Cor,Ovary
GO:0055010	ventricular cardiac muscle tissue morphogenesis	GO Biological Process	5	Adipose_Sub,Adipose_VO,Heart_AA,Heart_LV,Muscle
GO:0003180	aortic valve morphogenesis	GO Biological Process	5	Adipose_Sub,Adrenal_gland,Artery_Aor,Artery_Tib,Heart_LV
GO:1901615	organic hydroxy compound metabolic process	GO Biological Process	5	Adipose_Sub,Adrenal_gland,Brain_SN,Liver,Thyroid
GO:0001759	organ induction	GO Biological Process	5	Adipose_Sub,Artery_Cor,Artery_Tib,Prostate,Uterus
GO:0060173	limb development	GO Biological Process	5	Adipose_Sub,Artery_Tib,Brain_NABG,Pituitary,Skin_NSES
GO:0060065	uterus development	GO Biological Process	5	Adipose_Sub,Artery_Tib,Prostate,Uterus,Vagina
GO:0046887	positive regulation of hormone secretion	GO Biological Process	5	Adipose_Sub,Brain_Hyp,Ovary,Pituitary,Vagina
GO:2000826	regulation of heart morphogenesis	GO Biological Process	5	Adipose_Sub,Brain_SN,Lung,Prostate,Uterus
GO:0042733	embryonic digit morphogenesis	GO Biological Process	5	Adipose_Sub,Colon_Sig,Prostate,Uterus,Vagina
GO:0060527	prostate epithelial cord arborization involved in prostate glandular acinus morphogenesis	GO Biological Process	5	Adipose_Sub,Colon_Sig,Prostate,Uterus,Vagina
GO:0055123	digestive system development	GO Biological Process	5	Adipose_VO,Adrenal_gland,Esophagus_GJ,Lung,Stomach
GO:0072273	metanephric nephron morphogenesis	GO Biological Process	5	Adipose_VO,Adrenal_gland,Kidney_Cor,Uterus,Vagina
GO:0009893	positive regulation of metabolic process	GO Biological Process	5	Adipose_VO,Artery_Tib,Brain_Amy,Colon_Sig,Spleen
GO:0051253	negative regulation of RNA metabolic process	GO Biological Process	5	Adipose_VO,Artery_Tib,Brain_SCCC,Brain_SN,Pituitary
GO:0031290	retinal ganglion cell axon guidance	GO Biological Process	5	Adipose_VO,Artery_Tib,Brain_SCCC,Prostate,Vagina
GO:0002791	regulation of peptide secretion	GO Biological Process	5	Adipose_VO,Brain_Cer,Brain_NABG,Liver,Whole_Blood
GO:0072009	nephron epithelium development	GO Biological Process	5	Adipose_VO,Brain_PBG,Kidney_Cor,Thyroid,Vagina
GO:0006953	acute-phase response	GO Biological Process	5	Adipose_VO,Breast,Esophagus_GJ,Liver,Pancreas
GO:0003279	cardiac septum development	GO Biological Process	5	Adipose_VO,Colon_Sig,Esophagus_GJ,Heart_LV,Uterus
GO:0030539	male genitalia development	GO Biological Process	5	Adipose_VO,Prostate,Spleen,Uterus,Vagina
GO:0045617	negative regulation of keratinocyte differentiation	GO Biological Process	5	Adrenal_gland,Artery_Cor,Brain_Amy,Esophagus_GJ,Pancreas
GO:0002065	columnar/cuboidal epithelial cell differentiation	GO Biological Process	5	Adrenal_gland,Brain_SN,Pancreas,Prostate,Stomach
GO:0015711	organic anion transport	GO Biological Process	5	Adrenal_gland,Colon_Sig,Kidney_Cor,Liver,Whole_Blood
GO:0003171	atrioventricular valve development	GO Biological Process	5	Artery_Aor,Artery_Tib,Brain_SN,Esophagus_GJ,Uterus
GO:0072216	positive regulation of metanephros development	GO Biological Process	5	Artery_Cor,Artery_Tib,Brain_SCCC,Kidney_Cor,Uterus
GO:0072298	regulation of metanephric glomerulus development	GO Biological Process	5	Artery_Cor,Artery_Tib,Brain_SCCC,Kidney_Cor,Uterus
GO:0003207	cardiac chamber formation	GO Biological Process	5	Artery_Cor,Artery_Tib,Esophagus_GJ,Heart_AA,Heart_LV
GO:1903508	positive regulation of nucleic acid-templated transcription	GO Biological Process	5	Artery_Cor,Brain_Amy,Brain_Cer,Pituitary,Uterus
GO:0031644	regulation of neurological system process	GO Biological Process	5	Artery_Cor,Brain_Amy,Brain_Hyp,Brain_NABG,Brain_SCCC
GO:0043269	regulation of ion transport	GO Biological Process	5	Artery_Tib,Brain_Hip,Brain_Hyp,Muscle,Uterus
GO:0006139	nucleobase-containing compound metabolic process	GO Biological Process	5	Artery_Tib,Brain_Hip,Brain_SCCC,Prostate,Uterus
GO:0019932	second-messenger-mediated signaling	GO Biological Process	5	Artery_Tib,Brain_Hyp,Brain_NABG,Pituitary,Uterus
GO:0010243	response to organonitrogen compound	GO Biological Process	5	Artery_Tib,Brain_SN,Heart_LV,Ovary,Pituitary
GO:0055013	cardiac muscle cell development	GO Biological Process	5	Artery_Tib,Esophagus_Mus,Heart_AA,Heart_LV,Muscle
GO:0042692	muscle cell differentiation	GO Biological Process	5	Artery_Tib,Heart_AA,Muscle,Ovary,Uterus
GO:0048638	regulation of developmental growth	GO Biological Process	5	Artery_Tib,Heart_AA,Ovary,Pituitary,Uterus
GO:0007200	phospholipase C-activating G protein-coupled receptor signaling pathway	GO Biological Process	5	Brain_Amy,Brain_Hip,Brain_Hyp,Esophagus_Mus,Uterus
GO:0010646	regulation of cell communication	GO Biological Process	5	Brain_Amy,Brain_Hip,Brain_NABG,Ovary,Pituitary
GO:0050896	response to stimulus	GO Biological Process	5	Brain_Amy,Brain_NABG,Liver,Spleen,Whole_Blood
GO:2000543	positive regulation of gastrulation	GO Biological Process	5	Brain_Cer,Brain_Hyp,Brain_SN,Esophagus_Mus,Lung
GO:0090009	primitive streak formation	GO Biological Process	5	Brain_Cer,Brain_Hyp,Brain_SN,Esophagus_Mus,Thyroid
GO:0032879	regulation of localization	GO Biological Process	5	Brain_Cor,Brain_Hip,Brain_Hyp,Liver,Uterus
GO:0098655	cation transmembrane transport	GO Biological Process	5	Brain_Cor,Brain_SN,Esophagus_GJ,Kidney_Cor,Muscle
GO:0034641	cellular nitrogen compound metabolic process	GO Biological Process	5	Brain_Hip,Brain_Hyp,Brain_SCCC,Brain_SN,Pituitary
GO:0046483	heterocycle metabolic process	GO Biological Process	5	Brain_Hip,Brain_Hyp,Brain_SCCC,Brain_SN,Prostate
GO:0007600	sensory perception	GO Biological Process	5	Brain_Hip,Brain_NABG,Brain_SCCC,Brain_SN,Pituitary
GO:0032989	cellular component morphogenesis	GO Biological Process	5	Brain_Hip,Esophagus_Mus,Heart_AA,Heart_LV,Muscle
GO:0021984	adenohypophysis development	GO Biological Process	5	Brain_Hyp,Brain_NABG,Brain_SN,Pituitary,Uterus
GO:0090277	positive regulation of peptide hormone secretion	GO Biological Process	5	Brain_Hyp,Brain_PBG,Brain_SN,Liver,Pancreas
GO:0055082	cellular chemical homeostasis	GO Biological Process	5	Brain_Hyp,Brain_PBG,Heart_LV,Kidney_Cor,Liver
GO:0030879	mammary gland development	GO Biological Process	5	Brain_Hyp,Brain_SCCC,Brain_SN,Minor_Salivary_Gland,Uterus
GO:0048878	chemical homeostasis	GO Biological Process	5	Brain_Hyp,Heart_LV,Kidney_Cor,Liver,Pancreas
GO:0051046	regulation of secretion	GO Biological Process	5	Brain_NABG,Liver,Pancreas,Stomach,Uterus
GO:0030324	lung development	GO Biological Process	5	Breast,Lung,Minor_Salivary_Gland,Pituitary,Prostate
GO:0007586	digestion	GO Biological Process	5	Colon_Tra,Liver,Pancreas,Small_Intestine,Stomach
GO:0018149	peptide cross-linking	GO Biological Process	5	Esophagus_Muc,Prostate,Skin_NSES,Skin_SELL,Vagina
GO:0006959	humoral immune response	GO Biological Process	5	Liver,Pancreas,Small_Intestine,Spleen,Whole_Blood
GO:0060037	pharyngeal system development	GO Biological Process	5	Lung,Minor_Salivary_Gland,Prostate,Spleen,Uterus
GO:0060977	coronary vasculature morphogenesis	GO Biological Process	4	Adipose_Sub,Adipose_VO,Artery_Tib,Kidney_Cor
GO:0003218	cardiac left ventricle formation	GO Biological Process	4	Adipose_Sub,Adipose_VO,Colon_Sig,Heart_LV
GO:0060575	intestinal epithelial cell differentiation	GO Biological Process	4	Adipose_Sub,Adrenal_gland,Brain_SN,Prostate
GO:0006629	lipid metabolic process	GO Biological Process	4	Adipose_Sub,Adrenal_gland,Liver,Small_Intestine
GO:0016202	regulation of striated muscle tissue development	GO Biological Process	4	Adipose_Sub,Artery_Tib,Muscle,Nerve
GO:0008343	adult feeding behavior	GO Biological Process	4	Adipose_Sub,Brain_Hyp,Brain_NABG,Breast
GO:0060068	vagina development	GO Biological Process	4	Adipose_Sub,Esophagus_Mus,Kidney_Cor,Vagina
GO:0072079	nephron tubule formation	GO Biological Process	4	Adipose_Sub,Kidney_Cor,Minor_Salivary_Gland,Uterus
GO:0009749	response to glucose	GO Biological Process	4	Adipose_Sub,Liver,Pancreas,Stomach
GO:0032024	positive regulation of insulin secretion	GO Biological Process	4	Adipose_Sub,Ovary,Pancreas,Stomach
GO:0090092	regulation of transmembrane receptor protein serine/threonine kinase signaling pathway	GO Biological Process	4	Adipose_VO,Adrenal_gland,Artery_Cor,Esophagus_GJ
GO:0090184	positive regulation of kidney development	GO Biological Process	4	Adipose_VO,Adrenal_gland,Nerve,Thyroid
GO:1903532	positive regulation of secretion by cell	GO Biological Process	4	Adipose_VO,Brain_Cer,Brain_Hyp,Uterus
GO:0006935	chemotaxis	GO Biological Process	4	Adipose_VO,Brain_Cor,Brain_Hyp,Spleen
GO:0045665	negative regulation of neuron differentiation	GO Biological Process	4	Adipose_VO,Brain_Hip,Brain_SCCC,Uterus
GO:0010717	regulation of epithelial to mesenchymal transition	GO Biological Process	4	Adipose_VO,Brain_SN,Lung,Thyroid
GO:0007368	determination of left/right symmetry	GO Biological Process	4	Adipose_VO,Colon_Sig,Esophagus_GJ,Lung
GO:0006641	triglyceride metabolic process	GO Biological Process	4	Adipose_VO,Colon_Tra,Liver,Small_Intestine
GO:0003205	cardiac chamber development	GO Biological Process	4	Adipose_VO,Esophagus_GJ,Spleen,Uterus
GO:0060379	cardiac muscle cell myoblast differentiation	GO Biological Process	4	Adipose_VO,Esophagus_GJ,Thyroid,Vagina
GO:0048762	mesenchymal cell differentiation	GO Biological Process	4	Adipose_VO,Esophagus_Mus,Lung,Minor_Salivary_Gland
GO:0035850	epithelial cell differentiation involved in kidney development	GO Biological Process	4	Adipose_VO,Kidney_Cor,Thyroid,Vagina
GO:0042474	middle ear morphogenesis	GO Biological Process	4	Adipose_VO,Minor_Salivary_Gland,Prostate,Vagina
GO:1905330	regulation of morphogenesis of an epithelium	GO Biological Process	4	Adipose_VO,Prostate,Uterus,Vagina
GO:0009755	hormone-mediated signaling pathway	GO Biological Process	4	Adrenal_gland,Artery_Tib,Ovary,Pituitary
GO:0015850	organic hydroxy compound transport	GO Biological Process	4	Adrenal_gland,Brain_SN,Kidney_Cor,Liver
GO:0070887	cellular response to chemical stimulus	GO Biological Process	4	Adrenal_gland,Brain_SN,Liver,Spleen
GO:0046942	carboxylic acid transport	GO Biological Process	4	Adrenal_gland,Colon_Sig,Kidney_Cor,Liver
GO:2000195	negative regulation of female gonad development	GO Biological Process	4	Adrenal_gland,Ovary,Pituitary,Spleen
GO:0060421	positive regulation of heart growth	GO Biological Process	4	Artery_Cor,Artery_Tib,Heart_AA,Heart_LV
GO:0009059	macromolecule biosynthetic process	GO Biological Process	4	Artery_Cor,Artery_Tib,Minor_Salivary_Gland,Vagina
GO:0022603	regulation of anatomical structure morphogenesis	GO Biological Process	4	Artery_Cor,Artery_Tib,Prostate,Uterus
GO:2000112	regulation of cellular macromolecule biosynthetic process	GO Biological Process	4	Artery_Cor,Brain_Hip,Brain_Hyp,Breast
GO:0072217	negative regulation of metanephros development	GO Biological Process	4	Artery_Cor,Brain_SCCC,Kidney_Cor,Thyroid
GO:0060537	muscle tissue development	GO Biological Process	4	Artery_Cor,Esophagus_GJ,Ovary,Uterus
GO:0010575	positive regulation of vascular endothelial growth factor production	GO Biological Process	4	Artery_Cor,Esophagus_GJ,Pancreas,Stomach
GO:0060420	regulation of heart growth	GO Biological Process	4	Artery_Cor,Heart_AA,Heart_LV,Spleen
GO:0043524	negative regulation of neuron apoptotic process	GO Biological Process	4	Artery_Tib,Brain_Cor,Brain_Hyp,Brain_SN
GO:0008217	regulation of blood pressure	GO Biological Process	4	Artery_Tib,Brain_Hyp,Brain_NABG,Ovary
GO:0050433	regulation of catecholamine secretion	GO Biological Process	4	Artery_Tib,Brain_Hyp,Brain_NABG,Uterus
GO:0044060	regulation of endocrine process	GO Biological Process	4	Artery_Tib,Brain_Hyp,Ovary,Uterus
GO:0007605	sensory perception of sound	GO Biological Process	4	Artery_Tib,Brain_SCCC,Uterus,Vagina
GO:0014070	response to organic cyclic compound	GO Biological Process	4	Artery_Tib,Brain_SN,Ovary,Pituitary
GO:0003012	muscle system process	GO Biological Process	4	Artery_Tib,Heart_AA,Heart_LV,Muscle
GO:0051146	striated muscle cell differentiation	GO Biological Process	4	Artery_Tib,Heart_AA,Heart_LV,Muscle
GO:0055002	striated muscle cell development	GO Biological Process	4	Artery_Tib,Heart_AA,Heart_LV,Muscle
GO:0033993	response to lipid	GO Biological Process	4	Artery_Tib,Ovary,Pituitary,Whole_Blood
GO:0030902	hindbrain development	GO Biological Process	4	Brain_Amy,Brain_Cer,Brain_Hip,Brain_Hyp
GO:0007611	learning or memory	GO Biological Process	4	Brain_Amy,Brain_Cor,Brain_Hyp,Brain_SN
GO:0048812	neuron projection morphogenesis	GO Biological Process	4	Brain_Amy,Brain_Hip,Brain_SCCC,Esophagus_Mus
GO:0021978	telencephalon regionalization	GO Biological Process	4	Brain_Amy,Brain_Hip,Esophagus_GJ,Pituitary
GO:0007154	cell communication	GO Biological Process	4	Brain_Amy,Brain_Hyp,Brain_NABG,Spleen
GO:0023052	signaling	GO Biological Process	4	Brain_Amy,Brain_Hyp,Brain_NABG,Spleen
GO:0023061	signal release	GO Biological Process	4	Brain_Amy,Brain_Hyp,Pituitary,Uterus
GO:0051049	regulation of transport	GO Biological Process	4	Brain_Cer,Brain_Cor,Brain_Hyp,Liver
GO:0007411	axon guidance	GO Biological Process	4	Brain_Cor,Brain_Hip,Brain_Hyp,Brain_SN
GO:0021854	hypothalamus development	GO Biological Process	4	Brain_Hip,Brain_Hyp,Brain_NABG,Pituitary
GO:0018130	heterocycle biosynthetic process	GO Biological Process	4	Brain_Hip,Brain_Hyp,Brain_SCCC,Brain_SN
GO:0021545	cranial nerve development	GO Biological Process	4	Brain_Hip,Brain_Hyp,Brain_SCCC,Colon_Sig
GO:0060284	regulation of cell development	GO Biological Process	4	Brain_Hip,Brain_SCCC,Brain_SN,Uterus
GO:2000179	positive regulation of neural precursor cell proliferation	GO Biological Process	4	Brain_Hip,Brain_SN,Esophagus_Mus,Pituitary
GO:0048521	negative regulation of behavior	GO Biological Process	4	Brain_Hyp,Brain_NABG,Brain_SN,Pituitary
GO:0060322	head development	GO Biological Process	4	Brain_Hyp,Brain_NABG,Pituitary,Uterus
GO:0050801	ion homeostasis	GO Biological Process	4	Brain_Hyp,Brain_PBG,Heart_LV,Kidney_Cor
GO:0060644	mammary gland epithelial cell differentiation	GO Biological Process	4	Brain_Hyp,Brain_SCCC,Brain_SN,Minor_Salivary_Gland
GO:0048857	neural nucleus development	GO Biological Process	4	Brain_Hyp,Brain_SN,Pituitary,Uterus
GO:0019933	cAMP-mediated signaling	GO Biological Process	4	Brain_Hyp,Ovary,Pituitary,Uterus
GO:0072017	distal tubule development	GO Biological Process	4	Brain_PBG,Brain_SCCC,Esophagus_GJ,Kidney_Cor
GO:0072221	metanephric distal convoluted tubule development	GO Biological Process	4	Brain_SCCC,Kidney_Cor,Pancreas,Thyroid
GO:0010092	specification of animal organ identity	GO Biological Process	4	Brain_SCCC,Kidney_Cor,Spleen,Thyroid
GO:0055085	transmembrane transport	GO Biological Process	4	Brain_SN,Kidney_Cor,Liver,Muscle
GO:0010719	negative regulation of epithelial to mesenchymal transition	GO Biological Process	4	Brain_SN,Lung,Thyroid,Uterus
GO:0048870	cell motility	GO Biological Process	4	Esophagus_GJ,Esophagus_Mus,Lung,Spleen
GO:0060602	branch elongation of an epithelium	GO Biological Process	4	Esophagus_GJ,Ovary,Uterus,Vagina
GO:0008544	epidermis development	GO Biological Process	4	Esophagus_Muc,Skin_NSES,Skin_SELL,Vagina
GO:0012501	programmed cell death	GO Biological Process	4	Esophagus_Muc,Skin_NSES,Skin_SELL,Vagina
GO:0070268	cornification	GO Biological Process	4	Esophagus_Muc,Skin_NSES,Skin_SELL,Vagina
GO:0042593	glucose homeostasis	GO Biological Process	4	Kidney_Cor,Liver,Ovary,Pancreas
GO:0042742	defense response to bacterium	GO Biological Process	4	Liver,Minor_Salivary_Gland,Skin_SELL,Whole_Blood
GO:0006955	immune response	GO Biological Process	4	Liver,Minor_Salivary_Gland,Small_Intestine,Whole_Blood
GO:0031018	endocrine pancreas development	GO Biological Process	4	Lung,Pancreas,Stomach,Uterus
GO:0031640	killing of cells of other organism	GO Biological Process	4	Minor_Salivary_Gland,Small_Intestine,Spleen,Whole_Blood
GO:0061844	antimicrobial humoral immune response mediated by antimicrobial peptide	GO Biological Process	4	Minor_Salivary_Gland,Small_Intestine,Spleen,Whole_Blood
GO:0007338	single fertilization	GO Biological Process	4	Prostate,Testis,Uterus,Vagina
GO:0060415	muscle tissue morphogenesis	GO Biological Process	3	Adipose_Sub,Artery_Tib,Muscle
GO:0072001	renal system development	GO Biological Process	3	Adipose_Sub,Artery_Tib,Uterus
GO:0002070	epithelial cell maturation	GO Biological Process	3	Adipose_Sub,Brain_SN,Vagina
GO:0006805	xenobiotic metabolic process	GO Biological Process	3	Adipose_Sub,Kidney_Cor,Liver
GO:0009746	response to hexose	GO Biological Process	3	Adipose_Sub,Kidney_Cor,Liver
GO:0033189	response to vitamin A	GO Biological Process	3	Adipose_Sub,Liver,Pituitary
GO:0048566	embryonic digestive tract development	GO Biological Process	3	Adipose_VO,Adrenal_gland,Esophagus_GJ
GO:0010629	negative regulation of gene expression	GO Biological Process	3	Adipose_VO,Artery_Tib,Brain_SN
GO:0031324	negative regulation of cellular metabolic process	GO Biological Process	3	Adipose_VO,Artery_Tib,Brain_SN
GO:0048519	negative regulation of biological process	GO Biological Process	3	Adipose_VO,Artery_Tib,Brain_SN
GO:0048523	negative regulation of cellular process	GO Biological Process	3	Adipose_VO,Artery_Tib,Brain_SN
GO:0051172	negative regulation of nitrogen compound metabolic process	GO Biological Process	3	Adipose_VO,Artery_Tib,Brain_SN
GO:0009889	regulation of biosynthetic process	GO Biological Process	3	Adipose_VO,Brain_Amy,Brain_SN
GO:0051050	positive regulation of transport	GO Biological Process	3	Adipose_VO,Brain_Hyp,Liver
GO:0032101	regulation of response to external stimulus	GO Biological Process	3	Adipose_VO,Brain_NABG,Liver
GO:0032102	negative regulation of response to external stimulus	GO Biological Process	3	Adipose_VO,Brain_NABG,Liver
GO:0048645	animal organ formation	GO Biological Process	3	Adipose_VO,Brain_SCCC,Esophagus_Mus
GO:0008595	anterior/posterior axis specification, embryo	GO Biological Process	3	Adipose_VO,Brain_SCCC,Pituitary
GO:0021889	olfactory bulb interneuron differentiation	GO Biological Process	3	Adipose_VO,Colon_Sig,Uterus
GO:0003211	cardiac ventricle formation	GO Biological Process	3	Adipose_VO,Heart_LV,Spleen
GO:0061217	regulation of mesonephros development	GO Biological Process	3	Adipose_VO,Kidney_Cor,Vagina
GO:0090189	regulation of branching involved in ureteric bud morphogenesis	GO Biological Process	3	Adipose_VO,Kidney_Cor,Vagina
GO:0006954	inflammatory response	GO Biological Process	3	Adipose_VO,Liver,Whole_Blood
GO:0009611	response to wounding	GO Biological Process	3	Adipose_VO,Liver,Whole_Blood
GO:0032330	regulation of chondrocyte differentiation	GO Biological Process	3	Adipose_VO,Nerve,Vagina
GO:0072074	kidney mesenchyme development	GO Biological Process	3	Adipose_VO,Nerve,Vagina
GO:0070098	chemokine-mediated signaling pathway	GO Biological Process	3	Adipose_VO,Small_Intestine,Spleen
GO:0048247	lymphocyte chemotaxis	GO Biological Process	3	Adipose_VO,Spleen,Whole_Blood
GO:0050900	leukocyte migration	GO Biological Process	3	Adipose_VO,Spleen,Whole_Blood
GO:0071383	cellular response to steroid hormone stimulus	GO Biological Process	3	Adrenal_gland,Artery_Tib,Ovary
GO:0034754	cellular hormone metabolic process	GO Biological Process	3	Adrenal_gland,Brain_FCB,Liver
GO:0043010	camera-type eye development	GO Biological Process	3	Adrenal_gland,Brain_Hip,Brain_SN
GO:0006855	drug transmembrane transport	GO Biological Process	3	Adrenal_gland,Brain_SCCC,Kidney_Cor
GO:0072044	collecting duct development	GO Biological Process	3	Adrenal_gland,Brain_SCCC,Kidney_Cor
GO:0060459	left lung development	GO Biological Process	3	Adrenal_gland,Esophagus_GJ,Nerve
GO:0044281	small molecule metabolic process	GO Biological Process	3	Adrenal_gland,Kidney_Cor,Liver
GO:1905039	carboxylic acid transmembrane transport	GO Biological Process	3	Adrenal_gland,Kidney_Cor,Liver
GO:0019218	regulation of steroid metabolic process	GO Biological Process	3	Adrenal_gland,Liver,Pituitary
GO:0006869	lipid transport	GO Biological Process	3	Adrenal_gland,Liver,Small_Intestine
GO:0071371	cellular response to gonadotropin stimulus	GO Biological Process	3	Adrenal_gland,Minor_Salivary_Gland,Ovary
GO:0045777	positive regulation of blood pressure	GO Biological Process	3	Artery_Aor,Artery_Tib,Brain_Hyp
GO:0060577	pulmonary vein morphogenesis	GO Biological Process	3	Artery_Aor,Esophagus_GJ,Pituitary
GO:0070374	positive regulation of ERK1 and ERK2 cascade	GO Biological Process	3	Artery_Cor,Brain_Cer,Liver
GO:0033605	positive regulation of catecholamine secretion	GO Biological Process	3	Artery_Cor,Brain_Hyp,Brain_NABG
GO:0045638	negative regulation of myeloid cell differentiation	GO Biological Process	3	Artery_Cor,Brain_Hyp,Brain_SN
GO:0001947	heart looping	GO Biological Process	3	Artery_Cor,Esophagus_GJ,Heart_LV
GO:0014707	branchiomeric skeletal muscle development	GO Biological Process	3	Artery_Cor,Minor_Salivary_Gland,Pituitary
GO:0051952	regulation of amine transport	GO Biological Process	3	Artery_Tib,Brain_Hyp,Brain_NABG
GO:0042220	response to cocaine	GO Biological Process	3	Artery_Tib,Brain_NABG,Brain_SN
GO:0060359	response to ammonium ion	GO Biological Process	3	Artery_Tib,Brain_NABG,Brain_SN
GO:0007190	activation of adenylate cyclase activity	GO Biological Process	3	Artery_Tib,Brain_SN,Ovary
GO:0042756	drinking behavior	GO Biological Process	3	Artery_Tib,Brain_SN,Ovary
GO:0021522	spinal cord motor neuron differentiation	GO Biological Process	3	Artery_Tib,Esophagus_GJ,Pituitary
GO:0003300	cardiac muscle hypertrophy	GO Biological Process	3	Artery_Tib,Heart_AA,Heart_LV
GO:0008016	regulation of heart contraction	GO Biological Process	3	Artery_Tib,Heart_AA,Heart_LV
GO:0009991	response to extracellular stimulus	GO Biological Process	3	Artery_Tib,Heart_LV,Kidney_Cor
GO:0007584	response to nutrient	GO Biological Process	3	Artery_Tib,Heart_LV,Liver
GO:0071073	positive regulation of phospholipid biosynthetic process	GO Biological Process	3	Artery_Tib,Heart_LV,Ovary
GO:0031667	response to nutrient levels	GO Biological Process	3	Artery_Tib,Liver,Pancreas
GO:0045844	positive regulation of striated muscle tissue development	GO Biological Process	3	Artery_Tib,Muscle,Nerve
GO:0048589	developmental growth	GO Biological Process	3	Artery_Tib,Muscle,Uterus
GO:0030198	extracellular matrix organization	GO Biological Process	3	Artery_Tib,Pancreas,Uterus
GO:0008306	associative learning	GO Biological Process	3	Brain_Amy,Brain_Cor,Brain_Hyp
GO:0016079	synaptic vesicle exocytosis	GO Biological Process	3	Brain_Amy,Brain_Cor,Uterus
GO:0021871	forebrain regionalization	GO Biological Process	3	Brain_Amy,Brain_Hip,Brain_Hyp
GO:0021542	dentate gyrus development	GO Biological Process	3	Brain_Amy,Brain_Hip,Brain_SN
GO:0023051	regulation of signaling	GO Biological Process	3	Brain_Amy,Brain_Hip,Pituitary
GO:0021546	rhombomere development	GO Biological Process	3	Brain_Amy,Brain_Hyp,Brain_SCCC
GO:0006836	neurotransmitter transport	GO Biological Process	3	Brain_Amy,Brain_Hyp,Brain_SN
GO:0030901	midbrain development	GO Biological Process	3	Brain_Amy,Brain_Hyp,Brain_SN
GO:0009966	regulation of signal transduction	GO Biological Process	3	Brain_Amy,Brain_NABG,Pituitary
GO:0032098	regulation of appetite	GO Biological Process	3	Brain_Amy,Brain_NABG,Pituitary
GO:0042476	odontogenesis	GO Biological Process	3	Brain_Amy,Colon_Sig,Minor_Salivary_Gland
GO:0048664	neuron fate determination	GO Biological Process	3	Brain_Cer,Brain_Cor,Brain_Hip
GO:0021516	dorsal spinal cord development	GO Biological Process	3	Brain_Cer,Brain_Hyp,Brain_SN
GO:0033564	anterior/posterior axon guidance	GO Biological Process	3	Brain_Cer,Brain_Hyp,Esophagus_Mus
GO:0097378	dorsal spinal cord interneuron axon guidance	GO Biological Process	3	Brain_Cer,Brain_Hyp,Esophagus_Mus
GO:0015672	monovalent inorganic cation transport	GO Biological Process	3	Brain_Cor,Esophagus_GJ,Kidney_Cor
GO:0030001	metal ion transport	GO Biological Process	3	Brain_Cor,Esophagus_GJ,Kidney_Cor
GO:0071805	potassium ion transmembrane transport	GO Biological Process	3	Brain_Cor,Esophagus_GJ,Kidney_Cor
GO:0098662	inorganic cation transmembrane transport	GO Biological Process	3	Brain_Cor,Esophagus_GJ,Kidney_Cor
GO:0072086	specification of loop of Henle identity	GO Biological Process	3	Brain_FCB,Brain_PBG,Breast
GO:1901616	organic hydroxy compound catabolic process	GO Biological Process	3	Brain_FCB,Brain_SN,Liver
GO:0035725	sodium ion transmembrane transport	GO Biological Process	3	Brain_FCB,Kidney_Cor,Small_Intestine
GO:0055074	calcium ion homeostasis	GO Biological Process	3	Brain_Hip,Brain_Hyp,Brain_PBG
GO:0021675	nerve development	GO Biological Process	3	Brain_Hip,Brain_Hyp,Uterus
GO:0031175	neuron projection development	GO Biological Process	3	Brain_Hip,Brain_SCCC,Brain_SN
GO:0010001	glial cell differentiation	GO Biological Process	3	Brain_Hip,Brain_SCCC,Nerve
GO:0021782	glial cell development	GO Biological Process	3	Brain_Hip,Brain_SCCC,Nerve
GO:0007601	visual perception	GO Biological Process	3	Brain_Hip,Brain_SN,Pituitary
GO:0055009	atrial cardiac muscle tissue morphogenesis	GO Biological Process	3	Brain_Hip,Heart_AA,Lung
GO:2000136	regulation of cell proliferation involved in heart morphogenesis	GO Biological Process	3	Brain_Hip,Ovary,Uterus
GO:0050795	regulation of behavior	GO Biological Process	3	Brain_Hyp,Brain_NABG,Pituitary
GO:0060749	mammary gland alveolus development	GO Biological Process	3	Brain_Hyp,Brain_SCCC,Brain_SN
GO:0022008	neurogenesis	GO Biological Process	3	Brain_Hyp,Brain_SCCC,Esophagus_Mus
GO:0061180	mammary gland epithelium development	GO Biological Process	3	Brain_Hyp,Brain_SCCC,Minor_Salivary_Gland
GO:0030878	thyroid gland development	GO Biological Process	3	Brain_Hyp,Brain_SCCC,Thyroid
GO:0031327	negative regulation of cellular biosynthetic process	GO Biological Process	3	Brain_Hyp,Brain_SN,Pituitary
GO:0090280	positive regulation of calcium ion import	GO Biological Process	3	Brain_Hyp,Kidney_Cor,Pancreas
GO:0042592	homeostatic process	GO Biological Process	3	Brain_Hyp,Kidney_Cor,Stomach
GO:0015893	drug transport	GO Biological Process	3	Brain_Hyp,Kidney_Cor,Whole_Blood
GO:0051384	response to glucocorticoid	GO Biological Process	3	Brain_Hyp,Liver,Pituitary
GO:0021892	cerebral cortex GABAergic interneuron differentiation	GO Biological Process	3	Brain_Hyp,Lung,Pituitary
GO:0007565	female pregnancy	GO Biological Process	3	Brain_Hyp,Pituitary,Uterus
GO:0090304	nucleic acid metabolic process	GO Biological Process	3	Brain_Hyp,Pituitary,Uterus
GO:0050905	neuromuscular process	GO Biological Process	3	Brain_NABG,Brain_PBG,Brain_SCCC
GO:0090325	regulation of locomotion involved in locomotory behavior	GO Biological Process	3	Brain_NABG,Brain_PBG,Pituitary
GO:0007193	adenylate cyclase-inhibiting G protein-coupled receptor signaling pathway	GO Biological Process	3	Brain_NABG,Brain_PBG,Uterus
GO:0035094	response to nicotine	GO Biological Process	3	Brain_NABG,Brain_SN,Muscle
GO:0051047	positive regulation of secretion	GO Biological Process	3	Brain_NABG,Liver,Whole_Blood
GO:0042475	odontogenesis of dentin-containing tooth	GO Biological Process	3	Brain_PBG,Minor_Salivary_Gland,Nerve
GO:0007422	peripheral nervous system development	GO Biological Process	3	Brain_SCCC,Brain_SN,Nerve
GO:0042493	response to drug	GO Biological Process	3	Brain_SN,Kidney_Cor,Liver
GO:0071542	dopaminergic neuron differentiation	GO Biological Process	3	Brain_SN,Lung,Prostate
GO:2000738	positive regulation of stem cell differentiation	GO Biological Process	3	Brain_SN,Ovary,Uterus
GO:0071417	cellular response to organonitrogen compound	GO Biological Process	3	Brain_SN,Pituitary,Uterus
GO:0002067	glandular epithelial cell differentiation	GO Biological Process	3	Brain_SN,Prostate,Stomach
GO:0022612	gland morphogenesis	GO Biological Process	3	Colon_Sig,Prostate,Uterus
GO:0060043	regulation of cardiac muscle cell proliferation	GO Biological Process	3	Esophagus_GJ,Heart_LV,Spleen
GO:0006812	cation transport	GO Biological Process	3	Esophagus_GJ,Kidney_Cor,Muscle
GO:2000241	regulation of reproductive process	GO Biological Process	3	Esophagus_GJ,Ovary,Uterus
GO:0031424	keratinization	GO Biological Process	3	Esophagus_Muc,Skin_NSES,Skin_SELL
GO:0010647	positive regulation of cell communication	GO Biological Process	3	Esophagus_Mus,Ovary,Uterus
GO:0023056	positive regulation of signaling	GO Biological Process	3	Esophagus_Mus,Ovary,Uterus
GO:0003009	skeletal muscle contraction	GO Biological Process	3	Heart_AA,Heart_LV,Muscle
GO:0006936	muscle contraction	GO Biological Process	3	Heart_AA,Heart_LV,Muscle
GO:0006937	regulation of muscle contraction	GO Biological Process	3	Heart_AA,Heart_LV,Muscle
GO:0006941	striated muscle contraction	GO Biological Process	3	Heart_AA,Heart_LV,Muscle
GO:0006942	regulation of striated muscle contraction	GO Biological Process	3	Heart_AA,Heart_LV,Muscle
GO:0030029	actin filament-based process	GO Biological Process	3	Heart_AA,Heart_LV,Muscle
GO:0030049	muscle filament sliding	GO Biological Process	3	Heart_AA,Heart_LV,Muscle
GO:0030239	myofibril assembly	GO Biological Process	3	Heart_AA,Heart_LV,Muscle
GO:0030240	skeletal muscle thin filament assembly	GO Biological Process	3	Heart_AA,Heart_LV,Muscle
GO:0032971	regulation of muscle filament sliding	GO Biological Process	3	Heart_AA,Heart_LV,Muscle
GO:0035995	detection of muscle stretch	GO Biological Process	3	Heart_AA,Heart_LV,Muscle
GO:0045214	sarcomere organization	GO Biological Process	3	Heart_AA,Heart_LV,Muscle
GO:0055003	cardiac myofibril assembly	GO Biological Process	3	Heart_AA,Heart_LV,Muscle
GO:0060048	cardiac muscle contraction	GO Biological Process	3	Heart_AA,Heart_LV,Muscle
GO:0071688	striated muscle myosin thick filament assembly	GO Biological Process	3	Heart_AA,Heart_LV,Muscle
GO:0097435	supramolecular fiber organization	GO Biological Process	3	Heart_AA,Heart_LV,Muscle
GO:0048639	positive regulation of developmental growth	GO Biological Process	3	Heart_AA,Pituitary,Uterus
GO:0042693	muscle cell fate commitment	GO Biological Process	3	Heart_LV,Muscle,Spleen
GO:0005975	carbohydrate metabolic process	GO Biological Process	3	Kidney_Cor,Liver,Stomach
GO:0005996	monosaccharide metabolic process	GO Biological Process	3	Kidney_Cor,Liver,Stomach
GO:0006810	transport	GO Biological Process	3	Kidney_Cor,Liver,Whole_Blood
GO:0051179	localization	GO Biological Process	3	Kidney_Cor,Liver,Whole_Blood
GO:0001823	mesonephros development	GO Biological Process	3	Kidney_Cor,Ovary,Vagina
GO:0002252	immune effector process	GO Biological Process	3	Liver,Minor_Salivary_Gland,Whole_Blood
GO:0002376	immune system process	GO Biological Process	3	Liver,Minor_Salivary_Gland,Whole_Blood
GO:0002443	leukocyte mediated immunity	GO Biological Process	3	Liver,Minor_Salivary_Gland,Whole_Blood
GO:0035821	modification of morphology or physiology of other organism	GO Biological Process	3	Liver,Minor_Salivary_Gland,Whole_Blood
GO:0046903	secretion	GO Biological Process	3	Liver,Minor_Salivary_Gland,Whole_Blood
GO:0071599	otic vesicle development	GO Biological Process	3	Muscle,Prostate,Uterus
GO:0044703	multi-organism reproductive process	GO Biological Process	3	Pituitary,Testis,Uterus
GO:0003323	type B pancreatic cell development	GO Biological Process	3	Spleen,Uterus,Vagina
GO:0001838	embryonic epithelial tube formation	GO Biological Process	2	Adipose_Sub,Adipose_VO
GO:0043587	tongue morphogenesis	GO Biological Process	2	Adipose_Sub,Artery_Tib
GO:0046660	female sex differentiation	GO Biological Process	2	Adipose_Sub,Esophagus_Mus
GO:0006094	gluconeogenesis	GO Biological Process	2	Adipose_Sub,Liver
GO:0044238	primary metabolic process	GO Biological Process	2	Adipose_Sub,Liver
GO:0060044	negative regulation of cardiac muscle cell proliferation	GO Biological Process	2	Adipose_Sub,Spleen
GO:0014032	neural crest cell development	GO Biological Process	2	Adipose_VO,Adrenal_gland
GO:0009855	determination of bilateral symmetry	GO Biological Process	2	Adipose_VO,Artery_Cor
GO:0009891	positive regulation of biosynthetic process	GO Biological Process	2	Adipose_VO,Brain_Amy
GO:0050909	sensory perception of taste	GO Biological Process	2	Adipose_VO,Brain_Cer
GO:0000902	cell morphogenesis	GO Biological Process	2	Adipose_VO,Brain_Hip
GO:0090087	regulation of peptide transport	GO Biological Process	2	Adipose_VO,Brain_NABG
GO:0009892	negative regulation of metabolic process	GO Biological Process	2	Adipose_VO,Brain_SN
GO:0009948	anterior/posterior axis specification	GO Biological Process	2	Adipose_VO,Brain_SN
GO:0035962	response to interleukin-13	GO Biological Process	2	Adipose_VO,Colon_Sig
GO:0060536	cartilage morphogenesis	GO Biological Process	2	Adipose_VO,Colon_Sig
GO:0001667	ameboidal-type cell migration	GO Biological Process	2	Adipose_VO,Esophagus_GJ
GO:0061371	determination of heart left/right asymmetry	GO Biological Process	2	Adipose_VO,Esophagus_GJ
GO:0072091	regulation of stem cell proliferation	GO Biological Process	2	Adipose_VO,Esophagus_GJ
GO:0006833	water transport	GO Biological Process	2	Adipose_VO,Kidney_Cor
GO:0019432	triglyceride biosynthetic process	GO Biological Process	2	Adipose_VO,Liver
GO:0048583	regulation of response to stimulus	GO Biological Process	2	Adipose_VO,Liver
GO:0001707	mesoderm formation	GO Biological Process	2	Adipose_VO,Prostate
GO:0007263	nitric oxide mediated signal transduction	GO Biological Process	2	Adipose_VO,Uterus
GO:0060571	morphogenesis of an epithelial fold	GO Biological Process	2	Adipose_VO,Uterus
GO:0003337	mesenchymal to epithelial transition involved in metanephros morphogenesis	GO Biological Process	2	Adipose_VO,Vagina
GO:0072088	nephron epithelium morphogenesis	GO Biological Process	2	Adipose_VO,Vagina
GO:0002793	positive regulation of peptide secretion	GO Biological Process	2	Adipose_VO,Whole_Blood
GO:0043401	steroid hormone mediated signaling pathway	GO Biological Process	2	Adrenal_gland,Artery_Tib
GO:0014003	oligodendrocyte development	GO Biological Process	2	Adrenal_gland,Brain_Hip
GO:0014013	regulation of gliogenesis	GO Biological Process	2	Adrenal_gland,Brain_Hip
GO:0048617	embryonic foregut morphogenesis	GO Biological Process	2	Adrenal_gland,Esophagus_GJ
GO:0071320	cellular response to cAMP	GO Biological Process	2	Adrenal_gland,Heart_AA
GO:0003014	renal system process	GO Biological Process	2	Adrenal_gland,Kidney_Cor
GO:0042359	vitamin D metabolic process	GO Biological Process	2	Adrenal_gland,Kidney_Cor
GO:0006066	alcohol metabolic process	GO Biological Process	2	Adrenal_gland,Liver
GO:0006694	steroid biosynthetic process	GO Biological Process	2	Adrenal_gland,Liver
GO:0008202	steroid metabolic process	GO Biological Process	2	Adrenal_gland,Liver
GO:0008203	cholesterol metabolic process	GO Biological Process	2	Adrenal_gland,Liver
GO:0008209	androgen metabolic process	GO Biological Process	2	Adrenal_gland,Liver
GO:0008211	glucocorticoid metabolic process	GO Biological Process	2	Adrenal_gland,Liver
GO:0008610	lipid biosynthetic process	GO Biological Process	2	Adrenal_gland,Liver
GO:0015718	monocarboxylic acid transport	GO Biological Process	2	Adrenal_gland,Liver
GO:0015721	bile acid and bile salt transport	GO Biological Process	2	Adrenal_gland,Liver
GO:0032375	negative regulation of cholesterol transport	GO Biological Process	2	Adrenal_gland,Liver
GO:0034308	primary alcohol metabolic process	GO Biological Process	2	Adrenal_gland,Liver
GO:0042180	cellular ketone metabolic process	GO Biological Process	2	Adrenal_gland,Liver
GO:0070857	regulation of bile acid biosynthetic process	GO Biological Process	2	Adrenal_gland,Ovary
GO:0006705	mineralocorticoid biosynthetic process	GO Biological Process	2	Adrenal_gland,Small_Intestine
GO:0008210	estrogen metabolic process	GO Biological Process	2	Adrenal_gland,Thyroid
GO:0016999	antibiotic metabolic process	GO Biological Process	2	Adrenal_gland,Thyroid
GO:0042446	hormone biosynthetic process	GO Biological Process	2	Adrenal_gland,Thyroid
GO:1905207	regulation of cardiocyte differentiation	GO Biological Process	2	Artery_Cor,Artery_Tib
GO:0003073	regulation of systemic arterial blood pressure	GO Biological Process	2	Artery_Tib,Brain_Cer
GO:0007210	serotonin receptor signaling pathway	GO Biological Process	2	Artery_Tib,Brain_Cor
GO:0019226	transmission of nerve impulse	GO Biological Process	2	Artery_Tib,Brain_Hip
GO:0050954	sensory perception of mechanical stimulus	GO Biological Process	2	Artery_Tib,Brain_Hip
GO:0051216	cartilage development	GO Biological Process	2	Artery_Tib,Brain_Hyp
GO:0001659	temperature homeostasis	GO Biological Process	2	Artery_Tib,Brain_SN
GO:0003085	negative regulation of systemic arterial blood pressure	GO Biological Process	2	Artery_Tib,Brain_SN
GO:0015844	monoamine transport	GO Biological Process	2	Artery_Tib,Brain_SN
GO:1901698	response to nitrogen compound	GO Biological Process	2	Artery_Tib,Brain_SN
GO:1903507	negative regulation of nucleic acid-templated transcription	GO Biological Process	2	Artery_Tib,Esophagus_GJ
GO:0002027	regulation of heart rate	GO Biological Process	2	Artery_Tib,Heart_AA
GO:0060045	positive regulation of cardiac muscle cell proliferation	GO Biological Process	2	Artery_Tib,Heart_AA
GO:0061049	cell growth involved in cardiac muscle cell development	GO Biological Process	2	Artery_Tib,Heart_AA
GO:1901701	cellular response to oxygen-containing compound	GO Biological Process	2	Artery_Tib,Kidney_Cor
GO:0001101	response to acid chemical	GO Biological Process	2	Artery_Tib,Liver
GO:0045723	positive regulation of fatty acid biosynthetic process	GO Biological Process	2	Artery_Tib,Liver
GO:0071407	cellular response to organic cyclic compound	GO Biological Process	2	Artery_Tib,Ovary
GO:0098664	G protein-coupled serotonin receptor signaling pathway	GO Biological Process	2	Artery_Tib,Ovary
GO:0031960	response to corticosteroid	GO Biological Process	2	Artery_Tib,Pituitary
GO:0007492	endoderm development	GO Biological Process	2	Artery_Tib,Prostate
GO:0006940	regulation of smooth muscle contraction	GO Biological Process	2	Artery_Tib,Uterus
GO:0035265	organ growth	GO Biological Process	2	Artery_Tib,Uterus
GO:0040008	regulation of growth	GO Biological Process	2	Artery_Tib,Uterus
GO:0045926	negative regulation of growth	GO Biological Process	2	Artery_Tib,Uterus
GO:0060351	cartilage development involved in endochondral bone morphogenesis	GO Biological Process	2	Artery_Tib,Uterus
GO:0060986	endocrine hormone secretion	GO Biological Process	2	Artery_Tib,Uterus
GO:2000846	regulation of corticosteroid hormone secretion	GO Biological Process	2	Artery_Tib,Uterus
GO:2001023	regulation of response to drug	GO Biological Process	2	Artery_Tib,Uterus
GO:0050804	modulation of chemical synaptic transmission	GO Biological Process	2	Brain_Amy,Brain_Cor
GO:0099504	synaptic vesicle cycle	GO Biological Process	2	Brain_Amy,Brain_Cor
GO:0021794	thalamus development	GO Biological Process	2	Brain_Amy,Brain_SCCC
GO:0007612	learning	GO Biological Process	2	Brain_Amy,Brain_SN
GO:0031214	biomineral tissue development	GO Biological Process	2	Brain_Amy,Minor_Salivary_Gland
GO:0071310	cellular response to organic substance	GO Biological Process	2	Brain_Amy,Spleen
GO:0008628	hormone-mediated apoptotic signaling pathway	GO Biological Process	2	Brain_Cer,Brain_Hyp
GO:0048703	embryonic viscerocranium morphogenesis	GO Biological Process	2	Brain_Cer,Brain_Hyp
GO:0002792	negative regulation of peptide secretion	GO Biological Process	2	Brain_Cer,Brain_NABG
GO:0032095	regulation of response to food	GO Biological Process	2	Brain_Cer,Brain_NABG
GO:0050709	negative regulation of protein secretion	GO Biological Process	2	Brain_Cer,Brain_NABG
GO:1903531	negative regulation of secretion by cell	GO Biological Process	2	Brain_Cer,Brain_NABG
GO:0010470	regulation of gastrulation	GO Biological Process	2	Brain_Cer,Lung
GO:0042100	B cell proliferation	GO Biological Process	2	Brain_Cer,Spleen
GO:0003338	metanephros morphogenesis	GO Biological Process	2	Brain_Cer,Uterus
GO:0021543	pallium development	GO Biological Process	2	Brain_Cor,Brain_Hip
GO:0051588	regulation of neurotransmitter transport	GO Biological Process	2	Brain_Cor,Brain_Hip
GO:0051961	negative regulation of nervous system development	GO Biological Process	2	Brain_Cor,Brain_Hip
GO:0071257	cellular response to electrical stimulus	GO Biological Process	2	Brain_Cor,Brain_Hip
GO:0001505	regulation of neurotransmitter levels	GO Biological Process	2	Brain_Cor,Brain_SN
GO:0042391	regulation of membrane potential	GO Biological Process	2	Brain_Cor,Heart_AA
GO:0048791	calcium ion-regulated exocytosis of neurotransmitter	GO Biological Process	2	Brain_Cor,Uterus
GO:0072272	proximal/distal pattern formation involved in metanephric nephron development	GO Biological Process	2	Brain_FCB,Breast
GO:0006814	sodium ion transport	GO Biological Process	2	Brain_FCB,Esophagus_GJ
GO:0016486	peptide hormone processing	GO Biological Process	2	Brain_FCB,Pituitary
GO:0051924	regulation of calcium ion transport	GO Biological Process	2	Brain_Hip,Brain_Hyp
GO:0014015	positive regulation of gliogenesis	GO Biological Process	2	Brain_Hip,Brain_SCCC
GO:0022010	central nervous system myelination	GO Biological Process	2	Brain_Hip,Brain_SCCC
GO:0061564	axon development	GO Biological Process	2	Brain_Hip,Brain_SCCC
GO:0120036	plasma membrane bounded cell projection organization	GO Biological Process	2	Brain_Hip,Brain_SCCC
GO:0007628	adult walking behavior	GO Biological Process	2	Brain_Hip,Brain_SN
GO:0021521	ventral spinal cord interneuron specification	GO Biological Process	2	Brain_Hip,Brain_SN
GO:0021772	olfactory bulb development	GO Biological Process	2	Brain_Hip,Brain_SN
GO:0021872	forebrain generation of neurons	GO Biological Process	2	Brain_Hip,Brain_SN
GO:0021895	cerebral cortex neuron differentiation	GO Biological Process	2	Brain_Hip,Brain_SN
GO:0022029	telencephalon cell migration	GO Biological Process	2	Brain_Hip,Brain_SN
GO:0048880	sensory system development	GO Biological Process	2	Brain_Hip,Brain_SN
GO:0043388	positive regulation of DNA binding	GO Biological Process	2	Brain_Hip,Esophagus_GJ
GO:0045666	positive regulation of neuron differentiation	GO Biological Process	2	Brain_Hip,Esophagus_Mus
GO:0050769	positive regulation of neurogenesis	GO Biological Process	2	Brain_Hip,Esophagus_Mus
GO:0055015	ventricular cardiac muscle cell development	GO Biological Process	2	Brain_Hip,Minor_Salivary_Gland
GO:2000177	regulation of neural precursor cell proliferation	GO Biological Process	2	Brain_Hip,Pituitary
GO:0007204	positive regulation of cytosolic calcium ion concentration	GO Biological Process	2	Brain_Hyp,Brain_NABG
GO:0032099	negative regulation of appetite	GO Biological Process	2	Brain_Hyp,Brain_NABG
GO:0048520	positive regulation of behavior	GO Biological Process	2	Brain_Hyp,Brain_NABG
GO:0051048	negative regulation of secretion	GO Biological Process	2	Brain_Hyp,Brain_NABG
GO:0051954	positive regulation of amine transport	GO Biological Process	2	Brain_Hyp,Brain_NABG
GO:0090278	negative regulation of peptide hormone secretion	GO Biological Process	2	Brain_Hyp,Brain_NABG
GO:0006874	cellular calcium ion homeostasis	GO Biological Process	2	Brain_Hyp,Brain_PBG
GO:0055065	metal ion homeostasis	GO Biological Process	2	Brain_Hyp,Brain_PBG
GO:0021569	rhombomere 3 development	GO Biological Process	2	Brain_Hyp,Brain_SCCC
GO:0021602	cranial nerve morphogenesis	GO Biological Process	2	Brain_Hyp,Brain_SCCC
GO:0021615	glossopharyngeal nerve morphogenesis	GO Biological Process	2	Brain_Hyp,Brain_SCCC
GO:0060216	definitive hemopoiesis	GO Biological Process	2	Brain_Hyp,Brain_SCCC
GO:0007625	grooming behavior	GO Biological Process	2	Brain_Hyp,Brain_SN
GO:0035902	response to immobilization stress	GO Biological Process	2	Brain_Hyp,Brain_SN
GO:0042755	eating behavior	GO Biological Process	2	Brain_Hyp,Brain_SN
GO:0071385	cellular response to glucocorticoid stimulus	GO Biological Process	2	Brain_Hyp,Ovary
GO:0032094	response to food	GO Biological Process	2	Brain_Hyp,Pancreas
GO:0010556	regulation of macromolecule biosynthetic process	GO Biological Process	2	Brain_Hyp,Pituitary
GO:0010558	negative regulation of macromolecule biosynthetic process	GO Biological Process	2	Brain_Hyp,Pituitary
GO:0021527	spinal cord association neuron differentiation	GO Biological Process	2	Brain_Hyp,Pituitary
GO:0030072	peptide hormone secretion	GO Biological Process	2	Brain_Hyp,Pituitary
GO:0030252	growth hormone secretion	GO Biological Process	2	Brain_Hyp,Pituitary
GO:0043568	positive regulation of insulin-like growth factor receptor signaling pathway	GO Biological Process	2	Brain_Hyp,Pituitary
GO:0060123	regulation of growth hormone secretion	GO Biological Process	2	Brain_Hyp,Pituitary
GO:0009987	cellular process	GO Biological Process	2	Brain_Hyp,Spleen
GO:0043270	positive regulation of ion transport	GO Biological Process	2	Brain_Hyp,Uterus
GO:0001964	startle response	GO Biological Process	2	Brain_NABG,Brain_SN
GO:0009410	response to xenobiotic stimulus	GO Biological Process	2	Brain_NABG,Brain_SN
GO:0043278	response to morphine	GO Biological Process	2	Brain_NABG,Brain_SN
GO:0043279	response to alkaloid	GO Biological Process	2	Brain_NABG,Brain_SN
GO:0060134	prepulse inhibition	GO Biological Process	2	Brain_NABG,Brain_SN
GO:0051930	regulation of sensory perception of pain	GO Biological Process	2	Brain_NABG,Breast
GO:0043949	regulation of cAMP-mediated signaling	GO Biological Process	2	Brain_NABG,Whole_Blood
GO:0035282	segmentation	GO Biological Process	2	Brain_PBG,Brain_SCCC
GO:0048593	camera-type eye morphogenesis	GO Biological Process	2	Brain_PBG,Brain_SN
GO:0001569	branching involved in blood vessel morphogenesis	GO Biological Process	2	Brain_PBG,Esophagus_GJ
GO:0061072	iris morphogenesis	GO Biological Process	2	Brain_PBG,Lung
GO:0007379	segment specification	GO Biological Process	2	Brain_PBG,Minor_Salivary_Gland
GO:0001763	morphogenesis of a branching structure	GO Biological Process	2	Brain_PBG,Pituitary
GO:0008285	negative regulation of cell population proliferation	GO Biological Process	2	Brain_PBG,Uterus
GO:0001504	neurotransmitter uptake	GO Biological Process	2	Brain_SCCC,Brain_SN
GO:0042416	dopamine biosynthetic process	GO Biological Process	2	Brain_SCCC,Brain_SN
GO:0055062	phosphate ion homeostasis	GO Biological Process	2	Brain_SCCC,Breast
GO:0051962	positive regulation of nervous system development	GO Biological Process	2	Brain_SCCC,Esophagus_Mus
GO:0060435	bronchiole development	GO Biological Process	2	Brain_SCCC,Minor_Salivary_Gland
GO:0031643	positive regulation of myelination	GO Biological Process	2	Brain_SCCC,Nerve
GO:0042552	myelination	GO Biological Process	2	Brain_SCCC,Nerve
GO:0048708	astrocyte differentiation	GO Biological Process	2	Brain_SCCC,Nerve
GO:0042423	catecholamine biosynthetic process	GO Biological Process	2	Brain_SCCC,Uterus
GO:0008344	adult locomotory behavior	GO Biological Process	2	Brain_SN,Breast
GO:0009582	detection of abiotic stimulus	GO Biological Process	2	Brain_SN,Heart_LV
GO:0060012	synaptic transmission, glycinergic	GO Biological Process	2	Brain_SN,Heart_LV
GO:0010038	response to metal ion	GO Biological Process	2	Brain_SN,Liver
GO:0050995	negative regulation of lipid catabolic process	GO Biological Process	2	Brain_SN,Liver
GO:0097164	ammonium ion metabolic process	GO Biological Process	2	Brain_SN,Liver
GO:2000049	positive regulation of cell-cell adhesion mediated by cadherin	GO Biological Process	2	Brain_SN,Lung
GO:0032412	regulation of ion transmembrane transporter activity	GO Biological Process	2	Brain_SN,Muscle
GO:2001257	regulation of cation channel activity	GO Biological Process	2	Brain_SN,Muscle
GO:0009798	axis specification	GO Biological Process	2	Brain_SN,Pituitary
GO:0010033	response to organic substance	GO Biological Process	2	Brain_SN,Pituitary
GO:0040014	regulation of multicellular organism growth	GO Biological Process	2	Brain_SN,Pituitary
GO:1901652	response to peptide	GO Biological Process	2	Brain_SN,Pituitary
GO:0060487	lung epithelial cell differentiation	GO Biological Process	2	Brain_SN,Prostate
GO:0035019	somatic stem cell population maintenance	GO Biological Process	2	Brain_SN,Uterus
GO:0051000	positive regulation of nitric-oxide synthase activity	GO Biological Process	2	Brain_SN,Uterus
GO:0050918	positive chemotaxis	GO Biological Process	2	Breast,Liver
GO:1900004	negative regulation of serine-type endopeptidase activity	GO Biological Process	2	Colon_Sig,Esophagus_GJ
GO:0050482	arachidonic acid secretion	GO Biological Process	2	Colon_Sig,Heart_AA
GO:0010951	negative regulation of endopeptidase activity	GO Biological Process	2	Esophagus_GJ,Liver
GO:0045861	negative regulation of proteolysis	GO Biological Process	2	Esophagus_GJ,Liver
GO:0045445	myoblast differentiation	GO Biological Process	2	Esophagus_GJ,Muscle
GO:0052696	flavonoid glucuronidation	GO Biological Process	2	Esophagus_Muc,Kidney_Cor
GO:1904224	negative regulation of glucuronosyltransferase activity	GO Biological Process	2	Esophagus_Muc,Kidney_Cor
GO:2001030	negative regulation of cellular glucuronidation	GO Biological Process	2	Esophagus_Muc,Kidney_Cor
GO:0043588	skin development	GO Biological Process	2	Esophagus_Muc,Skin_SELL
GO:0021913	regulation of transcription from RNA polymerase II promoter involved in ventral spinal cord interneuron specification	GO Biological Process	2	Esophagus_Muc,Vagina
GO:0002026	regulation of the force of heart contraction	GO Biological Process	2	Heart_AA,Heart_LV
GO:0007010	cytoskeleton organization	GO Biological Process	2	Heart_AA,Heart_LV
GO:0007512	adult heart development	GO Biological Process	2	Heart_AA,Heart_LV
GO:0014898	cardiac muscle hypertrophy in response to stress	GO Biological Process	2	Heart_AA,Heart_LV
GO:0030036	actin cytoskeleton organization	GO Biological Process	2	Heart_AA,Heart_LV
GO:0032780	negative regulation of ATPase activity	GO Biological Process	2	Heart_AA,Heart_LV
GO:0032781	positive regulation of ATPase activity	GO Biological Process	2	Heart_AA,Heart_LV
GO:0032970	regulation of actin filament-based process	GO Biological Process	2	Heart_AA,Heart_LV
GO:0035994	response to muscle stretch	GO Biological Process	2	Heart_AA,Heart_LV
GO:0043462	regulation of ATPase activity	GO Biological Process	2	Heart_AA,Heart_LV
GO:0055117	regulation of cardiac muscle contraction	GO Biological Process	2	Heart_AA,Heart_LV
GO:1903115	regulation of actin filament-based movement	GO Biological Process	2	Heart_AA,Heart_LV
GO:0034765	regulation of ion transmembrane transport	GO Biological Process	2	Heart_AA,Muscle
GO:0048739	cardiac muscle fiber development	GO Biological Process	2	Heart_AA,Muscle
GO:0048769	sarcomerogenesis	GO Biological Process	2	Heart_AA,Muscle
GO:0060047	heart contraction	GO Biological Process	2	Heart_AA,Muscle
GO:0070296	sarcoplasmic reticulum calcium ion transport	GO Biological Process	2	Heart_AA,Muscle
GO:0090257	regulation of muscle system process	GO Biological Process	2	Heart_AA,Muscle
GO:0051155	positive regulation of striated muscle cell differentiation	GO Biological Process	2	Heart_AA,Nerve
GO:0051591	response to cAMP	GO Biological Process	2	Heart_AA,Ovary
GO:1902476	chloride transmembrane transport	GO Biological Process	2	Heart_LV,Kidney_Cor
GO:0072132	mesenchyme morphogenesis	GO Biological Process	2	Heart_LV,Lung
GO:0007015	actin filament organization	GO Biological Process	2	Heart_LV,Muscle
GO:0010830	regulation of myotube differentiation	GO Biological Process	2	Heart_LV,Muscle
GO:0014883	transition between fast and slow fiber	GO Biological Process	2	Heart_LV,Muscle
GO:0014888	striated muscle adaptation	GO Biological Process	2	Heart_LV,Muscle
GO:0035914	skeletal muscle cell differentiation	GO Biological Process	2	Heart_LV,Muscle
GO:0045661	regulation of myoblast differentiation	GO Biological Process	2	Heart_LV,Muscle
GO:0048747	muscle fiber development	GO Biological Process	2	Heart_LV,Muscle
GO:0070925	organelle assembly	GO Biological Process	2	Heart_LV,Muscle
GO:0003166	bundle of His development	GO Biological Process	2	Heart_LV,Spleen
GO:0060923	cardiac muscle cell fate commitment	GO Biological Process	2	Heart_LV,Spleen
GO:0006082	organic acid metabolic process	GO Biological Process	2	Kidney_Cor,Liver
GO:0015747	urate transport	GO Biological Process	2	Kidney_Cor,Liver
GO:0019752	carboxylic acid metabolic process	GO Biological Process	2	Kidney_Cor,Liver
GO:0032787	monocarboxylic acid metabolic process	GO Biological Process	2	Kidney_Cor,Liver
GO:0043252	sodium-independent organic anion transport	GO Biological Process	2	Kidney_Cor,Liver
GO:0052695	cellular glucuronidation	GO Biological Process	2	Kidney_Cor,Liver
GO:0052697	xenobiotic glucuronidation	GO Biological Process	2	Kidney_Cor,Liver
GO:0071331	cellular response to hexose stimulus	GO Biological Process	2	Kidney_Cor,Liver
GO:0071702	organic substance transport	GO Biological Process	2	Kidney_Cor,Liver
GO:0098656	anion transmembrane transport	GO Biological Process	2	Kidney_Cor,Liver
GO:1901605	alpha-amino acid metabolic process	GO Biological Process	2	Kidney_Cor,Liver
GO:0035564	regulation of kidney size	GO Biological Process	2	Kidney_Cor,Lung
GO:0000041	transition metal ion transport	GO Biological Process	2	Kidney_Cor,Minor_Salivary_Gland
GO:0007588	excretion	GO Biological Process	2	Kidney_Cor,Pancreas
GO:0072218	metanephric ascending thin limb development	GO Biological Process	2	Kidney_Cor,Pancreas
GO:0072233	metanephric thick ascending limb development	GO Biological Process	2	Kidney_Cor,Pancreas
GO:0060675	ureteric bud morphogenesis	GO Biological Process	2	Kidney_Cor,Prostate
GO:0006820	anion transport	GO Biological Process	2	Kidney_Cor,Small_Intestine
GO:0072284	metanephric S-shaped body morphogenesis	GO Biological Process	2	Kidney_Cor,Thyroid
GO:2000698	positive regulation of epithelial cell differentiation involved in kidney development	GO Biological Process	2	Kidney_Cor,Thyroid
GO:0006508	proteolysis	GO Biological Process	2	Liver,Pancreas
GO:0009914	hormone transport	GO Biological Process	2	Liver,Pancreas
GO:0045833	negative regulation of lipid metabolic process	GO Biological Process	2	Liver,Small_Intestine
GO:0050892	intestinal absorption	GO Biological Process	2	Liver,Small_Intestine
GO:0051187	cofactor catabolic process	GO Biological Process	2	Liver,Thyroid
GO:0019373	epoxygenase P450 pathway	GO Biological Process	2	Liver,Vagina
GO:0002221	pattern recognition receptor signaling pathway	GO Biological Process	2	Liver,Whole_Blood
GO:0002682	regulation of immune system process	GO Biological Process	2	Liver,Whole_Blood
GO:0002684	positive regulation of immune system process	GO Biological Process	2	Liver,Whole_Blood
GO:0006950	response to stress	GO Biological Process	2	Liver,Whole_Blood
GO:0006952	defense response	GO Biological Process	2	Liver,Whole_Blood
GO:0007596	blood coagulation	GO Biological Process	2	Liver,Whole_Blood
GO:0009617	response to bacterium	GO Biological Process	2	Liver,Whole_Blood
GO:0016192	vesicle-mediated transport	GO Biological Process	2	Liver,Whole_Blood
GO:0031347	regulation of defense response	GO Biological Process	2	Liver,Whole_Blood
GO:0031349	positive regulation of defense response	GO Biological Process	2	Liver,Whole_Blood
GO:0042060	wound healing	GO Biological Process	2	Liver,Whole_Blood
GO:0045055	regulated exocytosis	GO Biological Process	2	Liver,Whole_Blood
GO:0045087	innate immune response	GO Biological Process	2	Liver,Whole_Blood
GO:0045088	regulation of innate immune response	GO Biological Process	2	Liver,Whole_Blood
GO:0045089	positive regulation of innate immune response	GO Biological Process	2	Liver,Whole_Blood
GO:0050776	regulation of immune response	GO Biological Process	2	Liver,Whole_Blood
GO:0050778	positive regulation of immune response	GO Biological Process	2	Liver,Whole_Blood
GO:0070207	protein homotrimerization	GO Biological Process	2	Liver,Whole_Blood
GO:0098542	defense response to other organism	GO Biological Process	2	Liver,Whole_Blood
GO:0030111	regulation of Wnt signaling pathway	GO Biological Process	2	Lung,Uterus
GO:0022617	extracellular matrix disassembly	GO Biological Process	2	Minor_Salivary_Gland,Pancreas
GO:0060480	lung goblet cell differentiation	GO Biological Process	2	Minor_Salivary_Gland,Prostate
GO:0002366	leukocyte activation involved in immune response	GO Biological Process	2	Minor_Salivary_Gland,Whole_Blood
GO:0043312	neutrophil degranulation	GO Biological Process	2	Minor_Salivary_Gland,Whole_Blood
GO:0051707	response to other organism	GO Biological Process	2	Minor_Salivary_Gland,Whole_Blood
GO:0048641	regulation of skeletal muscle tissue development	GO Biological Process	2	Muscle,Nerve
GO:0008585	female gonad development	GO Biological Process	2	Ovary,Uterus
GO:0046622	positive regulation of organ growth	GO Biological Process	2	Ovary,Uterus
GO:0050714	positive regulation of protein secretion	GO Biological Process	2	Pancreas,Stomach
GO:0051594	detection of glucose	GO Biological Process	2	Pancreas,Stomach
GO:0033604	negative regulation of catecholamine secretion	GO Biological Process	2	Pituitary,Uterus
GO:2000849	regulation of glucocorticoid secretion	GO Biological Process	2	Pituitary,Uterus
GO:0001568	blood vessel development	GO Biological Process	2	Prostate,Spleen
GO:0046879	hormone secretion	GO Biological Process	2	Prostate,Uterus
GO:0060740	prostate gland epithelium morphogenesis	GO Biological Process	2	Prostate,Uterus
GO:0060795	cell fate commitment involved in formation of primary germ layer	GO Biological Process	2	Prostate,Uterus
GO:0090103	cochlea morphogenesis	GO Biological Process	2	Prostate,Uterus
GO:2001054	negative regulation of mesenchymal cell apoptotic process	GO Biological Process	2	Prostate,Uterus
GO:0007501	mesodermal cell fate specification	GO Biological Process	2	Prostate,Vagina
GO:0019731	antibacterial humoral response	GO Biological Process	2	Prostate,Whole_Blood
GO:0030216	keratinocyte differentiation	GO Biological Process	2	Skin_NSES,Skin_SELL
GO:0050832	defense response to fungus	GO Biological Process	2	Skin_SELL,Whole_Blood
GO:0030595	leukocyte chemotaxis	GO Biological Process	2	Spleen,Whole_Blood
GO:0019953	sexual reproduction	GO Biological Process	2	Testis,Uterus
GO:0050830	defense response to Gram-positive bacterium	GO Biological Process	2	Testis,Whole_Blood
GO:0042743	hydrogen peroxide metabolic process	GO Biological Process	2	Thyroid,Whole_Blood
GO:0060687	regulation of branching involved in prostate gland morphogenesis	GO Biological Process	2	Uterus,Vagina
GO:0006006	glucose metabolic process	GO Biological Process	1	Adipose_Sub
GO:0016051	carbohydrate biosynthetic process	GO Biological Process	1	Adipose_Sub
GO:0030540	female genitalia development	GO Biological Process	1	Adipose_Sub
GO:0030850	prostate gland development	GO Biological Process	1	Adipose_Sub
GO:2000311	regulation of AMPA receptor activity	GO Biological Process	1	Adipose_Sub
GO:0001841	neural tube formation	GO Biological Process	1	Adipose_VO
GO:0002072	optic cup morphogenesis involved in camera-type eye development	GO Biological Process	1	Adipose_VO
GO:0003257	positive regulation of transcription from RNA polymerase II promoter involved in myocardial precursor cell differentiation	GO Biological Process	1	Adipose_VO
GO:0010605	negative regulation of macromolecule metabolic process	GO Biological Process	1	Adipose_VO
GO:0010727	negative regulation of hydrogen peroxide metabolic process	GO Biological Process	1	Adipose_VO
GO:0010744	positive regulation of macrophage derived foam cell differentiation	GO Biological Process	1	Adipose_VO
GO:0010884	positive regulation of lipid storage	GO Biological Process	1	Adipose_VO
GO:0010886	positive regulation of cholesterol storage	GO Biological Process	1	Adipose_VO
GO:0010890	positive regulation of sequestering of triglyceride	GO Biological Process	1	Adipose_VO
GO:0016331	morphogenesis of embryonic epithelium	GO Biological Process	1	Adipose_VO
GO:0019221	cytokine-mediated signaling pathway	GO Biological Process	1	Adipose_VO
GO:0030593	neutrophil chemotaxis	GO Biological Process	1	Adipose_VO
GO:0030858	positive regulation of epithelial cell differentiation	GO Biological Process	1	Adipose_VO
GO:0031645	negative regulation of neurological system process	GO Biological Process	1	Adipose_VO
GO:0032331	negative regulation of chondrocyte differentiation	GO Biological Process	1	Adipose_VO
GO:0035634	response to stilbenoid	GO Biological Process	1	Adipose_VO
GO:0042573	retinoic acid metabolic process	GO Biological Process	1	Adipose_VO
GO:0042953	lipoprotein transport	GO Biological Process	1	Adipose_VO
GO:0045618	positive regulation of keratinocyte differentiation	GO Biological Process	1	Adipose_VO
GO:0055096	low-density lipoprotein particle mediated signaling	GO Biological Process	1	Adipose_VO
GO:0060099	regulation of phagocytosis, engulfment	GO Biological Process	1	Adipose_VO
GO:0060326	cell chemotaxis	GO Biological Process	1	Adipose_VO
GO:0071345	cellular response to cytokine stimulus	GO Biological Process	1	Adipose_VO
GO:0072124	regulation of glomerular mesangial cell proliferation	GO Biological Process	1	Adipose_VO
GO:0072161	mesenchymal cell differentiation involved in kidney development	GO Biological Process	1	Adipose_VO
GO:0090183	regulation of kidney development	GO Biological Process	1	Adipose_VO
GO:2000678	negative regulation of transcription regulatory region DNA binding	GO Biological Process	1	Adipose_VO
GO:0003091	renal water homeostasis	GO Biological Process	1	Adrenal_gland
GO:0006068	ethanol catabolic process	GO Biological Process	1	Adrenal_gland
GO:0006700	C21-steroid hormone biosynthetic process	GO Biological Process	1	Adrenal_gland
GO:0006702	androgen biosynthetic process	GO Biological Process	1	Adrenal_gland
GO:0006703	estrogen biosynthetic process	GO Biological Process	1	Adrenal_gland
GO:0006704	glucocorticoid biosynthetic process	GO Biological Process	1	Adrenal_gland
GO:0008206	bile acid metabolic process	GO Biological Process	1	Adrenal_gland
GO:0008207	C21-steroid hormone metabolic process	GO Biological Process	1	Adrenal_gland
GO:0008593	regulation of Notch signaling pathway	GO Biological Process	1	Adrenal_gland
GO:0009414	response to water deprivation	GO Biological Process	1	Adrenal_gland
GO:0010984	regulation of lipoprotein particle clearance	GO Biological Process	1	Adrenal_gland
GO:0016125	sterol metabolic process	GO Biological Process	1	Adrenal_gland
GO:0019748	secondary metabolic process	GO Biological Process	1	Adrenal_gland
GO:0030510	regulation of BMP signaling pathway	GO Biological Process	1	Adrenal_gland
GO:0030513	positive regulation of BMP signaling pathway	GO Biological Process	1	Adrenal_gland
GO:0032342	aldosterone biosynthetic process	GO Biological Process	1	Adrenal_gland
GO:0034650	cortisol metabolic process	GO Biological Process	1	Adrenal_gland
GO:0034651	cortisol biosynthetic process	GO Biological Process	1	Adrenal_gland
GO:0035865	cellular response to potassium ion	GO Biological Process	1	Adrenal_gland
GO:0042181	ketone biosynthetic process	GO Biological Process	1	Adrenal_gland
GO:0045604	regulation of epidermal cell differentiation	GO Biological Process	1	Adrenal_gland
GO:0045747	positive regulation of Notch signaling pathway	GO Biological Process	1	Adrenal_gland
GO:0051923	sulfation	GO Biological Process	1	Adrenal_gland
GO:0060174	limb bud formation	GO Biological Process	1	Adrenal_gland
GO:0060439	trachea morphogenesis	GO Biological Process	1	Adrenal_gland
GO:0060484	lung-associated mesenchyme development	GO Biological Process	1	Adrenal_gland
GO:0071248	cellular response to metal ion	GO Biological Process	1	Adrenal_gland
GO:0071872	cellular response to epinephrine stimulus	GO Biological Process	1	Adrenal_gland
GO:0072050	S-shaped body morphogenesis	GO Biological Process	1	Adrenal_gland
GO:1902644	tertiary alcohol metabolic process	GO Biological Process	1	Adrenal_gland
GO:1990822	basic amino acid transmembrane transport	GO Biological Process	1	Adrenal_gland
GO:0002761	regulation of myeloid leukocyte differentiation	GO Biological Process	1	Artery_Cor
GO:0002762	negative regulation of myeloid leukocyte differentiation	GO Biological Process	1	Artery_Cor
GO:0009311	oligosaccharide metabolic process	GO Biological Process	1	Artery_Cor
GO:0033144	negative regulation of intracellular steroid hormone receptor signaling pathway	GO Biological Process	1	Artery_Cor
GO:0042483	negative regulation of odontogenesis	GO Biological Process	1	Artery_Cor
GO:0045137	development of primary sexual characteristics	GO Biological Process	1	Artery_Cor
GO:0045779	negative regulation of bone resorption	GO Biological Process	1	Artery_Cor
GO:0055021	regulation of cardiac muscle tissue growth	GO Biological Process	1	Artery_Cor
GO:0060347	heart trabecula formation	GO Biological Process	1	Artery_Cor
GO:0070372	regulation of ERK1 and ERK2 cascade	GO Biological Process	1	Artery_Cor
GO:0071639	positive regulation of monocyte chemotactic protein-1 production	GO Biological Process	1	Artery_Cor
GO:0097503	sialylation	GO Biological Process	1	Artery_Cor
GO:0002024	diet induced thermogenesis	GO Biological Process	1	Artery_Tib
GO:0002025	norepinephrine-epinephrine-mediated vasodilation involved in regulation of systemic arterial blood pressure	GO Biological Process	1	Artery_Tib
GO:0003044	regulation of systemic arterial blood pressure mediated by a chemical signal	GO Biological Process	1	Artery_Tib
GO:0003175	tricuspid valve development	GO Biological Process	1	Artery_Tib
GO:0003181	atrioventricular valve morphogenesis	GO Biological Process	1	Artery_Tib
GO:0003184	pulmonary valve morphogenesis	GO Biological Process	1	Artery_Tib
GO:0003188	heart valve formation	GO Biological Process	1	Artery_Tib
GO:0007320	insemination	GO Biological Process	1	Artery_Tib
GO:0007413	axonal fasciculation	GO Biological Process	1	Artery_Tib
GO:0009266	response to temperature stimulus	GO Biological Process	1	Artery_Tib
GO:0010460	positive regulation of heart rate	GO Biological Process	1	Artery_Tib
GO:0015015	heparan sulfate proteoglycan biosynthetic process, enzymatic modification	GO Biological Process	1	Artery_Tib
GO:0019229	regulation of vasoconstriction	GO Biological Process	1	Artery_Tib
GO:0030813	positive regulation of nucleotide catabolic process	GO Biological Process	1	Artery_Tib
GO:0031103	axon regeneration	GO Biological Process	1	Artery_Tib
GO:0031649	heat generation	GO Biological Process	1	Artery_Tib
GO:0035815	positive regulation of renal sodium excretion	GO Biological Process	1	Artery_Tib
GO:0040015	negative regulation of multicellular organism growth	GO Biological Process	1	Artery_Tib
GO:0042310	vasoconstriction	GO Biological Process	1	Artery_Tib
GO:0042311	vasodilation	GO Biological Process	1	Artery_Tib
GO:0043170	macromolecule metabolic process	GO Biological Process	1	Artery_Tib
GO:0043271	negative regulation of ion transport	GO Biological Process	1	Artery_Tib
GO:0044260	cellular macromolecule metabolic process	GO Biological Process	1	Artery_Tib
GO:0045821	positive regulation of glycolytic process	GO Biological Process	1	Artery_Tib
GO:0046889	positive regulation of lipid biosynthetic process	GO Biological Process	1	Artery_Tib
GO:0048545	response to steroid hormone	GO Biological Process	1	Artery_Tib
GO:0048871	multicellular organismal homeostasis	GO Biological Process	1	Artery_Tib
GO:0050886	endocrine process	GO Biological Process	1	Artery_Tib
GO:0051151	negative regulation of smooth muscle cell differentiation	GO Biological Process	1	Artery_Tib
GO:0051197	positive regulation of coenzyme metabolic process	GO Biological Process	1	Artery_Tib
GO:0051967	negative regulation of synaptic transmission, glutamatergic	GO Biological Process	1	Artery_Tib
GO:0055089	fatty acid homeostasis	GO Biological Process	1	Artery_Tib
GO:0062013	positive regulation of small molecule metabolic process	GO Biological Process	1	Artery_Tib
GO:0071229	cellular response to acid chemical	GO Biological Process	1	Artery_Tib
GO:0071398	cellular response to fatty acid	GO Biological Process	1	Artery_Tib
GO:0071880	adenylate cyclase-activating adrenergic receptor signaling pathway	GO Biological Process	1	Artery_Tib
GO:0090066	regulation of anatomical structure size	GO Biological Process	1	Artery_Tib
GO:0097746	regulation of blood vessel diameter	GO Biological Process	1	Artery_Tib
GO:0098801	regulation of renal system process	GO Biological Process	1	Artery_Tib
GO:1903522	regulation of blood circulation	GO Biological Process	1	Artery_Tib
GO:1903524	positive regulation of blood circulation	GO Biological Process	1	Artery_Tib
GO:1905314	semi-lunar valve development	GO Biological Process	1	Artery_Tib
GO:0002011	morphogenesis of an epithelial sheet	GO Biological Process	1	Brain_Amy
GO:0007165	signal transduction	GO Biological Process	1	Brain_Amy
GO:0021797	forebrain anterior/posterior pattern specification	GO Biological Process	1	Brain_Amy
GO:0021798	forebrain dorsal/ventral pattern formation	GO Biological Process	1	Brain_Amy
GO:0031915	positive regulation of synaptic plasticity	GO Biological Process	1	Brain_Amy
GO:0045938	positive regulation of circadian sleep/wake cycle, sleep	GO Biological Process	1	Brain_Amy
GO:0061379	inferior colliculus development	GO Biological Process	1	Brain_Amy
GO:0070166	enamel mineralization	GO Biological Process	1	Brain_Amy
GO:0098700	neurotransmitter loading into synaptic vesicle	GO Biological Process	1	Brain_Amy
GO:0001990	regulation of systemic arterial blood pressure by hormone	GO Biological Process	1	Brain_Cer
GO:0002521	leukocyte differentiation	GO Biological Process	1	Brain_Cer
GO:0003071	renal system process involved in regulation of systemic arterial blood pressure	GO Biological Process	1	Brain_Cer
GO:0021549	cerebellum development	GO Biological Process	1	Brain_Cer
GO:0030183	B cell differentiation	GO Biological Process	1	Brain_Cer
GO:0035502	metanephric part of ureteric bud development	GO Biological Process	1	Brain_Cer
GO:0043410	positive regulation of MAPK cascade	GO Biological Process	1	Brain_Cer
GO:0050912	detection of chemical stimulus involved in sensory perception of taste	GO Biological Process	1	Brain_Cer
GO:0070661	leukocyte proliferation	GO Biological Process	1	Brain_Cer
GO:0000160	phosphorelay signal transduction system	GO Biological Process	1	Brain_Cor
GO:0001661	conditioned taste aversion	GO Biological Process	1	Brain_Cor
GO:0007198	adenylate cyclase-inhibiting serotonin receptor signaling pathway	GO Biological Process	1	Brain_Cor
GO:0007214	gamma-aminobutyric acid signaling pathway	GO Biological Process	1	Brain_Cor
GO:0007269	neurotransmitter secretion	GO Biological Process	1	Brain_Cor
GO:0018106	peptidyl-histidine phosphorylation	GO Biological Process	1	Brain_Cor
GO:0021559	trigeminal nerve development	GO Biological Process	1	Brain_Cor
GO:0021902	commitment of neuronal cell to specific neuron type in forebrain	GO Biological Process	1	Brain_Cor
GO:2000288	positive regulation of myoblast proliferation	GO Biological Process	1	Brain_Cor
GO:2000463	positive regulation of excitatory postsynaptic potential	GO Biological Process	1	Brain_Cor
GO:0021796	cerebral cortex regionalization	GO Biological Process	1	Brain_FCB
GO:0010720	positive regulation of cell development	GO Biological Process	1	Brain_Hip
GO:0021766	hippocampus development	GO Biological Process	1	Brain_Hip
GO:0021987	cerebral cortex development	GO Biological Process	1	Brain_Hip
GO:0033555	multicellular organismal response to stress	GO Biological Process	1	Brain_Hip
GO:0038166	angiotensin-activated signaling pathway	GO Biological Process	1	Brain_Hip
GO:0042063	gliogenesis	GO Biological Process	1	Brain_Hip
GO:0042428	serotonin metabolic process	GO Biological Process	1	Brain_Hip
GO:0042430	indole-containing compound metabolic process	GO Biological Process	1	Brain_Hip
GO:0045685	regulation of glial cell differentiation	GO Biological Process	1	Brain_Hip
GO:0048167	regulation of synaptic plasticity	GO Biological Process	1	Brain_Hip
GO:0048667	cell morphogenesis involved in neuron differentiation	GO Biological Process	1	Brain_Hip
GO:0050908	detection of light stimulus involved in visual perception	GO Biological Process	1	Brain_Hip
GO:0051101	regulation of DNA binding	GO Biological Process	1	Brain_Hip
GO:0051446	positive regulation of meiotic cell cycle	GO Biological Process	1	Brain_Hip
GO:0051482	positive regulation of cytosolic calcium ion concentration involved in phospholipase C-activating G protein-coupled signaling pathway	GO Biological Process	1	Brain_Hip
GO:0060017	parathyroid gland development	GO Biological Process	1	Brain_Hip
GO:0060041	retina development in camera-type eye	GO Biological Process	1	Brain_Hip
GO:0060291	long-term synaptic potentiation	GO Biological Process	1	Brain_Hip
GO:0070050	neuron cellular homeostasis	GO Biological Process	1	Brain_Hip
GO:0002125	maternal aggressive behavior	GO Biological Process	1	Brain_Hyp
GO:0003016	respiratory system process	GO Biological Process	1	Brain_Hyp
GO:0007620	copulation	GO Biological Process	1	Brain_Hyp
GO:0008045	motor neuron axon guidance	GO Biological Process	1	Brain_Hyp
GO:0010700	negative regulation of norepinephrine secretion	GO Biological Process	1	Brain_Hyp
GO:0014060	regulation of epinephrine secretion	GO Biological Process	1	Brain_Hyp
GO:0014061	regulation of norepinephrine secretion	GO Biological Process	1	Brain_Hyp
GO:0021877	forebrain neuron fate commitment	GO Biological Process	1	Brain_Hyp
GO:0032277	negative regulation of gonadotropin secretion	GO Biological Process	1	Brain_Hyp
GO:0032308	positive regulation of prostaglandin secretion	GO Biological Process	1	Brain_Hyp
GO:0032370	positive regulation of lipid transport	GO Biological Process	1	Brain_Hyp
GO:0032892	positive regulation of organic acid transport	GO Biological Process	1	Brain_Hyp
GO:0035813	regulation of renal sodium excretion	GO Biological Process	1	Brain_Hyp
GO:0042320	regulation of circadian sleep/wake cycle, REM sleep	GO Biological Process	1	Brain_Hyp
GO:0042538	hyperosmotic salinity response	GO Biological Process	1	Brain_Hyp
GO:0042711	maternal behavior	GO Biological Process	1	Brain_Hyp
GO:0042752	regulation of circadian rhythm	GO Biological Process	1	Brain_Hyp
GO:0042753	positive regulation of circadian rhythm	GO Biological Process	1	Brain_Hyp
GO:0043134	regulation of hindgut contraction	GO Biological Process	1	Brain_Hyp
GO:0045472	response to ether	GO Biological Process	1	Brain_Hyp
GO:0045924	regulation of female receptivity	GO Biological Process	1	Brain_Hyp
GO:0046888	negative regulation of hormone secretion	GO Biological Process	1	Brain_Hyp
GO:0051051	negative regulation of transport	GO Biological Process	1	Brain_Hyp
GO:0051464	positive regulation of cortisol secretion	GO Biological Process	1	Brain_Hyp
GO:0051480	regulation of cytosolic calcium ion concentration	GO Biological Process	1	Brain_Hyp
GO:0051928	positive regulation of calcium ion transport	GO Biological Process	1	Brain_Hyp
GO:0051969	regulation of transmission of nerve impulse	GO Biological Process	1	Brain_Hyp
GO:0051970	negative regulation of transmission of nerve impulse	GO Biological Process	1	Brain_Hyp
GO:0051971	positive regulation of transmission of nerve impulse	GO Biological Process	1	Brain_Hyp
GO:0060259	regulation of feeding behavior	GO Biological Process	1	Brain_Hyp
GO:0060441	epithelial tube branching involved in lung morphogenesis	GO Biological Process	1	Brain_Hyp
GO:0060456	positive regulation of digestive system process	GO Biological Process	1	Brain_Hyp
GO:0061140	lung secretory cell differentiation	GO Biological Process	1	Brain_Hyp
GO:0070093	negative regulation of glucagon secretion	GO Biological Process	1	Brain_Hyp
GO:1903793	positive regulation of anion transport	GO Biological Process	1	Brain_Hyp
GO:2000113	negative regulation of cellular macromolecule biosynthetic process	GO Biological Process	1	Brain_Hyp
GO:0007191	adenylate cyclase-activating dopamine receptor signaling pathway	GO Biological Process	1	Brain_NABG
GO:0008277	regulation of G protein-coupled receptor signaling pathway	GO Biological Process	1	Brain_NABG
GO:0031279	regulation of cyclase activity	GO Biological Process	1	Brain_NABG
GO:0032100	positive regulation of appetite	GO Biological Process	1	Brain_NABG
GO:0032651	regulation of interleukin-1 beta production	GO Biological Process	1	Brain_NABG
GO:0051339	regulation of lyase activity	GO Biological Process	1	Brain_NABG
GO:0072347	response to anesthetic	GO Biological Process	1	Brain_NABG
GO:0002031	G protein-coupled receptor internalization	GO Biological Process	1	Brain_PBG
GO:0006875	cellular metal ion homeostasis	GO Biological Process	1	Brain_PBG
GO:0007195	adenylate cyclase-inhibiting dopamine receptor signaling pathway	GO Biological Process	1	Brain_PBG
GO:0007212	dopamine receptor signaling pathway	GO Biological Process	1	Brain_PBG
GO:0007632	visual behavior	GO Biological Process	1	Brain_PBG
GO:0021568	rhombomere 2 development	GO Biological Process	1	Brain_PBG
GO:0021884	forebrain neuron development	GO Biological Process	1	Brain_PBG
GO:0034776	response to histamine	GO Biological Process	1	Brain_PBG
GO:0051584	regulation of dopamine uptake involved in synaptic transmission	GO Biological Process	1	Brain_PBG
GO:0060160	negative regulation of dopamine receptor signaling pathway	GO Biological Process	1	Brain_PBG
GO:0061056	sclerotome development	GO Biological Process	1	Brain_PBG
GO:0072503	cellular divalent inorganic cation homeostasis	GO Biological Process	1	Brain_PBG
GO:0072507	divalent inorganic cation homeostasis	GO Biological Process	1	Brain_PBG
GO:0006584	catecholamine metabolic process	GO Biological Process	1	Brain_SCCC
GO:0010039	response to iron ion	GO Biological Process	1	Brain_SCCC
GO:0010960	magnesium ion homeostasis	GO Biological Process	1	Brain_SCCC
GO:0021603	cranial nerve formation	GO Biological Process	1	Brain_SCCC
GO:0021604	cranial nerve structural organization	GO Biological Process	1	Brain_SCCC
GO:0030030	cell projection organization	GO Biological Process	1	Brain_SCCC
GO:0034756	regulation of iron ion transport	GO Biological Process	1	Brain_SCCC
GO:0048844	artery morphogenesis	GO Biological Process	1	Brain_SCCC
GO:0072162	metanephric mesenchymal cell differentiation	GO Biological Process	1	Brain_SCCC
GO:0099612	protein localization to axon	GO Biological Process	1	Brain_SCCC
GO:0001963	synaptic transmission, dopaminergic	GO Biological Process	1	Brain_SN
GO:0001975	response to amphetamine	GO Biological Process	1	Brain_SN
GO:0002069	columnar/cuboidal epithelial cell maturation	GO Biological Process	1	Brain_SN
GO:0002088	lens development in camera-type eye	GO Biological Process	1	Brain_SN
GO:0002089	lens morphogenesis in camera-type eye	GO Biological Process	1	Brain_SN
GO:0006720	isoprenoid metabolic process	GO Biological Process	1	Brain_SN
GO:0006837	serotonin transport	GO Biological Process	1	Brain_SN
GO:0007194	negative regulation of adenylate cyclase activity	GO Biological Process	1	Brain_SN
GO:0007398	ectoderm development	GO Biological Process	1	Brain_SN
GO:0007568	aging	GO Biological Process	1	Brain_SN
GO:0007623	circadian rhythm	GO Biological Process	1	Brain_SN
GO:0009314	response to radiation	GO Biological Process	1	Brain_SN
GO:0009416	response to light stimulus	GO Biological Process	1	Brain_SN
GO:0009636	response to toxic substance	GO Biological Process	1	Brain_SN
GO:0009890	negative regulation of biosynthetic process	GO Biological Process	1	Brain_SN
GO:0014014	negative regulation of gliogenesis	GO Biological Process	1	Brain_SN
GO:0014075	response to amine	GO Biological Process	1	Brain_SN
GO:0015842	aminergic neurotransmitter loading into synaptic vesicle	GO Biological Process	1	Brain_SN
GO:0015872	dopamine transport	GO Biological Process	1	Brain_SN
GO:0019233	sensory perception of pain	GO Biological Process	1	Brain_SN
GO:0019935	cyclic-nucleotide-mediated signaling	GO Biological Process	1	Brain_SN
GO:0021855	hypothalamus cell migration	GO Biological Process	1	Brain_SN
GO:0021954	central nervous system neuron development	GO Biological Process	1	Brain_SN
GO:0022898	regulation of transmembrane transporter activity	GO Biological Process	1	Brain_SN
GO:0033076	isoquinoline alkaloid metabolic process	GO Biological Process	1	Brain_SN
GO:0034762	regulation of transmembrane transport	GO Biological Process	1	Brain_SN
GO:0034764	positive regulation of transmembrane transport	GO Biological Process	1	Brain_SN
GO:0035176	social behavior	GO Biological Process	1	Brain_SN
GO:0042136	neurotransmitter biosynthetic process	GO Biological Process	1	Brain_SN
GO:0042417	dopamine metabolic process	GO Biological Process	1	Brain_SN
GO:0042572	retinol metabolic process	GO Biological Process	1	Brain_SN
GO:0043523	regulation of neuron apoptotic process	GO Biological Process	1	Brain_SN
GO:0043576	regulation of respiratory gaseous exchange	GO Biological Process	1	Brain_SN
GO:0045471	response to ethanol	GO Biological Process	1	Brain_SN
GO:0045686	negative regulation of glial cell differentiation	GO Biological Process	1	Brain_SN
GO:0045761	regulation of adenylate cyclase activity	GO Biological Process	1	Brain_SN
GO:0045776	negative regulation of blood pressure	GO Biological Process	1	Brain_SN
GO:0046677	response to antibiotic	GO Biological Process	1	Brain_SN
GO:0046684	response to pyrethroid	GO Biological Process	1	Brain_SN
GO:0048149	behavioral response to ethanol	GO Biological Process	1	Brain_SN
GO:0048469	cell maturation	GO Biological Process	1	Brain_SN
GO:0050806	positive regulation of synaptic transmission	GO Biological Process	1	Brain_SN
GO:0050890	cognition	GO Biological Process	1	Brain_SN
GO:0051223	regulation of protein transport	GO Biological Process	1	Brain_SN
GO:0051481	negative regulation of cytosolic calcium ion concentration	GO Biological Process	1	Brain_SN
GO:0052314	phytoalexin metabolic process	GO Biological Process	1	Brain_SN
GO:0060079	excitatory postsynaptic potential	GO Biological Process	1	Brain_SN
GO:0071312	cellular response to alkaloid	GO Biological Process	1	Brain_SN
GO:0071695	anatomical structure maturation	GO Biological Process	1	Brain_SN
GO:0072488	ammonium transmembrane transport	GO Biological Process	1	Brain_SN
GO:0097366	response to bronchodilator	GO Biological Process	1	Brain_SN
GO:0097659	nucleic acid-templated transcription	GO Biological Process	1	Brain_SN
GO:1900273	positive regulation of long-term synaptic potentiation	GO Biological Process	1	Brain_SN
GO:1901699	cellular response to nitrogen compound	GO Biological Process	1	Brain_SN
GO:1903427	negative regulation of reactive oxygen species biosynthetic process	GO Biological Process	1	Brain_SN
GO:1905114	cell surface receptor signaling pathway involved in cell-cell signaling	GO Biological Process	1	Brain_SN
GO:2000378	negative regulation of reactive oxygen species metabolic process	GO Biological Process	1	Brain_SN
GO:2000648	positive regulation of stem cell proliferation	GO Biological Process	1	Brain_SN
GO:0006639	acylglycerol metabolic process	GO Biological Process	1	Colon_Tra
GO:0007442	hindgut morphogenesis	GO Biological Process	1	Esophagus_GJ
GO:0007498	mesoderm development	GO Biological Process	1	Esophagus_GJ
GO:0010466	negative regulation of peptidase activity	GO Biological Process	1	Esophagus_GJ
GO:0048368	lateral mesoderm development	GO Biological Process	1	Esophagus_GJ
GO:0060442	branching involved in prostate gland morphogenesis	GO Biological Process	1	Esophagus_GJ
GO:1904338	regulation of dopaminergic neuron differentiation	GO Biological Process	1	Esophagus_GJ
GO:0008219	cell death	GO Biological Process	1	Esophagus_Muc
GO:0033603	positive regulation of dopamine secretion	GO Biological Process	1	Esophagus_Muc
GO:0036414	histone citrullination	GO Biological Process	1	Esophagus_Muc
GO:0050951	sensory perception of temperature stimulus	GO Biological Process	1	Esophagus_Muc
GO:0050955	thermoception	GO Biological Process	1	Esophagus_Muc
GO:0051552	flavone metabolic process	GO Biological Process	1	Esophagus_Muc
GO:0051710	regulation of cytolysis in other organism	GO Biological Process	1	Esophagus_Muc
GO:0007168	receptor guanylyl cyclase signaling pathway	GO Biological Process	1	Heart_AA
GO:0036149	phosphatidylinositol acyl-chain remodeling	GO Biological Process	1	Heart_AA
GO:0055017	cardiac muscle tissue growth	GO Biological Process	1	Heart_AA
GO:0055023	positive regulation of cardiac muscle tissue growth	GO Biological Process	1	Heart_AA
GO:0060290	transdifferentiation	GO Biological Process	1	Heart_AA
GO:0060298	positive regulation of sarcomere organization	GO Biological Process	1	Heart_AA
GO:0070252	actin-mediated cell contraction	GO Biological Process	1	Heart_AA
GO:1905209	positive regulation of cardiocyte differentiation	GO Biological Process	1	Heart_AA
GO:2000194	regulation of female gonad development	GO Biological Process	1	Heart_AA
GO:0003148	outflow tract septum morphogenesis	GO Biological Process	1	Heart_LV
GO:0003285	septum secundum development	GO Biological Process	1	Heart_LV
GO:0006600	creatine metabolic process	GO Biological Process	1	Heart_LV
GO:0009612	response to mechanical stimulus	GO Biological Process	1	Heart_LV
GO:0009628	response to abiotic stimulus	GO Biological Process	1	Heart_LV
GO:0010043	response to zinc ion	GO Biological Process	1	Heart_LV
GO:0010832	negative regulation of myotube differentiation	GO Biological Process	1	Heart_LV
GO:0032972	regulation of muscle filament sliding speed	GO Biological Process	1	Heart_LV
GO:0044089	positive regulation of cellular component biogenesis	GO Biological Process	1	Heart_LV
GO:0045662	negative regulation of myoblast differentiation	GO Biological Process	1	Heart_LV
GO:0045823	positive regulation of heart contraction	GO Biological Process	1	Heart_LV
GO:0048266	behavioral response to pain	GO Biological Process	1	Heart_LV
GO:0055081	anion homeostasis	GO Biological Process	1	Heart_LV
GO:0060841	venous blood vessel development	GO Biological Process	1	Heart_LV
GO:0099565	chemical synaptic transmission, postsynaptic	GO Biological Process	1	Heart_LV
GO:0006521	regulation of cellular amino acid metabolic process	GO Biological Process	1	Kidney_Cor
GO:0006577	amino-acid betaine metabolic process	GO Biological Process	1	Kidney_Cor
GO:0006817	phosphate ion transport	GO Biological Process	1	Kidney_Cor
GO:0007035	vacuolar acidification	GO Biological Process	1	Kidney_Cor
GO:0009308	amine metabolic process	GO Biological Process	1	Kidney_Cor
GO:0010565	regulation of cellular ketone metabolic process	GO Biological Process	1	Kidney_Cor
GO:0010842	retina layer formation	GO Biological Process	1	Kidney_Cor
GO:0015697	quaternary ammonium group transport	GO Biological Process	1	Kidney_Cor
GO:0015698	inorganic anion transport	GO Biological Process	1	Kidney_Cor
GO:0015760	glucose-6-phosphate transport	GO Biological Process	1	Kidney_Cor
GO:0016338	calcium-independent cell-cell adhesion via plasma membrane cell-adhesion molecules	GO Biological Process	1	Kidney_Cor
GO:0019725	cellular homeostasis	GO Biological Process	1	Kidney_Cor
GO:0030003	cellular cation homeostasis	GO Biological Process	1	Kidney_Cor
GO:0032835	glomerulus development	GO Biological Process	1	Kidney_Cor
GO:0033572	transferrin transport	GO Biological Process	1	Kidney_Cor
GO:0046415	urate metabolic process	GO Biological Process	1	Kidney_Cor
GO:0048793	pronephros development	GO Biological Process	1	Kidney_Cor
GO:0051181	cofactor transport	GO Biological Process	1	Kidney_Cor
GO:0051453	regulation of intracellular pH	GO Biological Process	1	Kidney_Cor
GO:0055067	monovalent inorganic cation homeostasis	GO Biological Process	1	Kidney_Cor
GO:0055080	cation homeostasis	GO Biological Process	1	Kidney_Cor
GO:0060261	positive regulation of transcription initiation from RNA polymerase II promoter	GO Biological Process	1	Kidney_Cor
GO:0070445	regulation of oligodendrocyte progenitor proliferation	GO Biological Process	1	Kidney_Cor
GO:0071280	cellular response to copper ion	GO Biological Process	1	Kidney_Cor
GO:0071305	cellular response to vitamin D	GO Biological Process	1	Kidney_Cor
GO:0071705	nitrogen compound transport	GO Biological Process	1	Kidney_Cor
GO:0072040	negative regulation of mesenchymal cell apoptotic process involved in nephron morphogenesis	GO Biological Process	1	Kidney_Cor
GO:0072112	glomerular visceral epithelial cell differentiation	GO Biological Process	1	Kidney_Cor
GO:0072177	mesonephric duct development	GO Biological Process	1	Kidney_Cor
GO:0072178	nephric duct morphogenesis	GO Biological Process	1	Kidney_Cor
GO:0072179	nephric duct formation	GO Biological Process	1	Kidney_Cor
GO:0072182	regulation of nephron tubule epithelial cell differentiation	GO Biological Process	1	Kidney_Cor
GO:0072205	metanephric collecting duct development	GO Biological Process	1	Kidney_Cor
GO:0072224	metanephric glomerulus development	GO Biological Process	1	Kidney_Cor
GO:0072243	metanephric nephron epithelium development	GO Biological Process	1	Kidney_Cor
GO:0072283	metanephric renal vesicle morphogenesis	GO Biological Process	1	Kidney_Cor
GO:0072512	trivalent inorganic cation transport	GO Biological Process	1	Kidney_Cor
GO:0072521	purine-containing compound metabolic process	GO Biological Process	1	Kidney_Cor
GO:0098659	inorganic cation import across plasma membrane	GO Biological Process	1	Kidney_Cor
GO:0098661	inorganic anion transmembrane transport	GO Biological Process	1	Kidney_Cor
GO:0098739	import across plasma membrane	GO Biological Process	1	Kidney_Cor
GO:0098771	inorganic ion homeostasis	GO Biological Process	1	Kidney_Cor
GO:0099131	ATP hydrolysis coupled ion transmembrane transport	GO Biological Process	1	Kidney_Cor
GO:0099132	ATP hydrolysis coupled cation transmembrane transport	GO Biological Process	1	Kidney_Cor
GO:1900212	negative regulation of mesenchymal cell apoptotic process involved in metanephros development	GO Biological Process	1	Kidney_Cor
GO:1901264	carbohydrate derivative transport	GO Biological Process	1	Kidney_Cor
GO:1902600	proton transmembrane transport	GO Biological Process	1	Kidney_Cor
GO:0000050	urea cycle	GO Biological Process	1	Liver
GO:0001523	retinoid metabolic process	GO Biological Process	1	Liver
GO:0001818	negative regulation of cytokine production	GO Biological Process	1	Liver
GO:0001867	complement activation, lectin pathway	GO Biological Process	1	Liver
GO:0001889	liver development	GO Biological Process	1	Liver
GO:0002224	toll-like receptor signaling pathway	GO Biological Process	1	Liver
GO:0002250	adaptive immune response	GO Biological Process	1	Liver
GO:0002253	activation of immune response	GO Biological Process	1	Liver
GO:0002526	acute inflammatory response	GO Biological Process	1	Liver
GO:0002576	platelet degranulation	GO Biological Process	1	Liver
GO:0002673	regulation of acute inflammatory response	GO Biological Process	1	Liver
GO:0002683	negative regulation of immune system process	GO Biological Process	1	Liver
GO:0002697	regulation of immune effector process	GO Biological Process	1	Liver
GO:0002698	negative regulation of immune effector process	GO Biological Process	1	Liver
GO:0002700	regulation of production of molecular mediator of immune response	GO Biological Process	1	Liver
GO:0002719	negative regulation of cytokine production involved in immune response	GO Biological Process	1	Liver
GO:0002740	negative regulation of cytokine secretion involved in immune response	GO Biological Process	1	Liver
GO:0002920	regulation of humoral immune response	GO Biological Process	1	Liver
GO:0002923	regulation of humoral immune response mediated by circulating immunoglobulin	GO Biological Process	1	Liver
GO:0006071	glycerol metabolic process	GO Biological Process	1	Liver
GO:0006081	cellular aldehyde metabolic process	GO Biological Process	1	Liver
GO:0006084	acetyl-CoA metabolic process	GO Biological Process	1	Liver
GO:0006090	pyruvate metabolic process	GO Biological Process	1	Liver
GO:0006525	arginine metabolic process	GO Biological Process	1	Liver
GO:0006536	glutamate metabolic process	GO Biological Process	1	Liver
GO:0006544	glycine metabolic process	GO Biological Process	1	Liver
GO:0006591	ornithine metabolic process	GO Biological Process	1	Liver
GO:0006625	protein targeting to peroxisome	GO Biological Process	1	Liver
GO:0006631	fatty acid metabolic process	GO Biological Process	1	Liver
GO:0006637	acyl-CoA metabolic process	GO Biological Process	1	Liver
GO:0006695	cholesterol biosynthetic process	GO Biological Process	1	Liver
GO:0006699	bile acid biosynthetic process	GO Biological Process	1	Liver
GO:0006706	steroid catabolic process	GO Biological Process	1	Liver
GO:0006721	terpenoid metabolic process	GO Biological Process	1	Liver
GO:0006732	coenzyme metabolic process	GO Biological Process	1	Liver
GO:0006826	iron ion transport	GO Biological Process	1	Liver
GO:0006879	cellular iron ion homeostasis	GO Biological Process	1	Liver
GO:0006897	endocytosis	GO Biological Process	1	Liver
GO:0006898	receptor-mediated endocytosis	GO Biological Process	1	Liver
GO:0006956	complement activation	GO Biological Process	1	Liver
GO:0006957	complement activation, alternative pathway	GO Biological Process	1	Liver
GO:0006958	complement activation, classical pathway	GO Biological Process	1	Liver
GO:0006979	response to oxidative stress	GO Biological Process	1	Liver
GO:0007162	negative regulation of cell adhesion	GO Biological Process	1	Liver
GO:0007597	blood coagulation, intrinsic pathway	GO Biological Process	1	Liver
GO:0008152	metabolic process	GO Biological Process	1	Liver
GO:0009056	catabolic process	GO Biological Process	1	Liver
GO:0009063	cellular amino acid catabolic process	GO Biological Process	1	Liver
GO:0009064	glutamine family amino acid metabolic process	GO Biological Process	1	Liver
GO:0009065	glutamine family amino acid catabolic process	GO Biological Process	1	Liver
GO:0009072	aromatic amino acid family metabolic process	GO Biological Process	1	Liver
GO:0009074	aromatic amino acid family catabolic process	GO Biological Process	1	Liver
GO:0009743	response to carbohydrate	GO Biological Process	1	Liver
GO:0010035	response to inorganic substance	GO Biological Process	1	Liver
GO:0010269	response to selenium ion	GO Biological Process	1	Liver
GO:0010543	regulation of platelet activation	GO Biological Process	1	Liver
GO:0010544	negative regulation of platelet activation	GO Biological Process	1	Liver
GO:0010594	regulation of endothelial cell migration	GO Biological Process	1	Liver
GO:0010596	negative regulation of endothelial cell migration	GO Biological Process	1	Liver
GO:0010810	regulation of cell-substrate adhesion	GO Biological Process	1	Liver
GO:0010811	positive regulation of cell-substrate adhesion	GO Biological Process	1	Liver
GO:0010873	positive regulation of cholesterol esterification	GO Biological Process	1	Liver
GO:0010896	regulation of triglyceride catabolic process	GO Biological Process	1	Liver
GO:0010898	positive regulation of triglyceride catabolic process	GO Biological Process	1	Liver
GO:0010901	regulation of very-low-density lipoprotein particle remodeling	GO Biological Process	1	Liver
GO:0010903	negative regulation of very-low-density lipoprotein particle remodeling	GO Biological Process	1	Liver
GO:0010988	regulation of low-density lipoprotein particle clearance	GO Biological Process	1	Liver
GO:0015748	organophosphate ester transport	GO Biological Process	1	Liver
GO:0015886	heme transport	GO Biological Process	1	Liver
GO:0016042	lipid catabolic process	GO Biological Process	1	Liver
GO:0016098	monoterpenoid metabolic process	GO Biological Process	1	Liver
GO:0017144	drug metabolic process	GO Biological Process	1	Liver
GO:0018158	protein oxidation	GO Biological Process	1	Liver
GO:0018206	peptidyl-methionine modification	GO Biological Process	1	Liver
GO:0019216	regulation of lipid metabolic process	GO Biological Process	1	Liver
GO:0019217	regulation of fatty acid metabolic process	GO Biological Process	1	Liver
GO:0019433	triglyceride catabolic process	GO Biological Process	1	Liver
GO:0019538	protein metabolic process	GO Biological Process	1	Liver
GO:0019627	urea metabolic process	GO Biological Process	1	Liver
GO:0019835	cytolysis	GO Biological Process	1	Liver
GO:0022408	negative regulation of cell-cell adhesion	GO Biological Process	1	Liver
GO:0030100	regulation of endocytosis	GO Biological Process	1	Liver
GO:0030162	regulation of proteolysis	GO Biological Process	1	Liver
GO:0030168	platelet activation	GO Biological Process	1	Liver
GO:0030193	regulation of blood coagulation	GO Biological Process	1	Liver
GO:0030195	negative regulation of blood coagulation	GO Biological Process	1	Liver
GO:0030300	regulation of intestinal cholesterol absorption	GO Biological Process	1	Liver
GO:0030449	regulation of complement activation	GO Biological Process	1	Liver
GO:0031099	regeneration	GO Biological Process	1	Liver
GO:0031100	animal organ regeneration	GO Biological Process	1	Liver
GO:0031102	neuron projection regeneration	GO Biological Process	1	Liver
GO:0031348	negative regulation of defense response	GO Biological Process	1	Liver
GO:0031638	zymogen activation	GO Biological Process	1	Liver
GO:0031639	plasminogen activation	GO Biological Process	1	Liver
GO:0032103	positive regulation of response to external stimulus	GO Biological Process	1	Liver
GO:0032268	regulation of cellular protein metabolic process	GO Biological Process	1	Liver
GO:0032368	regulation of lipid transport	GO Biological Process	1	Liver
GO:0032369	negative regulation of lipid transport	GO Biological Process	1	Liver
GO:0032374	regulation of cholesterol transport	GO Biological Process	1	Liver
GO:0032489	regulation of Cdc42 protein signal transduction	GO Biological Process	1	Liver
GO:0033036	macromolecule localization	GO Biological Process	1	Liver
GO:0033344	cholesterol efflux	GO Biological Process	1	Liver
GO:0033700	phospholipid efflux	GO Biological Process	1	Liver
GO:0034114	regulation of heterotypic cell-cell adhesion	GO Biological Process	1	Liver
GO:0034116	positive regulation of heterotypic cell-cell adhesion	GO Biological Process	1	Liver
GO:0034370	triglyceride-rich lipoprotein particle remodeling	GO Biological Process	1	Liver
GO:0034371	chylomicron remodeling	GO Biological Process	1	Liver
GO:0034374	low-density lipoprotein particle remodeling	GO Biological Process	1	Liver
GO:0034375	high-density lipoprotein particle remodeling	GO Biological Process	1	Liver
GO:0034377	plasma lipoprotein particle assembly	GO Biological Process	1	Liver
GO:0034378	chylomicron assembly	GO Biological Process	1	Liver
GO:0034379	very-low-density lipoprotein particle assembly	GO Biological Process	1	Liver
GO:0034380	high-density lipoprotein particle assembly	GO Biological Process	1	Liver
GO:0034381	plasma lipoprotein particle clearance	GO Biological Process	1	Liver
GO:0034382	chylomicron remnant clearance	GO Biological Process	1	Liver
GO:0034384	high-density lipoprotein particle clearance	GO Biological Process	1	Liver
GO:0035461	vitamin transmembrane transport	GO Biological Process	1	Liver
GO:0042157	lipoprotein metabolic process	GO Biological Process	1	Liver
GO:0042304	regulation of fatty acid biosynthetic process	GO Biological Process	1	Liver
GO:0042440	pigment metabolic process	GO Biological Process	1	Liver
GO:0042537	benzene-containing compound metabolic process	GO Biological Process	1	Liver
GO:0042632	cholesterol homeostasis	GO Biological Process	1	Liver
GO:0042730	fibrinolysis	GO Biological Process	1	Liver
GO:0042737	drug catabolic process	GO Biological Process	1	Liver
GO:0042738	exogenous drug catabolic process	GO Biological Process	1	Liver
GO:0042759	long-chain fatty acid biosynthetic process	GO Biological Process	1	Liver
GO:0043062	extracellular structure organization	GO Biological Process	1	Liver
GO:0043086	negative regulation of catalytic activity	GO Biological Process	1	Liver
GO:0043152	induction of bacterial agglutination	GO Biological Process	1	Liver
GO:0043648	dicarboxylic acid metabolic process	GO Biological Process	1	Liver
GO:0043687	post-translational protein modification	GO Biological Process	1	Liver
GO:0043691	reverse cholesterol transport	GO Biological Process	1	Liver
GO:0044092	negative regulation of molecular function	GO Biological Process	1	Liver
GO:0044237	cellular metabolic process	GO Biological Process	1	Liver
GO:0044242	cellular lipid catabolic process	GO Biological Process	1	Liver
GO:0044248	cellular catabolic process	GO Biological Process	1	Liver
GO:0044255	cellular lipid metabolic process	GO Biological Process	1	Liver
GO:0044282	small molecule catabolic process	GO Biological Process	1	Liver
GO:0044283	small molecule biosynthetic process	GO Biological Process	1	Liver
GO:0044403	symbiont process	GO Biological Process	1	Liver
GO:0044419	interspecies interaction between organisms	GO Biological Process	1	Liver
GO:0045603	positive regulation of endothelial cell differentiation	GO Biological Process	1	Liver
GO:0045807	positive regulation of endocytosis	GO Biological Process	1	Liver
GO:0045834	positive regulation of lipid metabolic process	GO Biological Process	1	Liver
GO:0045907	positive regulation of vasoconstriction	GO Biological Process	1	Liver
GO:0045919	positive regulation of cytolysis	GO Biological Process	1	Liver
GO:0045921	positive regulation of exocytosis	GO Biological Process	1	Liver
GO:0045923	positive regulation of fatty acid metabolic process	GO Biological Process	1	Liver
GO:0046165	alcohol biosynthetic process	GO Biological Process	1	Liver
GO:0046339	diacylglycerol metabolic process	GO Biological Process	1	Liver
GO:0046394	carboxylic acid biosynthetic process	GO Biological Process	1	Liver
GO:0046395	carboxylic acid catabolic process	GO Biological Process	1	Liver
GO:0046464	acylglycerol catabolic process	GO Biological Process	1	Liver
GO:0046470	phosphatidylcholine metabolic process	GO Biological Process	1	Liver
GO:0046486	glycerolipid metabolic process	GO Biological Process	1	Liver
GO:0046487	glyoxylate metabolic process	GO Biological Process	1	Liver
GO:0046890	regulation of lipid biosynthetic process	GO Biological Process	1	Liver
GO:0048584	positive regulation of response to stimulus	GO Biological Process	1	Liver
GO:0048585	negative regulation of response to stimulus	GO Biological Process	1	Liver
GO:0050727	regulation of inflammatory response	GO Biological Process	1	Liver
GO:0050728	negative regulation of inflammatory response	GO Biological Process	1	Liver
GO:0050764	regulation of phagocytosis	GO Biological Process	1	Liver
GO:0050777	negative regulation of immune response	GO Biological Process	1	Liver
GO:0050790	regulation of catalytic activity	GO Biological Process	1	Liver
GO:0050994	regulation of lipid catabolic process	GO Biological Process	1	Liver
GO:0050996	positive regulation of lipid catabolic process	GO Biological Process	1	Liver
GO:0051004	regulation of lipoprotein lipase activity	GO Biological Process	1	Liver
GO:0051006	positive regulation of lipoprotein lipase activity	GO Biological Process	1	Liver
GO:0051180	vitamin transport	GO Biological Process	1	Liver
GO:0051186	cofactor metabolic process	GO Biological Process	1	Liver
GO:0051246	regulation of protein metabolic process	GO Biological Process	1	Liver
GO:0051248	negative regulation of protein metabolic process	GO Biological Process	1	Liver
GO:0051258	protein polymerization	GO Biological Process	1	Liver
GO:0051336	regulation of hydrolase activity	GO Biological Process	1	Liver
GO:0051346	negative regulation of hydrolase activity	GO Biological Process	1	Liver
GO:0051715	cytolysis in other organism	GO Biological Process	1	Liver
GO:0051817	modification of morphology or physiology of other organism involved in symbiotic interaction	GO Biological Process	1	Liver
GO:0051851	modification by host of symbiont morphology or physiology	GO Biological Process	1	Liver
GO:0051873	killing by host of symbiont cells	GO Biological Process	1	Liver
GO:0051918	negative regulation of fibrinolysis	GO Biological Process	1	Liver
GO:0055114	oxidation-reduction process	GO Biological Process	1	Liver
GO:0060191	regulation of lipase activity	GO Biological Process	1	Liver
GO:0060192	negative regulation of lipase activity	GO Biological Process	1	Liver
GO:0060334	regulation of interferon-gamma-mediated signaling pathway	GO Biological Process	1	Liver
GO:0060621	negative regulation of cholesterol import	GO Biological Process	1	Liver
GO:0060627	regulation of vesicle-mediated transport	GO Biological Process	1	Liver
GO:0061041	regulation of wound healing	GO Biological Process	1	Liver
GO:0061045	negative regulation of wound healing	GO Biological Process	1	Liver
GO:0062012	regulation of small molecule metabolic process	GO Biological Process	1	Liver
GO:0065003	protein-containing complex assembly	GO Biological Process	1	Liver
GO:0065009	regulation of molecular function	GO Biological Process	1	Liver
GO:0070327	thyroid hormone transport	GO Biological Process	1	Liver
GO:0070328	triglyceride homeostasis	GO Biological Process	1	Liver
GO:0070527	platelet aggregation	GO Biological Process	1	Liver
GO:0070613	regulation of protein processing	GO Biological Process	1	Liver
GO:0071333	cellular response to glucose stimulus	GO Biological Process	1	Liver
GO:0071347	cellular response to interleukin-1	GO Biological Process	1	Liver
GO:0071377	cellular response to glucagon stimulus	GO Biological Process	1	Liver
GO:0071466	cellular response to xenobiotic stimulus	GO Biological Process	1	Liver
GO:0071704	organic substance metabolic process	GO Biological Process	1	Liver
GO:0072329	monocarboxylic acid catabolic process	GO Biological Process	1	Liver
GO:0072330	monocarboxylic acid biosynthetic process	GO Biological Process	1	Liver
GO:0072376	protein activation cascade	GO Biological Process	1	Liver
GO:0072378	blood coagulation, fibrin clot formation	GO Biological Process	1	Liver
GO:0080134	regulation of response to stress	GO Biological Process	1	Liver
GO:0090207	regulation of triglyceride metabolic process	GO Biological Process	1	Liver
GO:0090208	positive regulation of triglyceride metabolic process	GO Biological Process	1	Liver
GO:0097267	omega-hydroxylase P450 pathway	GO Biological Process	1	Liver
GO:1900026	positive regulation of substrate adhesion-dependent cell spreading	GO Biological Process	1	Liver
GO:1901361	organic cyclic compound catabolic process	GO Biological Process	1	Liver
GO:1901564	organonitrogen compound metabolic process	GO Biological Process	1	Liver
GO:1901568	fatty acid derivative metabolic process	GO Biological Process	1	Liver
GO:1901575	organic substance catabolic process	GO Biological Process	1	Liver
GO:1901606	alpha-amino acid catabolic process	GO Biological Process	1	Liver
GO:1901617	organic hydroxy compound biosynthetic process	GO Biological Process	1	Liver
GO:1902042	negative regulation of extrinsic apoptotic signaling pathway via death domain receptors	GO Biological Process	1	Liver
GO:1903317	regulation of protein maturation	GO Biological Process	1	Liver
GO:1904640	response to methionine	GO Biological Process	1	Liver
GO:1905952	regulation of lipid localization	GO Biological Process	1	Liver
GO:2000257	regulation of protein activation cascade	GO Biological Process	1	Liver
GO:2000258	negative regulation of protein activation cascade	GO Biological Process	1	Liver
GO:2000352	negative regulation of endothelial cell apoptotic process	GO Biological Process	1	Liver
GO:0003253	cardiac neural crest cell migration involved in outflow tract morphogenesis	GO Biological Process	1	Lung
GO:0007585	respiratory gaseous exchange	GO Biological Process	1	Lung
GO:0033278	cell proliferation in midbrain	GO Biological Process	1	Lung
GO:0040019	positive regulation of embryonic development	GO Biological Process	1	Lung
GO:0051890	regulation of cardioblast differentiation	GO Biological Process	1	Lung
GO:0055025	positive regulation of cardiac muscle tissue development	GO Biological Process	1	Lung
GO:0060828	regulation of canonical Wnt signaling pathway	GO Biological Process	1	Lung
GO:0060914	heart formation	GO Biological Process	1	Lung
GO:0090263	positive regulation of canonical Wnt signaling pathway	GO Biological Process	1	Lung
GO:1904953	Wnt signaling pathway involved in midbrain dopaminergic neuron differentiation	GO Biological Process	1	Lung
GO:0001580	detection of chemical stimulus involved in sensory perception of bitter taste	GO Biological Process	1	Minor_Salivary_Gland
GO:0002223	stimulatory C-type lectin receptor signaling pathway	GO Biological Process	1	Minor_Salivary_Gland
GO:0002385	mucosal immune response	GO Biological Process	1	Minor_Salivary_Gland
GO:0002446	neutrophil mediated immunity	GO Biological Process	1	Minor_Salivary_Gland
GO:0006486	protein glycosylation	GO Biological Process	1	Minor_Salivary_Gland
GO:0007589	body fluid secretion	GO Biological Process	1	Minor_Salivary_Gland
GO:0016266	O-glycan processing	GO Biological Process	1	Minor_Salivary_Gland
GO:0030574	collagen catabolic process	GO Biological Process	1	Minor_Salivary_Gland
GO:0032941	secretion by tissue	GO Biological Process	1	Minor_Salivary_Gland
GO:0032963	collagen metabolic process	GO Biological Process	1	Minor_Salivary_Gland
GO:0036065	fucosylation	GO Biological Process	1	Minor_Salivary_Gland
GO:0042481	regulation of odontogenesis	GO Biological Process	1	Minor_Salivary_Gland
GO:0042487	regulation of odontogenesis of dentin-containing tooth	GO Biological Process	1	Minor_Salivary_Gland
GO:0060535	trachea cartilage morphogenesis	GO Biological Process	1	Minor_Salivary_Gland
GO:0070173	regulation of enamel mineralization	GO Biological Process	1	Minor_Salivary_Gland
GO:0001502	cartilage condensation	GO Biological Process	1	Muscle
GO:0001756	somitogenesis	GO Biological Process	1	Muscle
GO:0002082	regulation of oxidative phosphorylation	GO Biological Process	1	Muscle
GO:0007271	synaptic transmission, cholinergic	GO Biological Process	1	Muscle
GO:0007274	neuromuscular synaptic transmission	GO Biological Process	1	Muscle
GO:0007520	myoblast fusion	GO Biological Process	1	Muscle
GO:0014732	skeletal muscle atrophy	GO Biological Process	1	Muscle
GO:0014808	release of sequestered calcium ion into cytosol by sarcoplasmic reticulum	GO Biological Process	1	Muscle
GO:0014819	regulation of skeletal muscle contraction	GO Biological Process	1	Muscle
GO:0014842	regulation of skeletal muscle satellite cell proliferation	GO Biological Process	1	Muscle
GO:0014873	response to muscle activity involved in regulation of muscle adaptation	GO Biological Process	1	Muscle
GO:0014874	response to stimulus involved in regulation of muscle adaptation	GO Biological Process	1	Muscle
GO:0014878	response to electrical stimulus involved in regulation of muscle adaptation	GO Biological Process	1	Muscle
GO:0014894	response to denervation involved in regulation of muscle adaptation	GO Biological Process	1	Muscle
GO:0014902	myotube differentiation	GO Biological Process	1	Muscle
GO:0030241	skeletal muscle myosin thick filament assembly	GO Biological Process	1	Muscle
GO:0030812	negative regulation of nucleotide catabolic process	GO Biological Process	1	Muscle
GO:0043242	negative regulation of protein complex disassembly	GO Biological Process	1	Muscle
GO:0043403	skeletal muscle tissue regeneration	GO Biological Process	1	Muscle
GO:0043501	skeletal muscle adaptation	GO Biological Process	1	Muscle
GO:0043502	regulation of muscle adaptation	GO Biological Process	1	Muscle
GO:0045663	positive regulation of myoblast differentiation	GO Biological Process	1	Muscle
GO:0045820	negative regulation of glycolytic process	GO Biological Process	1	Muscle
GO:0048630	skeletal muscle tissue growth	GO Biological Process	1	Muscle
GO:0048643	positive regulation of skeletal muscle tissue development	GO Biological Process	1	Muscle
GO:0048741	skeletal muscle fiber development	GO Biological Process	1	Muscle
GO:0048743	positive regulation of skeletal muscle fiber development	GO Biological Process	1	Muscle
GO:0050848	regulation of calcium-mediated signaling	GO Biological Process	1	Muscle
GO:0051198	negative regulation of coenzyme metabolic process	GO Biological Process	1	Muscle
GO:0051282	regulation of sequestering of calcium ion	GO Biological Process	1	Muscle
GO:0055001	muscle cell development	GO Biological Process	1	Muscle
GO:0061053	somite development	GO Biological Process	1	Muscle
GO:0071313	cellular response to caffeine	GO Biological Process	1	Muscle
GO:1901019	regulation of calcium ion transmembrane transporter activity	GO Biological Process	1	Muscle
GO:1901021	positive regulation of calcium ion transmembrane transporter activity	GO Biological Process	1	Muscle
GO:1901741	positive regulation of myoblast fusion	GO Biological Process	1	Muscle
GO:1903579	negative regulation of ATP metabolic process	GO Biological Process	1	Muscle
GO:1903779	regulation of cardiac conduction	GO Biological Process	1	Muscle
GO:1904062	regulation of cation transmembrane transport	GO Biological Process	1	Muscle
GO:2000291	regulation of myoblast proliferation	GO Biological Process	1	Muscle
GO:2001014	regulation of skeletal muscle cell differentiation	GO Biological Process	1	Muscle
GO:2001170	negative regulation of ATP biosynthetic process	GO Biological Process	1	Muscle
GO:2001259	positive regulation of cation channel activity	GO Biological Process	1	Muscle
GO:0015816	glycine transport	GO Biological Process	1	Nerve
GO:0015824	proline transport	GO Biological Process	1	Nerve
GO:0021869	forebrain ventricular zone progenitor cell division	GO Biological Process	1	Nerve
GO:0022011	myelination in peripheral nervous system	GO Biological Process	1	Nerve
GO:0048644	muscle organ morphogenesis	GO Biological Process	1	Nerve
GO:0072268	pattern specification involved in metanephros development	GO Biological Process	1	Nerve
GO:1901862	negative regulation of muscle tissue development	GO Biological Process	1	Nerve
GO:0001541	ovarian follicle development	GO Biological Process	1	Ovary
GO:0006367	transcription initiation from RNA polymerase II promoter	GO Biological Process	1	Ovary
GO:0007538	primary sex determination	GO Biological Process	1	Ovary
GO:0046881	positive regulation of follicle-stimulating hormone secretion	GO Biological Process	1	Ovary
GO:0048021	regulation of melanin biosynthetic process	GO Biological Process	1	Ovary
GO:0071372	cellular response to follicle-stimulating hormone stimulus	GO Biological Process	1	Ovary
GO:0071396	cellular response to lipid	GO Biological Process	1	Ovary
GO:0006691	leukotriene metabolic process	GO Biological Process	1	Pancreas
GO:0006766	vitamin metabolic process	GO Biological Process	1	Pancreas
GO:0009235	cobalamin metabolic process	GO Biological Process	1	Pancreas
GO:0009306	protein secretion	GO Biological Process	1	Pancreas
GO:0010749	regulation of nitric oxide mediated signal transduction	GO Biological Process	1	Pancreas
GO:0010838	positive regulation of keratinocyte proliferation	GO Biological Process	1	Pancreas
GO:0030073	insulin secretion	GO Biological Process	1	Pancreas
GO:0030299	intestinal cholesterol absorption	GO Biological Process	1	Pancreas
GO:0031017	exocrine pancreas development	GO Biological Process	1	Pancreas
GO:0061088	regulation of sequestering of zinc ion	GO Biological Process	1	Pancreas
GO:0071577	zinc ion transmembrane transport	GO Biological Process	1	Pancreas
GO:0090279	regulation of calcium ion import	GO Biological Process	1	Pancreas
GO:0002052	positive regulation of neuroblast proliferation	GO Biological Process	1	Pituitary
GO:0003358	noradrenergic neuron development	GO Biological Process	1	Pituitary
GO:0006701	progesterone biosynthetic process	GO Biological Process	1	Pituitary
GO:0007259	receptor signaling pathway via JAK-STAT	GO Biological Process	1	Pituitary
GO:0007292	female gamete generation	GO Biological Process	1	Pituitary
GO:0008340	determination of adult lifespan	GO Biological Process	1	Pituitary
GO:0010259	multicellular organism aging	GO Biological Process	1	Pituitary
GO:0010893	positive regulation of steroid biosynthetic process	GO Biological Process	1	Pituitary
GO:0014016	neuroblast differentiation	GO Biological Process	1	Pituitary
GO:0021700	developmental maturation	GO Biological Process	1	Pituitary
GO:0035556	intracellular signal transduction	GO Biological Process	1	Pituitary
GO:0040018	positive regulation of multicellular organism growth	GO Biological Process	1	Pituitary
GO:0042448	progesterone metabolic process	GO Biological Process	1	Pituitary
GO:0043434	response to peptide hormone	GO Biological Process	1	Pituitary
GO:0043567	regulation of insulin-like growth factor receptor signaling pathway	GO Biological Process	1	Pituitary
GO:0045187	regulation of circadian sleep/wake cycle, sleep	GO Biological Process	1	Pituitary
GO:0060004	reflex	GO Biological Process	1	Pituitary
GO:0060124	positive regulation of growth hormone secretion	GO Biological Process	1	Pituitary
GO:0060126	somatotropin secreting cell differentiation	GO Biological Process	1	Pituitary
GO:0060133	somatotropin secreting cell development	GO Biological Process	1	Pituitary
GO:0060397	growth hormone receptor signaling pathway via JAK-STAT	GO Biological Process	1	Pituitary
GO:0060416	response to growth hormone	GO Biological Process	1	Pituitary
GO:0060579	ventral spinal cord interneuron fate commitment	GO Biological Process	1	Pituitary
GO:0061104	adrenal chromaffin cell differentiation	GO Biological Process	1	Pituitary
GO:0061351	neural precursor cell proliferation	GO Biological Process	1	Pituitary
GO:0061549	sympathetic ganglion development	GO Biological Process	1	Pituitary
GO:0071375	cellular response to peptide hormone stimulus	GO Biological Process	1	Pituitary
GO:1900451	positive regulation of glutamate receptor signaling pathway	GO Biological Process	1	Pituitary
GO:1901386	negative regulation of voltage-gated calcium channel activity	GO Biological Process	1	Pituitary
GO:1902692	regulation of neuroblast proliferation	GO Biological Process	1	Pituitary
GO:2000852	regulation of corticosterone secretion	GO Biological Process	1	Pituitary
GO:0001704	formation of primary germ layer	GO Biological Process	1	Prostate
GO:0033574	response to testosterone	GO Biological Process	1	Prostate
GO:0060525	prostate glandular acinus development	GO Biological Process	1	Prostate
GO:0060743	epithelial cell maturation involved in prostate gland development	GO Biological Process	1	Prostate
GO:0061218	negative regulation of mesonephros development	GO Biological Process	1	Prostate
GO:0072095	regulation of branch elongation involved in ureteric bud branching	GO Biological Process	1	Prostate
GO:0072172	mesonephric tubule formation	GO Biological Process	1	Prostate
GO:1900005	positive regulation of serine-type endopeptidase activity	GO Biological Process	1	Prostate
GO:1901318	negative regulation of flagellated sperm motility	GO Biological Process	1	Prostate
GO:1904948	midbrain dopaminergic neuron differentiation	GO Biological Process	1	Prostate
GO:0009913	epidermal cell differentiation	GO Biological Process	1	Skin_NSES
GO:0070858	negative regulation of bile acid biosynthetic process	GO Biological Process	1	Small_Intestine
GO:0097272	ammonia homeostasis	GO Biological Process	1	Small_Intestine
GO:0106001	intestinal hexose absorption	GO Biological Process	1	Small_Intestine
GO:0002685	regulation of leukocyte migration	GO Biological Process	1	Spleen
GO:0007602	phototransduction	GO Biological Process	1	Spleen
GO:0007613	memory	GO Biological Process	1	Spleen
GO:0018298	protein-chromophore linkage	GO Biological Process	1	Spleen
GO:0042113	B cell activation	GO Biological Process	1	Spleen
GO:0042246	tissue regeneration	GO Biological Process	1	Spleen
GO:0043066	negative regulation of apoptotic process	GO Biological Process	1	Spleen
GO:0048678	response to axon injury	GO Biological Process	1	Spleen
GO:0051716	cellular response to stimulus	GO Biological Process	1	Spleen
GO:0060437	lung growth	GO Biological Process	1	Spleen
GO:2001237	negative regulation of extrinsic apoptotic signaling pathway	GO Biological Process	1	Spleen
GO:0001696	gastric acid secretion	GO Biological Process	1	Stomach
GO:0022600	digestive system process	GO Biological Process	1	Stomach
GO:0030277	maintenance of gastrointestinal epithelium	GO Biological Process	1	Stomach
GO:0032880	regulation of protein localization	GO Biological Process	1	Stomach
GO:0038188	cholecystokinin signaling pathway	GO Biological Process	1	Stomach
GO:0016998	cell wall macromolecule catabolic process	GO Biological Process	1	Testis
GO:0050829	defense response to Gram-negative bacterium	GO Biological Process	1	Testis
GO:0006575	cellular modified amino acid metabolic process	GO Biological Process	1	Thyroid
GO:0006590	thyroid hormone generation	GO Biological Process	1	Thyroid
GO:0006751	glutathione catabolic process	GO Biological Process	1	Thyroid
GO:0006775	fat-soluble vitamin metabolic process	GO Biological Process	1	Thyroid
GO:0015705	iodide transport	GO Biological Process	1	Thyroid
GO:0017001	antibiotic catabolic process	GO Biological Process	1	Thyroid
GO:0038194	thyroid-stimulating hormone signaling pathway	GO Biological Process	1	Thyroid
GO:0042403	thyroid hormone metabolic process	GO Biological Process	1	Thyroid
GO:1901748	leukotriene D4 metabolic process	GO Biological Process	1	Thyroid
GO:1901750	leukotriene D4 biosynthetic process	GO Biological Process	1	Thyroid
GO:2000609	regulation of thyroid hormone generation	GO Biological Process	1	Thyroid
GO:0002053	positive regulation of mesenchymal cell proliferation	GO Biological Process	1	Uterus
GO:0002074	extraocular skeletal muscle development	GO Biological Process	1	Uterus
GO:0003203	endocardial cushion morphogenesis	GO Biological Process	1	Uterus
GO:0010721	negative regulation of cell development	GO Biological Process	1	Uterus
GO:0010941	regulation of cell death	GO Biological Process	1	Uterus
GO:0010975	regulation of neuron projection development	GO Biological Process	1	Uterus
GO:0010976	positive regulation of neuron projection development	GO Biological Process	1	Uterus
GO:0014059	regulation of dopamine secretion	GO Biological Process	1	Uterus
GO:0021781	glial cell fate commitment	GO Biological Process	1	Uterus
GO:0021846	cell proliferation in forebrain	GO Biological Process	1	Uterus
GO:0021885	forebrain cell migration	GO Biological Process	1	Uterus
GO:0030308	negative regulation of cell growth	GO Biological Process	1	Uterus
GO:0031128	developmental induction	GO Biological Process	1	Uterus
GO:0031346	positive regulation of cell projection organization	GO Biological Process	1	Uterus
GO:0031943	regulation of glucocorticoid metabolic process	GO Biological Process	1	Uterus
GO:0032332	positive regulation of chondrocyte differentiation	GO Biological Process	1	Uterus
GO:0042981	regulation of apoptotic process	GO Biological Process	1	Uterus
GO:0048588	developmental cell growth	GO Biological Process	1	Uterus
GO:0048609	multicellular organismal reproductive process	GO Biological Process	1	Uterus
GO:0048640	negative regulation of developmental growth	GO Biological Process	1	Uterus
GO:0048670	regulation of collateral sprouting	GO Biological Process	1	Uterus
GO:0050805	negative regulation of synaptic transmission	GO Biological Process	1	Uterus
GO:0051145	smooth muscle cell differentiation	GO Biological Process	1	Uterus
GO:0060135	maternal process involved in female pregnancy	GO Biological Process	1	Uterus
GO:0060560	developmental growth involved in morphogenesis	GO Biological Process	1	Uterus
GO:0060737	prostate gland morphogenetic growth	GO Biological Process	1	Uterus
GO:0061548	ganglion development	GO Biological Process	1	Uterus
GO:0071773	cellular response to BMP stimulus	GO Biological Process	1	Uterus
GO:0072193	ureter smooth muscle cell differentiation	GO Biological Process	1	Uterus
GO:0072234	metanephric nephron tubule development	GO Biological Process	1	Uterus
GO:0090102	cochlea development	GO Biological Process	1	Uterus
GO:0097065	anterior head development	GO Biological Process	1	Uterus
GO:2001025	positive regulation of response to drug	GO Biological Process	1	Uterus
GO:0003357	noradrenergic neuron differentiation	GO Biological Process	1	Vagina
GO:0006309	apoptotic DNA fragmentation	GO Biological Process	1	Vagina
GO:0008283	cell population proliferation	GO Biological Process	1	Vagina
GO:0034310	primary alcohol catabolic process	GO Biological Process	1	Vagina
GO:0048485	sympathetic nervous system development	GO Biological Process	1	Vagina
GO:0061029	eyelid development in camera-type eye	GO Biological Process	1	Vagina
GO:0097194	execution phase of apoptosis	GO Biological Process	1	Vagina
GO:0001775	cell activation	GO Biological Process	1	Whole_Blood
GO:0001906	cell killing	GO Biological Process	1	Whole_Blood
GO:0002523	leukocyte migration involved in inflammatory response	GO Biological Process	1	Whole_Blood
GO:0002544	chronic inflammatory response	GO Biological Process	1	Whole_Blood
GO:0002758	innate immune response-activating signal transduction	GO Biological Process	1	Whole_Blood
GO:0006527	arginine catabolic process	GO Biological Process	1	Whole_Blood
GO:0007159	leukocyte cell-cell adhesion	GO Biological Process	1	Whole_Blood
GO:0010818	T cell chemotaxis	GO Biological Process	1	Whole_Blood
GO:0015671	oxygen transport	GO Biological Process	1	Whole_Blood
GO:0015701	bicarbonate transport	GO Biological Process	1	Whole_Blood
GO:0016339	calcium-dependent cell-cell adhesion via plasma membrane cell adhesion molecules	GO Biological Process	1	Whole_Blood
GO:0018119	peptidyl-cysteine S-nitrosylation	GO Biological Process	1	Whole_Blood
GO:0020027	hemoglobin metabolic process	GO Biological Process	1	Whole_Blood
GO:0032119	sequestering of zinc ion	GO Biological Process	1	Whole_Blood
GO:0032496	response to lipopolysaccharide	GO Biological Process	1	Whole_Blood
GO:0032602	chemokine production	GO Biological Process	1	Whole_Blood
GO:0032940	secretion by cell	GO Biological Process	1	Whole_Blood
GO:0042542	response to hydrogen peroxide	GO Biological Process	1	Whole_Blood
GO:0042744	hydrogen peroxide catabolic process	GO Biological Process	1	Whole_Blood
GO:0042832	defense response to protozoan	GO Biological Process	1	Whole_Blood
GO:0043299	leukocyte degranulation	GO Biological Process	1	Whole_Blood
GO:0044657	pore formation in membrane of other organism during symbiotic interaction	GO Biological Process	1	Whole_Blood
GO:0045321	leukocyte activation	GO Biological Process	1	Whole_Blood
GO:0050878	regulation of body fluid levels	GO Biological Process	1	Whole_Blood
GO:0051712	positive regulation of killing of cells of other organism	GO Biological Process	1	Whole_Blood
GO:0051852	disruption by host of symbiont cells	GO Biological Process	1	Whole_Blood
GO:0070488	neutrophil aggregation	GO Biological Process	1	Whole_Blood
GO:0097237	cellular response to toxic substance	GO Biological Process	1	Whole_Blood
GO:0098609	cell-cell adhesion	GO Biological Process	1	Whole_Blood
GO:0098869	cellular oxidant detoxification	GO Biological Process	1	Whole_Blood
GO:2000252	negative regulation of feeding behavior	GO Biological Process	1	Whole_Blood
hsa04080	Neuroactive ligand-receptor interaction	KEGG	19	Artery_Aor,Artery_Tib,Brain_ACCB,Brain_Amy,Brain_CBG,Brain_Cer,Brain_Cor,Brain_FCB,Brain_Hip,Brain_Hyp,Brain_NABG,Brain_SN,Breast,Colon_Sig,Esophagus_Mus,Heart_LV,Ovary,Pituitary,Uterus
hsa05202	Transcriptional misregulation in cancer	KEGG	6	Artery_Tib,Minor_Salivary_Gland,Prostate,Spleen,Uterus,Vagina
hsa04950	Maturity onset diabetes of the young	KEGG	6	Brain_SN,Esophagus_GJ,Kidney_Cor,Pancreas,Stomach,Thyroid
hsa04975	Fat digestion and absorption	KEGG	6	Colon_Sig,Colon_Tra,Heart_AA,Liver,Pancreas,Small_Intestine
hsa00140	Steroid hormone biosynthesis	KEGG	5	Adrenal_gland,Colon_Tra,Kidney_Cor,Liver,Thyroid
hsa05033	Nicotine addiction	KEGG	4	Artery_Aor,Brain_Cor,Brain_Hyp,Brain_NABG
hsa05414	Dilated cardiomyopathy (DCM)	KEGG	4	Artery_Tib,Heart_AA,Heart_LV,Muscle
hsa04721	Synaptic vesicle cycle	KEGG	4	Brain_Amy,Brain_Cor,Brain_SN,Kidney_Cor
hsa00980	Metabolism of xenobiotics by cytochrome P450	KEGG	4	Colon_Tra,Esophagus_Muc,Kidney_Cor,Liver
hsa00982	Drug metabolism - cytochrome P450	KEGG	4	Colon_Tra,Esophagus_Muc,Kidney_Cor,Liver
hsa03320	PPAR signaling pathway	KEGG	3	Adipose_VO,Colon_Tra,Liver
hsa05032	Morphine addiction	KEGG	3	Brain_Cer,Brain_Cor,Brain_NABG
hsa04972	Pancreatic secretion	KEGG	3	Colon_Sig,Colon_Tra,Pancreas
hsa00590	Arachidonic acid metabolism	KEGG	3	Colon_Sig,Heart_AA,Liver
hsa00591	Linoleic acid metabolism	KEGG	3	Colon_Sig,Heart_AA,Liver
hsa00830	Retinol metabolism	KEGG	3	Colon_Tra,Kidney_Cor,Liver
hsa05204	Chemical carcinogenesis	KEGG	3	Esophagus_Muc,Kidney_Cor,Liver
hsa04260	Cardiac muscle contraction	KEGG	3	Heart_AA,Heart_LV,Muscle
hsa05410	Hypertrophic cardiomyopathy (HCM)	KEGG	3	Heart_AA,Heart_LV,Muscle
hsa00040	Pentose and glucuronate interconversions	KEGG	3	Kidney_Cor,Liver,Stomach
hsa04976	Bile secretion	KEGG	2	Adrenal_gland,Liver
hsa04979	Cholesterol metabolism	KEGG	2	Adrenal_gland,Liver
hsa04020	Calcium signaling pathway	KEGG	2	Artery_Tib,Muscle
hsa04742	Taste transduction	KEGG	2	Brain_Cer,Brain_Cor
hsa05320	Autoimmune thyroid disease	KEGG	2	Brain_Cer,Thyroid
hsa00350	Tyrosine metabolism	KEGG	2	Brain_SN,Esophagus_Muc
hsa00565	Ether lipid metabolism	KEGG	2	Colon_Sig,Heart_AA
hsa00592	alpha-Linolenic acid metabolism	KEGG	2	Colon_Sig,Heart_AA
hsa04270	Vascular smooth muscle contraction	KEGG	2	Colon_Sig,Heart_AA
hsa04261	Adrenergic signaling in cardiomyocytes	KEGG	2	Heart_AA,Heart_LV
hsa00053	Ascorbate and aldarate metabolism	KEGG	2	Kidney_Cor,Liver
hsa00860	Porphyrin and chlorophyll metabolism	KEGG	2	Kidney_Cor,Liver
hsa00983	Drug metabolism - other enzymes	KEGG	2	Kidney_Cor,Liver
hsa01100	Metabolic pathways	KEGG	2	Kidney_Cor,Liver
hsa05323	Rheumatoid arthritis	KEGG	2	Kidney_Cor,Minor_Salivary_Gland
hsa04024	cAMP signaling pathway	KEGG	2	Ovary,Pituitary
hsa04913	Ovarian steroidogenesis	KEGG	1	Adrenal_gland
hsa04925	Aldosterone synthesis and secretion	KEGG	1	Adrenal_gland
hsa04927	Cortisol synthesis and secretion	KEGG	1	Adrenal_gland
hsa04934	Cushing's syndrome	KEGG	1	Adrenal_gland
hsa04923	Regulation of lipolysis in adipocytes	KEGG	1	Artery_Tib
hsa04060	Cytokine-cytokine receptor interaction	KEGG	1	Brain_Cer
hsa05143	African trypanosomiasis	KEGG	1	Brain_Cer
hsa04727	GABAergic synapse	KEGG	1	Brain_Cor
hsa04726	Serotonergic synapse	KEGG	1	Brain_SN
hsa04728	Dopaminergic synapse	KEGG	1	Brain_SN
hsa04917	Prolactin signaling pathway	KEGG	1	Brain_SN
hsa05012	Parkinson's disease	KEGG	1	Brain_SN
hsa05030	Cocaine addiction	KEGG	1	Brain_SN
hsa05031	Amphetamine addiction	KEGG	1	Brain_SN
hsa05034	Alcoholism	KEGG	1	Brain_SN
hsa04926	Relaxin signaling pathway	KEGG	1	Colon_Sig
hsa04915	Estrogen signaling pathway	KEGG	1	Esophagus_Muc
hsa04960	Aldosterone-regulated sodium reabsorption	KEGG	1	Kidney_Cor
hsa04964	Proximal tubule bicarbonate reclamation	KEGG	1	Kidney_Cor
hsa04966	Collecting duct acid secretion	KEGG	1	Kidney_Cor
hsa05110	Vibrio cholerae infection	KEGG	1	Kidney_Cor
hsa05120	Epithelial cell signaling in Helicobacter pylori infection	KEGG	1	Kidney_Cor
hsa00010	Glycolysis / Gluconeogenesis	KEGG	1	Liver
hsa00120	Primary bile acid biosynthesis	KEGG	1	Liver
hsa00220	Arginine biosynthesis	KEGG	1	Liver
hsa00232	Caffeine metabolism	KEGG	1	Liver
hsa00630	Glyoxylate and dicarboxylate metabolism	KEGG	1	Liver
hsa01230	Biosynthesis of amino acids	KEGG	1	Liver
hsa04146	Peroxisome	KEGG	1	Liver
hsa04610	Complement and coagulation cascades	KEGG	1	Liver
hsa04977	Vitamin digestion and absorption	KEGG	1	Liver
hsa05150	Staphylococcus aureus infection	KEGG	1	Liver
hsa04657	IL-17 signaling pathway	KEGG	1	Minor_Salivary_Gland
hsa04970	Salivary secretion	KEGG	1	Minor_Salivary_Gland
hsa04921	Oxytocin signaling pathway	KEGG	1	Muscle
hsa04974	Protein digestion and absorption	KEGG	1	Pancreas
hsa04971	Gastric acid secretion	KEGG	1	Stomach
hsa04918	Thyroid hormone synthesis	KEGG	1	Thyroid
hsa04650	Natural killer cell mediated cytotoxicity	KEGG	1	Whole_Blood
hsa05144	Malaria	KEGG	1	Whole_Blood
HSA-500792	GPCR ligand binding	Reactome	15	Artery_Tib,Brain_ACCB,Brain_Amy,Brain_CBG,Brain_Cer,Brain_Cor,Brain_FCB,Brain_Hyp,Brain_NABG,Brain_SN,Ovary,Pancreas,Pituitary,Small_Intestine,Uterus
HSA-373076	Class A/1 (Rhodopsin-like receptors)	Reactome	13	Artery_Tib,Brain_ACCB,Brain_Amy,Brain_CBG,Brain_Cer,Brain_Cor,Brain_FCB,Brain_NABG,Brain_SN,Ovary,Pituitary,Spleen,Uterus
HSA-375276	Peptide ligand-binding receptors	Reactome	13	Brain_Amy,Brain_CBG,Brain_Cer,Brain_Cor,Brain_Hyp,Brain_NABG,Brain_SN,Colon_Sig,Pituitary,Small_Intestine,Spleen,Uterus,Whole_Blood
HSA-418594	G alpha (i) signalling events	Reactome	7	Adipose_Sub,Brain_Cer,Brain_Cor,Brain_NABG,Liver,Pancreas,Small_Intestine
HSA-388396	GPCR downstream signalling	Reactome	6	Brain_Cer,Brain_Hyp,Brain_NABG,Ovary,Pancreas,Pituitary
HSA-210745	Regulation of gene expression in beta cells	Reactome	5	Brain_SN,Esophagus_GJ,Pancreas,Stomach,Thyroid
HSA-211859	Biological oxidations	Reactome	4	Adrenal_gland,Kidney_Cor,Liver,Small_Intestine
HSA-444821	Relaxin receptors	Reactome	4	Brain_NABG,Brain_SN,Uterus,Whole_Blood
HSA-6809371	Formation of the cornified envelope	Reactome	4	Esophagus_Muc,Skin_NSES,Skin_SELL,Vagina
HSA-6803157	Antimicrobial peptides	Reactome	4	Minor_Salivary_Gland,Pancreas,Small_Intestine,Whole_Blood
HSA-1430728	Metabolism	Reactome	3	Adrenal_gland,Kidney_Cor,Liver
HSA-156580	Phase II - Conjugation of compounds	Reactome	3	Adrenal_gland,Kidney_Cor,Liver
HSA-159418	Recycling of bile acids and salts	Reactome	3	Adrenal_gland,Liver,Small_Intestine
HSA-8957322	Metabolism of steroids	Reactome	3	Adrenal_gland,Liver,Small_Intestine
HSA-193048	Androgen biosynthesis	Reactome	3	Adrenal_gland,Pituitary,Small_Intestine
HSA-375280	Amine ligand-binding receptors	Reactome	3	Artery_Tib,Brain_NABG,Ovary
HSA-416476	G alpha (q) signalling events	Reactome	3	Brain_Amy,Brain_Hyp,Brain_NABG
HSA-112315	Transmission across Chemical Synapses	Reactome	3	Brain_Cor,Brain_Hyp,Brain_SN
HSA-112316	Neuronal System	Reactome	3	Brain_Cor,Brain_NABG,Brain_SN
HSA-390666	Serotonin receptors	Reactome	3	Brain_Cor,Brain_NABG,Ovary
HSA-372790	Signaling by GPCR	Reactome	3	Brain_Hyp,Brain_SN,Pituitary
HSA-400511	Synthesis, secretion, and inactivation of Glucose-dependent Insulinotropic Polypeptide (GIP)	Reactome	3	Brain_Hyp,Ovary,Pancreas
HSA-425407	SLC-mediated transmembrane transport	Reactome	3	Brain_SN,Kidney_Cor,Liver
HSA-1266738	Developmental Biology	Reactome	3	Esophagus_Muc,Skin_NSES,Skin_SELL
HSA-390522	Striated Muscle Contraction	Reactome	3	Heart_AA,Heart_LV,Muscle
HSA-397014	Muscle contraction	Reactome	3	Heart_AA,Heart_LV,Muscle
HSA-5576891	Cardiac conduction	Reactome	3	Heart_AA,Heart_LV,Muscle
HSA-2032785	YAP1- and WWTR1 (TAZ)-stimulated gene expression	Reactome	3	Heart_AA,Heart_LV,Ovary
HSA-5578768	Physiological factors	Reactome	3	Heart_AA,Heart_LV,Ovary
HSA-156588	Glucuronidation	Reactome	3	Kidney_Cor,Liver,Skin_NSES
HSA-168249	Innate Immune System	Reactome	3	Liver,Minor_Salivary_Gland,Whole_Blood
HSA-168256	Immune System	Reactome	3	Liver,Minor_Salivary_Gland,Whole_Blood
HSA-2980736	Peptide hormone metabolism	Reactome	3	Ovary,Pancreas,Pituitary
HSA-1462054	Alpha-defensins	Reactome	3	Pancreas,Small_Intestine,Spleen
HSA-210747	Regulation of gene expression in early pancreatic precursor cells	Reactome	3	Pancreas,Spleen,Stomach
HSA-211897	Cytochrome P450 - arranged by substrate type	Reactome	2	Adrenal_gland,Liver
HSA-556833	Metabolism of lipids	Reactome	2	Adrenal_gland,Liver
HSA-193993	Mineralocorticoid biosynthesis	Reactome	2	Adrenal_gland,Small_Intestine
HSA-194002	Glucocorticoid biosynthesis	Reactome	2	Adrenal_gland,Small_Intestine
HSA-1296072	Voltage gated Potassium channels	Reactome	2	Brain_Cer,Brain_Cor
HSA-198933	Immunoregulatory interactions between a Lymphoid and a non-Lymphoid cell	Reactome	2	Brain_Cer,Whole_Blood
HSA-264642	Acetylcholine Neurotransmitter Release Cycle	Reactome	2	Brain_Cor,Brain_Hyp
HSA-112314	Neurotransmitter receptors and postsynaptic signal transmission	Reactome	2	Brain_Cor,Brain_SN
HSA-209822	Glycoprotein hormones	Reactome	2	Brain_FCB,Pituitary
HSA-209952	Peptide hormone biosynthesis	Reactome	2	Brain_FCB,Pituitary
HSA-977441	GABA A receptor activation	Reactome	2	Brain_Hyp,Brain_NABG
HSA-5617472	Activation of anterior HOX genes in hindbrain development during early embryogenesis	Reactome	2	Brain_Hyp,Brain_SCCC
HSA-425366	Transport of bile salts and organic acids, metal ions and amine compounds	Reactome	2	Brain_SN,Kidney_Cor
HSA-442660	Na+/Cl- dependent neurotransmitter transporters	Reactome	2	Brain_SN,Kidney_Cor
HSA-382551	Transport of small molecules	Reactome	2	Kidney_Cor,Liver
HSA-5619102	SLC transporter disorders	Reactome	2	Kidney_Cor,Liver
HSA-983712	Ion channel transport	Reactome	2	Kidney_Cor,Muscle
HSA-1474244	Extracellular matrix organization	Reactome	2	Liver,Pancreas
HSA-2187338	Visual phototransduction	Reactome	2	Liver,Pancreas
HSA-975634	Retinoid metabolism and transport	Reactome	2	Liver,Pancreas
HSA-977225	Amyloid fiber formation	Reactome	2	Liver,Pancreas
HSA-8963888	Chylomicron assembly	Reactome	2	Liver,Small_Intestine
HSA-109582	Hemostasis	Reactome	2	Liver,Whole_Blood
HSA-140875	Common Pathway of Fibrin Clot Formation	Reactome	2	Liver,Whole_Blood
HSA-2168880	Scavenging of heme from plasma	Reactome	2	Liver,Whole_Blood
HSA-5686938	Regulation of TLR by endogenous ligand	Reactome	2	Liver,Whole_Blood
HSA-5683826	Surfactant metabolism	Reactome	2	Lung,Stomach
HSA-5688849	Defective CSF2RB causes pulmonary surfactant metabolism dysfunction 5 (SMDP5)	Reactome	2	Lung,Thyroid
HSA-5688890	Defective CSF2RA causes pulmonary surfactant metabolism dysfunction 4 (SMDP4)	Reactome	2	Lung,Thyroid
HSA-6798695	Neutrophil degranulation	Reactome	2	Minor_Salivary_Gland,Whole_Blood
HSA-8935690	Digestion	Reactome	2	Pancreas,Small_Intestine
HSA-380108	Chemokine receptors bind chemokines	Reactome	2	Small_Intestine,Spleen
HSA-196071	Metabolism of steroid hormones	Reactome	1	Adrenal_gland
HSA-196108	Pregnenolone biosynthesis	Reactome	1	Adrenal_gland
HSA-211945	Phase I - Functionalization of compounds	Reactome	1	Adrenal_gland
HSA-211976	Endogenous sterols	Reactome	1	Adrenal_gland
HSA-5579029	Metabolic disorders of biological oxidation enzymes	Reactome	1	Adrenal_gland
HSA-210500	Glutamate Neurotransmitter Release Cycle	Reactome	1	Brain_Amy
HSA-428643	Organic anion transporters	Reactome	1	Brain_Amy
HSA-1638091	Heparan sulfate/heparin (HS-GAG) metabolism	Reactome	1	Brain_CBG
HSA-2022928	HS-GAG biosynthesis	Reactome	1	Brain_CBG
HSA-5365859	RA biosynthesis pathway	Reactome	1	Brain_CBG
HSA-112310	Neurotransmitter release cycle	Reactome	1	Brain_Cor
HSA-1296071	Potassium Channels	Reactome	1	Brain_Cor
HSA-5576886	Phase 4 - resting membrane potential	Reactome	1	Brain_Cor
HSA-804914	Transport of fatty acids	Reactome	1	Brain_Cor
HSA-888590	GABA synthesis, release, reuptake and degradation	Reactome	1	Brain_Cor
HSA-977443	GABA receptor activation	Reactome	1	Brain_Cor
HSA-373080	Class B/2 (Secretin family receptors)	Reactome	1	Brain_Hyp
HSA-388479	Vasopressin-like receptors	Reactome	1	Brain_Hyp
HSA-389397	Orexin and neuropeptides FF and QRFP bind to their respective receptors	Reactome	1	Brain_Hyp
HSA-419812	Calcitonin-like ligand receptors	Reactome	1	Brain_Hyp
HSA-209905	Catecholamine biosynthesis	Reactome	1	Brain_SN
HSA-1296061	HCN channels	Reactome	1	Heart_AA
HSA-1222556	ROS, RNS production in phagocytes	Reactome	1	Kidney_Cor
HSA-177128	Conjugation of salicylate with glycine	Reactome	1	Kidney_Cor
HSA-177135	Conjugation of benzoate with glycine	Reactome	1	Kidney_Cor
HSA-196791	Vitamin D (calciferol) metabolism	Reactome	1	Kidney_Cor
HSA-2161522	Abacavir transport and metabolism	Reactome	1	Kidney_Cor
HSA-352230	Amino acid transport across the plasma membrane	Reactome	1	Kidney_Cor
HSA-425381	Bicarbonate transporters	Reactome	1	Kidney_Cor
HSA-425393	Transport of inorganic cations/anions and amino acids/oligopeptides	Reactome	1	Kidney_Cor
HSA-426117	Cation-coupled Chloride cotransporters	Reactome	1	Kidney_Cor
HSA-432047	Passive transport by Aquaporins	Reactome	1	Kidney_Cor
HSA-549132	Organic cation/anion/zwitterion transport	Reactome	1	Kidney_Cor
HSA-561048	Organic anion transport	Reactome	1	Kidney_Cor
HSA-77387	Insulin receptor recycling	Reactome	1	Kidney_Cor
HSA-917977	Transferrin endocytosis and recycling	Reactome	1	Kidney_Cor
HSA-114608	Platelet degranulation	Reactome	1	Liver
HSA-1369062	ABC transporters in lipid homeostasis	Reactome	1	Liver
HSA-140837	Intrinsic Pathway of Fibrin Clot Formation	Reactome	1	Liver
HSA-140877	Formation of Fibrin Clot (Clotting Cascade)	Reactome	1	Liver
HSA-159740	Gamma-carboxylation of protein precursors	Reactome	1	Liver
HSA-159763	Transport of gamma-carboxylated protein precursors from the endoplasmic reticulum to the Golgi apparatus	Reactome	1	Liver
HSA-159782	Removal of aminoterminal propeptides from gamma-carboxylated proteins	Reactome	1	Liver
HSA-1643685	Disease	Reactome	1	Liver
HSA-166658	Complement cascade	Reactome	1	Liver
HSA-166662	Lectin pathway of complement activation	Reactome	1	Liver
HSA-189200	Cellular hexose transport	Reactome	1	Liver
HSA-193368	Synthesis of bile acids and bile salts via 7alpha-hydroxycholesterol	Reactome	1	Liver
HSA-193775	Synthesis of bile acids and bile salts via 24-hydroxycholesterol	Reactome	1	Liver
HSA-193807	Synthesis of bile acids and bile salts via 27-hydroxycholesterol	Reactome	1	Liver
HSA-194068	Bile acid and bile salt metabolism	Reactome	1	Liver
HSA-1989781	PPARA activates gene expression	Reactome	1	Liver
HSA-211935	Fatty acids	Reactome	1	Liver
HSA-211981	Xenobiotics	Reactome	1	Liver
HSA-211999	CYP2E1 reactions	Reactome	1	Liver
HSA-2142816	Synthesis of (16-20)-hydroxyeicosatetraenoic acids (HETE)	Reactome	1	Liver
HSA-216083	Integrin cell surface interactions	Reactome	1	Liver
HSA-2173782	Binding and Uptake of Ligands by Scavenger Receptors	Reactome	1	Liver
HSA-2453902	The canonical retinoid cycle in rods (twilight vision)	Reactome	1	Liver
HSA-3000471	Scavenging by Class B Receptors	Reactome	1	Liver
HSA-3000480	Scavenging by Class A Receptors	Reactome	1	Liver
HSA-354194	GRB2:SOS provides linkage to MAPK signaling for Integrins	Reactome	1	Liver
HSA-372708	p130Cas linkage to MAPK signaling for integrins	Reactome	1	Liver
HSA-381426	Regulation of Insulin-like Growth Factor (IGF) transport and uptake by Insulin-like Growth Factor Binding Proteins (IGFBPs)	Reactome	1	Liver
HSA-389661	Glyoxylate metabolism and glycine degradation	Reactome	1	Liver
HSA-392499	Metabolism of proteins	Reactome	1	Liver
HSA-425397	Transport of vitamins, nucleosides, and related molecules	Reactome	1	Liver
HSA-5619115	Disorders of transmembrane transporters	Reactome	1	Liver
HSA-5663084	Diseases of carbohydrate metabolism	Reactome	1	Liver
HSA-5674135	MAP2K and MAPK activation	Reactome	1	Liver
HSA-597592	Post-translational protein modification	Reactome	1	Liver
HSA-6788656	Histidine, lysine, phenylalanine, tyrosine, proline and tryptophan catabolism	Reactome	1	Liver
HSA-6802946	Signaling by moderate kinase activity BRAF mutants	Reactome	1	Liver
HSA-6802948	Signaling by high-kinase activity BRAF mutants	Reactome	1	Liver
HSA-6802949	Signaling by RAS mutants	Reactome	1	Liver
HSA-6802952	Signaling by BRAF and RAF fusions	Reactome	1	Liver
HSA-6802955	Paradoxical activation of RAF signaling by kinase inactive BRAF	Reactome	1	Liver
HSA-70263	Gluconeogenesis	Reactome	1	Liver
HSA-70635	Urea cycle	Reactome	1	Liver
HSA-71291	Metabolism of amino acids and derivatives	Reactome	1	Liver
HSA-75205	Dissolution of Fibrin Clot	Reactome	1	Liver
HSA-76002	Platelet activation, signaling and aggregation	Reactome	1	Liver
HSA-76009	Platelet Aggregation (Plug Formation)	Reactome	1	Liver
HSA-879518	Transport of organic anions	Reactome	1	Liver
HSA-8957275	Post-translational protein phosphorylation	Reactome	1	Liver
HSA-8963889	Assembly of active LPL and LIPC lipase complexes	Reactome	1	Liver
HSA-8963899	Plasma lipoprotein remodeling	Reactome	1	Liver
HSA-8963901	Chylomicron remodeling	Reactome	1	Liver
HSA-8964043	Plasma lipoprotein clearance	Reactome	1	Liver
HSA-8964058	HDL remodeling	Reactome	1	Liver
HSA-9027307	Biosynthesis of maresin-like SPMs	Reactome	1	Liver
HSA-9033241	Peroxisomal protein import	Reactome	1	Liver
HSA-9609507	Protein localization	Reactome	1	Liver
HSA-977606	Regulation of Complement cascade	Reactome	1	Liver
HSA-419037	NCAM1 interactions	Reactome	1	Lung
HSA-5687613	Diseases associated with surfactant metabolism	Reactome	1	Lung
HSA-5688354	Defective pro-SFTPC causes pulmonary surfactant metabolism dysfunction 2 (SMDP2) and respiratory distress syndrome (RDS)	Reactome	1	Lung
HSA-1442490	Collagen degradation	Reactome	1	Minor_Salivary_Gland
HSA-5083625	Defective GALNT3 causes familial hyperphosphatemic tumoral calcinosis (HFTC)	Reactome	1	Minor_Salivary_Gland
HSA-5083632	Defective C1GALT1C1 causes Tn polyagglutination syndrome (TNPS)	Reactome	1	Minor_Salivary_Gland
HSA-5083636	Defective GALNT12 causes colorectal cancer 1 (CRCS1)	Reactome	1	Minor_Salivary_Gland
HSA-5621480	Dectin-2 family	Reactome	1	Minor_Salivary_Gland
HSA-913709	O-linked glycosylation of mucins	Reactome	1	Minor_Salivary_Gland
HSA-917937	Iron uptake and transport	Reactome	1	Minor_Salivary_Gland
HSA-977068	Termination of O-glycan biosynthesis	Reactome	1	Minor_Salivary_Gland
HSA-2672351	Stimuli-sensing channels	Reactome	1	Muscle
HSA-375170	CDO in myogenesis	Reactome	1	Muscle
HSA-5578775	Ion homeostasis	Reactome	1	Muscle
HSA-622323	Presynaptic nicotinic acetylcholine receptors	Reactome	1	Muscle
HSA-622327	Postsynaptic nicotinic acetylcholine receptors	Reactome	1	Muscle
HSA-629587	Highly sodium permeable acetylcholine nicotinic receptors	Reactome	1	Muscle
HSA-1592389	Activation of Matrix Metalloproteinases	Reactome	1	Pancreas
HSA-186712	Regulation of beta-cell development	Reactome	1	Pancreas
HSA-189085	Digestion of dietary carbohydrate	Reactome	1	Pancreas
HSA-192456	Digestion of dietary lipid	Reactome	1	Pancreas
HSA-196741	Cobalamin (Cbl, vitamin B12) transport and metabolism	Reactome	1	Pancreas
HSA-196854	Metabolism of vitamins and cofactors	Reactome	1	Pancreas
HSA-373753	Nephrin family interactions	Reactome	1	Pancreas
HSA-381771	Synthesis, secretion, and inactivation of Glucagon-like Peptide-1 (GLP-1)	Reactome	1	Pancreas
HSA-400508	Incretin synthesis, secretion, and inactivation	Reactome	1	Pancreas
HSA-422085	Synthesis, secretion, and deacylation of Ghrelin	Reactome	1	Pancreas
HSA-435354	Zinc transporters	Reactome	1	Pancreas
HSA-5423646	Aflatoxin activation and detoxification	Reactome	1	Pancreas
HSA-1170546	Prolactin receptor signaling	Reactome	1	Pituitary
HSA-375281	Hormone ligand-binding receptors	Reactome	1	Pituitary
HSA-418555	G alpha (s) signalling events	Reactome	1	Pituitary
HSA-5579031	Defective ACTH causes Obesity and Pro-opiomelanocortinin deficiency (POMCD)	Reactome	1	Pituitary
HSA-982772	Growth hormone receptor signaling	Reactome	1	Pituitary
HSA-5662702	Melanin biosynthesis	Reactome	1	Skin_NSES
HSA-6805567	Keratinization	Reactome	1	Skin_NSES
HSA-8963743	Digestion and absorption	Reactome	1	Small_Intestine
HSA-8981373	Intestinal hexose absorption	Reactome	1	Small_Intestine
HSA-419771	Opsins	Reactome	1	Spleen
HSA-209968	Thyroxine biosynthesis	Reactome	1	Thyroid
HSA-427601	Multifunctional anion exchangers	Reactome	1	Thyroid
HSA-1237044	Erythrocytes take up carbon dioxide and release oxygen	Reactome	1	Whole_Blood
HSA-1247673	Erythrocytes take up oxygen and release carbon dioxide	Reactome	1	Whole_Blood
HSA-202733	Cell surface interactions at the vascular wall	Reactome	1	Whole_Blood
HSA-6799990	Metal sequestration by antimicrobial proteins	Reactome	1	Whole_Blood

## Sheet: b
#term ID	term description	observed gene count	background gene count	false discovery rate	matching proteins in your network (IDs)	matching proteins in your network (labels)	Tissue	Functional analysis
GO:0007389	pattern specification process	18	409	1.19e-08	ENSP00000006015,ENSP00000230658,ENSP00000231121,ENSP00000243056,ENSP00000247182,ENSP00000249504,ENSP00000263816,ENSP00000282928,ENSP00000295886,ENSP00000304169,ENSP00000305244,ENSP00000307321,ENSP00000309913,ENSP00000334458,ENSP00000339004,ENSP00000347684,ENSP00000376322,ENSP00000446680	FOXG1,GATA4,HAND1,HOXA11,HOXC10,HOXC11,HOXC13,HOXD11,HOXD13,IRX1,ISL1,LMX1B,LRP2,NKX6-1,PITX2,SIX1,TBX5,ZIC1	Adipose_Sub	GO Biological Process
GO:0009887	animal organ morphogenesis	22	865	6.22e-07	ENSP00000006015,ENSP00000230658,ENSP00000231121,ENSP00000240335,ENSP00000243056,ENSP00000247182,ENSP00000249504,ENSP00000252997,ENSP00000263816,ENSP00000282928,ENSP00000290295,ENSP00000295886,ENSP00000304169,ENSP00000305244,ENSP00000309913,ENSP00000334458,ENSP00000339004,ENSP00000342828,ENSP00000360522,ENSP00000374240,ENSP00000376322,ENSP00000446680	FOXG1,GATA4,GATA5,HAND1,HOXA11,HOXB13,HOXC11,HOXC13,HOXD11,HOXD13,IRX1,ISL1,LRP2,NKX2-3,NKX6-1,PITX2,RBP4,SHOX2,SIX1,TBX4,TBX5,ZIC1	Adipose_Sub	GO Biological Process
GO:0003002	regionalization	14	313	8.96e-07	ENSP00000006015,ENSP00000230658,ENSP00000243056,ENSP00000249504,ENSP00000263816,ENSP00000295886,ENSP00000304169,ENSP00000305244,ENSP00000307321,ENSP00000334458,ENSP00000339004,ENSP00000347684,ENSP00000376322,ENSP00000446680	FOXG1,GATA4,HOXA11,HOXC10,HOXC11,HOXC13,HOXD11,HOXD13,IRX1,ISL1,LMX1B,LRP2,NKX6-1,PITX2	Adipose_Sub	GO Biological Process
GO:0048598	embryonic morphogenesis	16	545	1.36e-05	ENSP00000006015,ENSP00000231121,ENSP00000240335,ENSP00000247182,ENSP00000263816,ENSP00000282928,ENSP00000304169,ENSP00000305244,ENSP00000307321,ENSP00000309913,ENSP00000334458,ENSP00000339004,ENSP00000360522,ENSP00000374240,ENSP00000376322,ENSP00000446680	FOXG1,GATA4,HAND1,HOXA11,HOXC10,HOXC11,HOXD13,IRX1,LRP2,PITX2,RBP4,SHOX2,SIX1,TBX4,TBX5,ZIC1	Adipose_Sub	GO Biological Process
GO:0003156	regulation of animal organ formation	6	38	3.92e-05	ENSP00000006015,ENSP00000230658,ENSP00000247182,ENSP00000252997,ENSP00000309913,ENSP00000446680	GATA5,HOXA11,HOXC11,ISL1,SIX1,TBX5	Adipose_Sub	GO Biological Process
GO:0048729	tissue morphogenesis	15	522	3.92e-05	ENSP00000006015,ENSP00000230658,ENSP00000231121,ENSP00000240335,ENSP00000247182,ENSP00000249504,ENSP00000252997,ENSP00000263816,ENSP00000290295,ENSP00000304169,ENSP00000305244,ENSP00000309913,ENSP00000334458,ENSP00000374240,ENSP00000376322	GATA4,GATA5,HAND1,HOXA11,HOXB13,HOXD11,HOXD13,IRX1,ISL1,LRP2,PITX2,SHOX2,SIX1,TBX4,TBX5	Adipose_Sub	GO Biological Process
GO:0035295	tube development	18	793	4.32e-05	ENSP00000006015,ENSP00000231121,ENSP00000240335,ENSP00000247182,ENSP00000249504,ENSP00000252997,ENSP00000263816,ENSP00000290295,ENSP00000304169,ENSP00000305244,ENSP00000309913,ENSP00000334458,ENSP00000342828,ENSP00000355001,ENSP00000358210,ENSP00000360522,ENSP00000374240,ENSP00000376322	GATA4,GATA5,HAND1,HOXA11,HOXB13,HOXD11,HOXD13,IRX1,LRP2,NKX2-3,PITX2,POU3F3,RBP4,SHOX2,SIM1,SIX1,TBX4,TBX5	Adipose_Sub	GO Biological Process
GO:0001501	skeletal system development	13	457	0.00011	ENSP00000006015,ENSP00000222753,ENSP00000231121,ENSP00000240335,ENSP00000247182,ENSP00000274341,ENSP00000304169,ENSP00000307321,ENSP00000360522,ENSP00000370990,ENSP00000374240,ENSP00000376322,ENSP00000446680	HAND1,HAPLN1,HOXA11,HOXA13,HOXC10,HOXC11,HOXD13,PITX2,RBP4,SHOX,SHOX2,SIX1,TBX4	Adipose_Sub	GO Biological Process
GO:0001655	urogenital system development	11	299	0.00011	ENSP00000006015,ENSP00000247182,ENSP00000249504,ENSP00000290295,ENSP00000305244,ENSP00000355001,ENSP00000358210,ENSP00000360522,ENSP00000376322,ENSP00000379683,ENSP00000446680	CYP19A1,HOXA11,HOXB13,HOXC11,HOXD11,HOXD13,IRX1,POU3F3,RBP4,SIM1,SIX1	Adipose_Sub	GO Biological Process
GO:0003007	heart morphogenesis	10	235	0.00011	ENSP00000230658,ENSP00000231121,ENSP00000247182,ENSP00000252997,ENSP00000263816,ENSP00000304169,ENSP00000309913,ENSP00000334458,ENSP00000360522,ENSP00000374240	GATA4,GATA5,HAND1,ISL1,LRP2,PITX2,RBP4,SHOX2,SIX1,TBX5	Adipose_Sub	GO Biological Process
GO:0003206	cardiac chamber morphogenesis	8	128	0.00011	ENSP00000230658,ENSP00000231121,ENSP00000263816,ENSP00000304169,ENSP00000309913,ENSP00000334458,ENSP00000360522,ENSP00000374240	GATA4,HAND1,ISL1,LRP2,PITX2,RBP4,SHOX2,TBX5	Adipose_Sub	GO Biological Process
GO:0006357	regulation of transcription by RNA polymerase II	33	2633	0.00011	ENSP00000006015,ENSP00000222753,ENSP00000230658,ENSP00000231121,ENSP00000240335,ENSP00000243056,ENSP00000243103,ENSP00000247182,ENSP00000249504,ENSP00000252997,ENSP00000254227,ENSP00000263816,ENSP00000282928,ENSP00000290295,ENSP00000295886,ENSP00000304169,ENSP00000305244,ENSP00000307321,ENSP00000309913,ENSP00000319814,ENSP00000334458,ENSP00000339004,ENSP00000342828,ENSP00000347684,ENSP00000355001…	FOXG1,GATA4,GATA5,HAND1,HOXA11,HOXA13,HOXB13,HOXC10,HOXC11,HOXC12,HOXC13,HOXD11,HOXD13,IRX1,ISL1,KLF17,LMX1B,LRP2,NKX2-3,NKX6-1,NR0B2,PCK1,PITX2,POU3F3,SHOX,SHOX2,SIM1,SIX1,TBX4,TBX5,TCEAL6,ZIC1,ZIC4	Adipose_Sub	GO Biological Process
GO:0009790	embryo development	18	890	0.00011	ENSP00000006015,ENSP00000230658,ENSP00000231121,ENSP00000240335,ENSP00000247182,ENSP00000263816,ENSP00000282928,ENSP00000304169,ENSP00000305244,ENSP00000307321,ENSP00000309913,ENSP00000334458,ENSP00000339004,ENSP00000347684,ENSP00000360522,ENSP00000374240,ENSP00000376322,ENSP00000446680	FOXG1,GATA4,HAND1,HOXA11,HOXC10,HOXC11,HOXD13,IRX1,ISL1,LMX1B,LRP2,PITX2,RBP4,SHOX2,SIX1,TBX4,TBX5,ZIC1	Adipose_Sub	GO Biological Process
GO:0030326	embryonic limb morphogenesis	8	126	0.00011	ENSP00000006015,ENSP00000240335,ENSP00000304169,ENSP00000307321,ENSP00000309913,ENSP00000374240,ENSP00000376322,ENSP00000446680	HOXA11,HOXC10,HOXC11,HOXD13,PITX2,SHOX2,TBX4,TBX5	Adipose_Sub	GO Biological Process
GO:0060173	limb development	9	174	0.00011	ENSP00000006015,ENSP00000240335,ENSP00000243056,ENSP00000304169,ENSP00000307321,ENSP00000309913,ENSP00000374240,ENSP00000376322,ENSP00000446680	HOXA11,HOXC10,HOXC11,HOXC13,HOXD13,PITX2,SHOX2,TBX4,TBX5	Adipose_Sub	GO Biological Process
GO:0003209	cardiac atrium morphogenesis	5	31	0.00012	ENSP00000230658,ENSP00000304169,ENSP00000309913,ENSP00000334458,ENSP00000374240	GATA4,ISL1,PITX2,SHOX2,TBX5	Adipose_Sub	GO Biological Process
GO:0002009	morphogenesis of an epithelium	12	414	0.00018	ENSP00000006015,ENSP00000231121,ENSP00000240335,ENSP00000247182,ENSP00000249504,ENSP00000263816,ENSP00000290295,ENSP00000304169,ENSP00000305244,ENSP00000309913,ENSP00000334458,ENSP00000376322	GATA4,HAND1,HOXA11,HOXB13,HOXD11,HOXD13,IRX1,LRP2,PITX2,SIX1,TBX4,TBX5	Adipose_Sub	GO Biological Process
GO:0060429	epithelium development	19	1055	0.00018	ENSP00000006015,ENSP00000231121,ENSP00000240335,ENSP00000243056,ENSP00000247182,ENSP00000249504,ENSP00000252997,ENSP00000263816,ENSP00000290295,ENSP00000295886,ENSP00000304169,ENSP00000305244,ENSP00000309913,ENSP00000334458,ENSP00000334834,ENSP00000355001,ENSP00000358210,ENSP00000376322,ENSP00000418193	GATA4,GATA5,HAND1,HOXA11,HOXB13,HOXC13,HOXD11,HOXD13,IRX1,KRTAP13-4,LRP2,NKX6-1,PITX2,POU3F3,SIM1,SIX1,SPRR2F,TBX4,TBX5	Adipose_Sub	GO Biological Process
GO:0009888	tissue development	24	1626	0.0002	ENSP00000006015,ENSP00000230658,ENSP00000231121,ENSP00000240335,ENSP00000243056,ENSP00000247182,ENSP00000249504,ENSP00000252997,ENSP00000263816,ENSP00000290295,ENSP00000295886,ENSP00000304169,ENSP00000305244,ENSP00000309913,ENSP00000334458,ENSP00000334834,ENSP00000342828,ENSP00000355001,ENSP00000358210,ENSP00000360522,ENSP00000374240,ENSP00000376322,ENSP00000418193,ENSP00000446680	GATA4,GATA5,HAND1,HOXA11,HOXB13,HOXC11,HOXC13,HOXD11,HOXD13,IRX1,ISL1,KRTAP13-4,LRP2,NKX2-3,NKX6-1,PITX2,POU3F3,RBP4,SHOX2,SIM1,SIX1,SPRR2F,TBX4,TBX5	Adipose_Sub	GO Biological Process
GO:0048562	embryonic organ morphogenesis	10	279	0.0002	ENSP00000006015,ENSP00000231121,ENSP00000247182,ENSP00000282928,ENSP00000304169,ENSP00000334458,ENSP00000339004,ENSP00000360522,ENSP00000374240,ENSP00000446680	FOXG1,GATA4,HAND1,HOXA11,HOXC11,PITX2,RBP4,SHOX2,SIX1,ZIC1	Adipose_Sub	GO Biological Process
GO:0060411	cardiac septum morphogenesis	6	74	0.00027	ENSP00000230658,ENSP00000231121,ENSP00000263816,ENSP00000304169,ENSP00000309913,ENSP00000334458	GATA4,HAND1,ISL1,LRP2,PITX2,TBX5	Adipose_Sub	GO Biological Process
GO:0035239	tube morphogenesis	14	615	0.00028	ENSP00000006015,ENSP00000231121,ENSP00000240335,ENSP00000247182,ENSP00000249504,ENSP00000263816,ENSP00000290295,ENSP00000304169,ENSP00000305244,ENSP00000309913,ENSP00000334458,ENSP00000342828,ENSP00000374240,ENSP00000376322	GATA4,HAND1,HOXA11,HOXB13,HOXD11,HOXD13,IRX1,LRP2,NKX2-3,PITX2,SHOX2,SIX1,TBX4,TBX5	Adipose_Sub	GO Biological Process
GO:0045944	positive regulation of transcription by RNA polymerase II	19	1104	0.00028	ENSP00000230658,ENSP00000231121,ENSP00000243056,ENSP00000247182,ENSP00000252997,ENSP00000282928,ENSP00000295886,ENSP00000304169,ENSP00000307321,ENSP00000309913,ENSP00000319814,ENSP00000334458,ENSP00000342828,ENSP00000347684,ENSP00000355001,ENSP00000370990,ENSP00000374240,ENSP00000376322,ENSP00000446680	GATA4,GATA5,HAND1,HOXC10,HOXC11,HOXC13,HOXD13,ISL1,LMX1B,NKX2-3,NKX6-1,PCK1,PITX2,POU3F3,SHOX,SHOX2,SIX1,TBX5,ZIC1	Adipose_Sub	GO Biological Process
GO:0048546	digestive tract morphogenesis	5	48	0.00052	ENSP00000304169,ENSP00000334458,ENSP00000342828,ENSP00000374240,ENSP00000376322	GATA4,HOXD13,NKX2-3,PITX2,SHOX2	Adipose_Sub	GO Biological Process
GO:0003170	heart valve development	5	53	0.00079	ENSP00000252997,ENSP00000304169,ENSP00000309913,ENSP00000334458,ENSP00000374240	GATA4,GATA5,PITX2,SHOX2,TBX5	Adipose_Sub	GO Biological Process
GO:0006366	transcription by RNA polymerase II	15	784	0.00088	ENSP00000230658,ENSP00000231121,ENSP00000243056,ENSP00000247182,ENSP00000252997,ENSP00000254227,ENSP00000282928,ENSP00000295886,ENSP00000304169,ENSP00000307321,ENSP00000309913,ENSP00000334458,ENSP00000370990,ENSP00000376322,ENSP00000446680	GATA4,GATA5,HAND1,HOXC10,HOXC11,HOXC13,HOXD13,ISL1,NKX6-1,NR0B2,PITX2,SHOX,SIX1,TBX5,ZIC1	Adipose_Sub	GO Biological Process
GO:0007275	multicellular organism development	44	4726	0.00097	ENSP00000006015,ENSP00000222753,ENSP00000230658,ENSP00000231121,ENSP00000240335,ENSP00000243056,ENSP00000243103,ENSP00000247182,ENSP00000249504,ENSP00000251102,ENSP00000252997,ENSP00000254227,ENSP00000263816,ENSP00000274341,ENSP00000282928,ENSP00000286574,ENSP00000290295,ENSP00000295886,ENSP00000298925,ENSP00000304169,ENSP00000305244,ENSP00000307321,ENSP00000309913,ENSP00000324920,ENSP00000334458…	ASTN1,C14orf39,CHRM2,CNGB1,CYP19A1,EGFL6,FOXG1,GATA4,GATA5,HAND1,HAPLN1,HOXA11,HOXA13,HOXB13,HOXC10,HOXC11,HOXC12,HOXC13,HOXD11,HOXD13,IRX1,ISL1,KRTAP13-4,LMX1B,LRP2,NELL1,NKX2-3,NKX6-1,NPY,NR0B2,PITX2,POU3F3,RBP4,SHOX,SHOX2,SIAH3,SIM1,SIX1,SPRR2F,SYT3,TBX4,TBX5,WIF1,ZIC1	Adipose_Sub	GO Biological Process
GO:0048738	cardiac muscle tissue development	7	154	0.0012	ENSP00000230658,ENSP00000231121,ENSP00000263816,ENSP00000304169,ENSP00000309913,ENSP00000334458,ENSP00000360522	GATA4,HAND1,ISL1,LRP2,PITX2,RBP4,TBX5	Adipose_Sub	GO Biological Process
GO:0032501	multicellular organismal process	54	6507	0.0014	ENSP00000006015,ENSP00000222753,ENSP00000230658,ENSP00000231121,ENSP00000240335,ENSP00000243056,ENSP00000243103,ENSP00000247182,ENSP00000249504,ENSP00000251102,ENSP00000252997,ENSP00000254227,ENSP00000262138,ENSP00000263816,ENSP00000274341,ENSP00000282928,ENSP00000286355,ENSP00000286574,ENSP00000290295,ENSP00000295886,ENSP00000298925,ENSP00000301908,ENSP00000304169,ENSP00000305244,ENSP00000307321…	ADCY8,ASTN1,BRS3,C14orf39,CACNG4,CHRM2,CNGB1,CNTN5,CYP19A1,EGFL6,FABP9,FOXG1,GATA4,GATA5,GFRAL,HAND1,HAPLN1,HOXA11,HOXA13,HOXB13,HOXC10,HOXC11,HOXC12,HOXC13,HOXD11,HOXD13,IRX1,ISL1,KCNMB3,KRTAP13-4,LMX1B,LRAT,LRP2,NELL1,NKX2-3,NKX6-1,NPY,NR0B2,PITX2,PNOC,POU3F3,RBP4,RGR,SHOX,SHOX2,SIAH3,SIM1,SIX1,SPRR2F,SYT3,TBX4,TBX5,WIF1,ZIC1	Adipose_Sub	GO Biological Process
GO:0006351	transcription, DNA-templated	29	2569	0.0017	ENSP00000006015,ENSP00000222753,ENSP00000230658,ENSP00000231121,ENSP00000240335,ENSP00000243056,ENSP00000243103,ENSP00000247182,ENSP00000249504,ENSP00000252997,ENSP00000254227,ENSP00000282928,ENSP00000290295,ENSP00000295886,ENSP00000304169,ENSP00000307321,ENSP00000309913,ENSP00000334458,ENSP00000339004,ENSP00000342828,ENSP00000347684,ENSP00000355001,ENSP00000358210,ENSP00000361373,ENSP00000361860…	CIDEC,FOXG1,GATA4,GATA5,HAND1,HOXA11,HOXA13,HOXB13,HOXC10,HOXC11,HOXC12,HOXC13,HOXD11,HOXD13,ISL1,KLF17,LMX1B,NKX2-3,NKX6-1,NR0B2,PITX2,POU3F3,SHOX,SIM1,SIX1,TBX4,TBX5,TCEAL6,ZIC1	Adipose_Sub	GO Biological Process
GO:0009954	proximal/distal pattern formation	4	31	0.0017	ENSP00000006015,ENSP00000305244,ENSP00000307321,ENSP00000446680	HOXA11,HOXC10,HOXC11,IRX1	Adipose_Sub	GO Biological Process
GO:0003266	regulation of secondary heart field cardioblast proliferation	3	10	0.0018	ENSP00000230658,ENSP00000247182,ENSP00000309913	ISL1,SIX1,TBX5	Adipose_Sub	GO Biological Process
GO:0048663	neuron fate commitment	5	68	0.0018	ENSP00000230658,ENSP00000247182,ENSP00000295886,ENSP00000307321,ENSP00000339004	FOXG1,HOXC10,ISL1,NKX6-1,SIX1	Adipose_Sub	GO Biological Process
GO:0048665	neuron fate specification	4	33	0.0018	ENSP00000230658,ENSP00000247182,ENSP00000295886,ENSP00000307321	HOXC10,ISL1,NKX6-1,SIX1	Adipose_Sub	GO Biological Process
GO:0032502	developmental process	47	5401	0.0019	ENSP00000006015,ENSP00000222753,ENSP00000230658,ENSP00000231121,ENSP00000240335,ENSP00000243056,ENSP00000243103,ENSP00000247182,ENSP00000249504,ENSP00000251102,ENSP00000252997,ENSP00000254227,ENSP00000262219,ENSP00000263816,ENSP00000274341,ENSP00000282928,ENSP00000286574,ENSP00000290295,ENSP00000295886,ENSP00000298925,ENSP00000304169,ENSP00000305244,ENSP00000307321,ENSP00000309913,ENSP00000319814…	ANXA13,ASTN1,C14orf39,CHRM2,CNGB1,CYP19A1,EGFL6,FABP9,FOXG1,GATA4,GATA5,HAND1,HAPLN1,HOXA11,HOXA13,HOXB13,HOXC10,HOXC11,HOXC12,HOXC13,HOXD11,HOXD13,IRX1,ISL1,KRTAP13-4,LMX1B,LRP2,NELL1,NKX2-3,NKX6-1,NPY,NR0B2,PCK1,PITX2,POU3F3,RBP4,SHOX,SHOX2,SIAH3,SIM1,SIX1,SPRR2F,SYT3,TBX4,TBX5,WIF1,ZIC1	Adipose_Sub	GO Biological Process
GO:0001708	cell fate specification	5	72	0.002	ENSP00000006015,ENSP00000230658,ENSP00000247182,ENSP00000295886,ENSP00000307321	HOXA11,HOXC10,ISL1,NKX6-1,SIX1	Adipose_Sub	GO Biological Process
GO:0003208	cardiac ventricle morphogenesis	5	72	0.002	ENSP00000230658,ENSP00000231121,ENSP00000263816,ENSP00000309913,ENSP00000334458	GATA4,HAND1,ISL1,LRP2,TBX5	Adipose_Sub	GO Biological Process
GO:0045893	positive regulation of transcription, DNA-templated	20	1435	0.002	ENSP00000006015,ENSP00000230658,ENSP00000231121,ENSP00000243056,ENSP00000247182,ENSP00000252997,ENSP00000282928,ENSP00000295886,ENSP00000304169,ENSP00000307321,ENSP00000309913,ENSP00000319814,ENSP00000334458,ENSP00000342828,ENSP00000347684,ENSP00000355001,ENSP00000370990,ENSP00000374240,ENSP00000376322,ENSP00000446680	GATA4,GATA5,HAND1,HOXA11,HOXC10,HOXC11,HOXC13,HOXD13,ISL1,LMX1B,NKX2-3,NKX6-1,PCK1,PITX2,POU3F3,SHOX,SHOX2,SIX1,TBX5,ZIC1	Adipose_Sub	GO Biological Process
GO:0048856	anatomical structure development	45	5085	0.002	ENSP00000006015,ENSP00000222753,ENSP00000230658,ENSP00000231121,ENSP00000240335,ENSP00000243056,ENSP00000243103,ENSP00000247182,ENSP00000249504,ENSP00000251102,ENSP00000252997,ENSP00000254227,ENSP00000263816,ENSP00000274341,ENSP00000282928,ENSP00000286574,ENSP00000290295,ENSP00000295886,ENSP00000298925,ENSP00000304169,ENSP00000305244,ENSP00000307321,ENSP00000309913,ENSP00000324920,ENSP00000334458…	ASTN1,C14orf39,CHRM2,CNGB1,CYP19A1,EGFL6,FABP9,FOXG1,GATA4,GATA5,HAND1,HAPLN1,HOXA11,HOXA13,HOXB13,HOXC10,HOXC11,HOXC12,HOXC13,HOXD11,HOXD13,IRX1,ISL1,KRTAP13-4,LMX1B,LRP2,NELL1,NKX2-3,NKX6-1,NPY,NR0B2,PITX2,POU3F3,RBP4,SHOX,SHOX2,SIAH3,SIM1,SIX1,SPRR2F,SYT3,TBX4,TBX5,WIF1,ZIC1	Adipose_Sub	GO Biological Process
GO:0048731	system development	39	4144	0.0021	ENSP00000006015,ENSP00000222753,ENSP00000230658,ENSP00000231121,ENSP00000240335,ENSP00000243056,ENSP00000247182,ENSP00000249504,ENSP00000251102,ENSP00000252997,ENSP00000254227,ENSP00000263816,ENSP00000274341,ENSP00000282928,ENSP00000290295,ENSP00000295886,ENSP00000298925,ENSP00000304169,ENSP00000305244,ENSP00000307321,ENSP00000309913,ENSP00000334458,ENSP00000334834,ENSP00000339004,ENSP00000340914…	ASTN1,CHRM2,CNGB1,CYP19A1,FOXG1,GATA4,GATA5,HAND1,HAPLN1,HOXA11,HOXA13,HOXB13,HOXC10,HOXC11,HOXC13,HOXD11,HOXD13,IRX1,ISL1,KRTAP13-4,LMX1B,LRP2,NELL1,NKX2-3,NKX6-1,NPY,NR0B2,PITX2,POU3F3,RBP4,SHOX,SHOX2,SIM1,SIX1,SPRR2F,SYT3,TBX4,TBX5,ZIC1	Adipose_Sub	GO Biological Process
GO:0003231	cardiac ventricle development	6	125	0.0022	ENSP00000230658,ENSP00000231121,ENSP00000263816,ENSP00000304169,ENSP00000309913,ENSP00000334458	GATA4,HAND1,ISL1,LRP2,PITX2,TBX5	Adipose_Sub	GO Biological Process
GO:0060272	embryonic skeletal joint morphogenesis	3	12	0.0022	ENSP00000006015,ENSP00000374240,ENSP00000446680	HOXA11,HOXC11,SHOX2	Adipose_Sub	GO Biological Process
GO:0060415	muscle tissue morphogenesis	5	74	0.0022	ENSP00000230658,ENSP00000231121,ENSP00000263816,ENSP00000304169,ENSP00000374240	HAND1,ISL1,LRP2,PITX2,SHOX2	Adipose_Sub	GO Biological Process
GO:1901362	organic cyclic compound biosynthetic process	33	3230	0.0022	ENSP00000006015,ENSP00000222753,ENSP00000230658,ENSP00000231121,ENSP00000240335,ENSP00000243056,ENSP00000243103,ENSP00000247182,ENSP00000249504,ENSP00000252997,ENSP00000254227,ENSP00000263817,ENSP00000282928,ENSP00000286355,ENSP00000290295,ENSP00000295886,ENSP00000304169,ENSP00000307321,ENSP00000309913,ENSP00000334458,ENSP00000339004,ENSP00000342828,ENSP00000347684,ENSP00000355001,ENSP00000358210…	ABCB11,ADCY8,CIDEC,CYP19A1,FOXG1,GATA4,GATA5,HAND1,HOXA11,HOXA13,HOXB13,HOXC10,HOXC11,HOXC12,HOXC13,HOXD11,HOXD13,ISL1,KLF17,LMX1B,NKX2-3,NKX6-1,NR0B2,PAH,PITX2,POU3F3,SHOX,SIM1,SIX1,TBX4,TBX5,TCEAL6,ZIC1	Adipose_Sub	GO Biological Process
GO:0048565	digestive tract development	6	126	0.0023	ENSP00000252997,ENSP00000304169,ENSP00000334458,ENSP00000342828,ENSP00000374240,ENSP00000376322	GATA4,GATA5,HOXD13,NKX2-3,PITX2,SHOX2	Adipose_Sub	GO Biological Process
GO:0009653	anatomical structure morphogenesis	24	1992	0.0024	ENSP00000006015,ENSP00000230658,ENSP00000231121,ENSP00000240335,ENSP00000243056,ENSP00000247182,ENSP00000249504,ENSP00000252997,ENSP00000263816,ENSP00000282928,ENSP00000290295,ENSP00000295886,ENSP00000304169,ENSP00000305244,ENSP00000307321,ENSP00000309913,ENSP00000334458,ENSP00000339004,ENSP00000342828,ENSP00000360522,ENSP00000368362,ENSP00000374240,ENSP00000376322,ENSP00000446680	FABP9,FOXG1,GATA4,GATA5,HAND1,HOXA11,HOXB13,HOXC10,HOXC11,HOXC13,HOXD11,HOXD13,IRX1,ISL1,LRP2,NKX2-3,NKX6-1,PITX2,RBP4,SHOX2,SIX1,TBX4,TBX5,ZIC1	Adipose_Sub	GO Biological Process
GO:0021520	spinal cord motor neuron cell fate specification	3	13	0.0024	ENSP00000230658,ENSP00000295886,ENSP00000307321	HOXC10,ISL1,NKX6-1	Adipose_Sub	GO Biological Process
GO:0060485	mesenchyme development	7	187	0.0024	ENSP00000230658,ENSP00000231121,ENSP00000247182,ENSP00000252997,ENSP00000304169,ENSP00000309913,ENSP00000334458	GATA4,GATA5,HAND1,ISL1,PITX2,SIX1,TBX5	Adipose_Sub	GO Biological Process
GO:0072073	kidney epithelium development	6	128	0.0024	ENSP00000006015,ENSP00000247182,ENSP00000249504,ENSP00000305244,ENSP00000355001,ENSP00000358210	HOXA11,HOXD11,IRX1,POU3F3,SIM1,SIX1	Adipose_Sub	GO Biological Process
GO:0072080	nephron tubule development	5	77	0.0024	ENSP00000006015,ENSP00000247182,ENSP00000249504,ENSP00000305244,ENSP00000355001	HOXA11,HOXD11,IRX1,POU3F3,SIX1	Adipose_Sub	GO Biological Process
GO:2000826	regulation of heart morphogenesis	4	40	0.0025	ENSP00000230658,ENSP00000247182,ENSP00000252997,ENSP00000309913	GATA5,ISL1,SIX1,TBX5	Adipose_Sub	GO Biological Process
GO:0001656	metanephros development	5	83	0.0028	ENSP00000006015,ENSP00000247182,ENSP00000305244,ENSP00000355001,ENSP00000446680	HOXA11,HOXC11,IRX1,POU3F3,SIX1	Adipose_Sub	GO Biological Process
GO:0003197	endocardial cushion development	4	42	0.0028	ENSP00000230658,ENSP00000252997,ENSP00000309913,ENSP00000334458	GATA4,GATA5,ISL1,TBX5	Adipose_Sub	GO Biological Process
GO:0072001	renal system development	8	267	0.0028	ENSP00000006015,ENSP00000247182,ENSP00000249504,ENSP00000305244,ENSP00000355001,ENSP00000358210,ENSP00000360522,ENSP00000446680	HOXA11,HOXC11,HOXD11,IRX1,POU3F3,RBP4,SIM1,SIX1	Adipose_Sub	GO Biological Process
GO:0014706	striated muscle tissue development	8	271	0.0029	ENSP00000230658,ENSP00000231121,ENSP00000247182,ENSP00000263816,ENSP00000304169,ENSP00000309913,ENSP00000334458,ENSP00000360522	GATA4,HAND1,ISL1,LRP2,PITX2,RBP4,SIX1,TBX5	Adipose_Sub	GO Biological Process
GO:0009953	dorsal/ventral pattern formation	5	87	0.0031	ENSP00000006015,ENSP00000249504,ENSP00000295886,ENSP00000339004,ENSP00000347684	FOXG1,HOXA11,HOXD11,LMX1B,NKX6-1	Adipose_Sub	GO Biological Process
GO:0006355	regulation of transcription, DNA-templated	35	3661	0.0032	ENSP00000006015,ENSP00000222753,ENSP00000230658,ENSP00000231121,ENSP00000240335,ENSP00000243056,ENSP00000243103,ENSP00000247182,ENSP00000249504,ENSP00000252997,ENSP00000254227,ENSP00000263816,ENSP00000282928,ENSP00000290295,ENSP00000295886,ENSP00000304169,ENSP00000305244,ENSP00000307321,ENSP00000309913,ENSP00000319814,ENSP00000324920,ENSP00000334458,ENSP00000339004,ENSP00000342828,ENSP00000347684…	C14orf39,CIDEC,FOXG1,GATA4,GATA5,HAND1,HOXA11,HOXA13,HOXB13,HOXC10,HOXC11,HOXC12,HOXC13,HOXD11,HOXD13,IRX1,ISL1,KLF17,LMX1B,LRP2,NKX2-3,NKX6-1,NR0B2,PCK1,PITX2,POU3F3,SHOX,SHOX2,SIM1,SIX1,TBX4,TBX5,TCEAL6,ZIC1,ZIC4	Adipose_Sub	GO Biological Process
GO:0001759	organ induction	3	16	0.0033	ENSP00000006015,ENSP00000247182,ENSP00000446680	HOXA11,HOXC11,SIX1	Adipose_Sub	GO Biological Process
GO:0060413	atrial septum morphogenesis	3	16	0.0033	ENSP00000230658,ENSP00000309913,ENSP00000334458	GATA4,ISL1,TBX5	Adipose_Sub	GO Biological Process
GO:2000027	regulation of animal organ morphogenesis	7	207	0.0033	ENSP00000006015,ENSP00000230658,ENSP00000247182,ENSP00000252997,ENSP00000309913,ENSP00000376322,ENSP00000446680	GATA5,HOXA11,HOXC11,HOXD13,ISL1,SIX1,TBX5	Adipose_Sub	GO Biological Process
GO:0048513	animal organ development	30	2926	0.0034	ENSP00000006015,ENSP00000230658,ENSP00000231121,ENSP00000240335,ENSP00000243056,ENSP00000247182,ENSP00000249504,ENSP00000252997,ENSP00000254227,ENSP00000263816,ENSP00000282928,ENSP00000290295,ENSP00000295886,ENSP00000304169,ENSP00000305244,ENSP00000307321,ENSP00000309913,ENSP00000334458,ENSP00000334834,ENSP00000339004,ENSP00000342828,ENSP00000355001,ENSP00000358210,ENSP00000360522,ENSP00000374240…	CYP19A1,FOXG1,GATA4,GATA5,HAND1,HOXA11,HOXB13,HOXC10,HOXC11,HOXC13,HOXD11,HOXD13,IRX1,ISL1,KRTAP13-4,LRP2,NKX2-3,NKX6-1,NPY,NR0B2,PITX2,POU3F3,RBP4,SHOX2,SIM1,SIX1,SPRR2F,TBX4,TBX5,ZIC1	Adipose_Sub	GO Biological Process
GO:0019438	aromatic compound biosynthetic process	31	3100	0.0037	ENSP00000006015,ENSP00000222753,ENSP00000230658,ENSP00000231121,ENSP00000240335,ENSP00000243056,ENSP00000243103,ENSP00000247182,ENSP00000249504,ENSP00000252997,ENSP00000254227,ENSP00000282928,ENSP00000286355,ENSP00000290295,ENSP00000295886,ENSP00000304169,ENSP00000307321,ENSP00000309913,ENSP00000334458,ENSP00000339004,ENSP00000342828,ENSP00000347684,ENSP00000355001,ENSP00000358210,ENSP00000361373…	ADCY8,CIDEC,FOXG1,GATA4,GATA5,HAND1,HOXA11,HOXA13,HOXB13,HOXC10,HOXC11,HOXC12,HOXC13,HOXD11,HOXD13,ISL1,KLF17,LMX1B,NKX2-3,NKX6-1,NR0B2,PAH,PITX2,POU3F3,SHOX,SIM1,SIX1,TBX4,TBX5,TCEAL6,ZIC1	Adipose_Sub	GO Biological Process
GO:0048806	genitalia development	4	48	0.0037	ENSP00000263816,ENSP00000360522,ENSP00000376322,ENSP00000379683	CYP19A1,HOXD13,LRP2,RBP4	Adipose_Sub	GO Biological Process
GO:0003218	cardiac left ventricle formation	2	2	0.0038	ENSP00000231121,ENSP00000309913	HAND1,TBX5	Adipose_Sub	GO Biological Process
GO:0030540	female genitalia development	3	18	0.004	ENSP00000263816,ENSP00000360522,ENSP00000379683	CYP19A1,LRP2,RBP4	Adipose_Sub	GO Biological Process
GO:0003215	cardiac right ventricle morphogenesis	3	19	0.0043	ENSP00000230658,ENSP00000231121,ENSP00000334458	GATA4,HAND1,ISL1	Adipose_Sub	GO Biological Process
GO:0033189	response to vitamin A	3	19	0.0043	ENSP00000304169,ENSP00000334458,ENSP00000337224	GATA4,LRAT,PITX2	Adipose_Sub	GO Biological Process
GO:0051254	positive regulation of RNA metabolic process	20	1596	0.0043	ENSP00000006015,ENSP00000230658,ENSP00000231121,ENSP00000243056,ENSP00000247182,ENSP00000252997,ENSP00000282928,ENSP00000295886,ENSP00000304169,ENSP00000307321,ENSP00000309913,ENSP00000319814,ENSP00000334458,ENSP00000342828,ENSP00000347684,ENSP00000355001,ENSP00000370990,ENSP00000374240,ENSP00000376322,ENSP00000446680	GATA4,GATA5,HAND1,HOXA11,HOXC10,HOXC11,HOXC13,HOXD13,ISL1,LMX1B,NKX2-3,NKX6-1,PCK1,PITX2,POU3F3,SHOX,SHOX2,SIX1,TBX5,ZIC1	Adipose_Sub	GO Biological Process
GO:0060562	epithelial tube morphogenesis	8	298	0.0043	ENSP00000006015,ENSP00000231121,ENSP00000247182,ENSP00000249504,ENSP00000263816,ENSP00000304169,ENSP00000305244,ENSP00000334458	GATA4,HAND1,HOXA11,HOXD11,IRX1,LRP2,PITX2,SIX1	Adipose_Sub	GO Biological Process
GO:0060065	uterus development	3	20	0.0048	ENSP00000006015,ENSP00000360522,ENSP00000379683	CYP19A1,HOXA11,RBP4	Adipose_Sub	GO Biological Process
GO:0061138	morphogenesis of a branching epithelium	6	160	0.0048	ENSP00000006015,ENSP00000247182,ENSP00000249504,ENSP00000290295,ENSP00000304169,ENSP00000376322	HOXA11,HOXB13,HOXD11,HOXD13,PITX2,SIX1	Adipose_Sub	GO Biological Process
GO:0003229	ventricular cardiac muscle tissue development	4	54	0.0049	ENSP00000230658,ENSP00000231121,ENSP00000263816,ENSP00000309913	HAND1,ISL1,LRP2,TBX5	Adipose_Sub	GO Biological Process
GO:0034654	nucleobase-containing compound biosynthetic process	30	3031	0.0051	ENSP00000006015,ENSP00000222753,ENSP00000230658,ENSP00000231121,ENSP00000240335,ENSP00000243056,ENSP00000243103,ENSP00000247182,ENSP00000249504,ENSP00000252997,ENSP00000254227,ENSP00000282928,ENSP00000286355,ENSP00000290295,ENSP00000295886,ENSP00000304169,ENSP00000307321,ENSP00000309913,ENSP00000334458,ENSP00000339004,ENSP00000342828,ENSP00000347684,ENSP00000355001,ENSP00000358210,ENSP00000361373…	ADCY8,CIDEC,FOXG1,GATA4,GATA5,HAND1,HOXA11,HOXA13,HOXB13,HOXC10,HOXC11,HOXC12,HOXC13,HOXD11,HOXD13,ISL1,KLF17,LMX1B,NKX2-3,NKX6-1,NR0B2,PITX2,POU3F3,SHOX,SIM1,SIX1,TBX4,TBX5,TCEAL6,ZIC1	Adipose_Sub	GO Biological Process
GO:0045935	positive regulation of nucleobase-containing compound metabolic process	21	1770	0.0054	ENSP00000006015,ENSP00000230658,ENSP00000231121,ENSP00000243056,ENSP00000247182,ENSP00000252997,ENSP00000282928,ENSP00000295886,ENSP00000301149,ENSP00000304169,ENSP00000307321,ENSP00000309913,ENSP00000319814,ENSP00000334458,ENSP00000342828,ENSP00000347684,ENSP00000355001,ENSP00000370990,ENSP00000374240,ENSP00000376322,ENSP00000446680	GATA4,GATA5,GPD1,HAND1,HOXA11,HOXC10,HOXC11,HOXC13,HOXD13,ISL1,LMX1B,NKX2-3,NKX6-1,PCK1,PITX2,POU3F3,SHOX,SHOX2,SIX1,TBX5,ZIC1	Adipose_Sub	GO Biological Process
GO:0048608	reproductive structure development	9	405	0.0059	ENSP00000006015,ENSP00000231121,ENSP00000263816,ENSP00000290295,ENSP00000304169,ENSP00000334458,ENSP00000360522,ENSP00000376322,ENSP00000379683	CYP19A1,GATA4,HAND1,HOXA11,HOXB13,HOXD13,LRP2,PITX2,RBP4	Adipose_Sub	GO Biological Process
GO:1901615	organic hydroxy compound metabolic process	9	420	0.0073	ENSP00000254227,ENSP00000263816,ENSP00000263817,ENSP00000301149,ENSP00000319814,ENSP00000337224,ENSP00000360522,ENSP00000379683,ENSP00000448059	ABCB11,CYP19A1,GPD1,LRAT,LRP2,NR0B2,PAH,PCK1,RBP4	Adipose_Sub	GO Biological Process
GO:0001822	kidney development	7	251	0.0074	ENSP00000006015,ENSP00000247182,ENSP00000249504,ENSP00000305244,ENSP00000355001,ENSP00000358210,ENSP00000446680	HOXA11,HOXC11,HOXD11,IRX1,POU3F3,SIM1,SIX1	Adipose_Sub	GO Biological Process
GO:0007548	sex differentiation	7	252	0.0075	ENSP00000006015,ENSP00000263816,ENSP00000304169,ENSP00000334458,ENSP00000360522,ENSP00000376322,ENSP00000379683	CYP19A1,GATA4,HOXA11,HOXD13,LRP2,PITX2,RBP4	Adipose_Sub	GO Biological Process
GO:0010628	positive regulation of gene expression	21	1826	0.0075	ENSP00000006015,ENSP00000230658,ENSP00000231121,ENSP00000243056,ENSP00000247182,ENSP00000252997,ENSP00000254227,ENSP00000282928,ENSP00000295886,ENSP00000304169,ENSP00000307321,ENSP00000309913,ENSP00000319814,ENSP00000334458,ENSP00000342828,ENSP00000347684,ENSP00000355001,ENSP00000370990,ENSP00000374240,ENSP00000376322,ENSP00000446680	GATA4,GATA5,HAND1,HOXA11,HOXC10,HOXC11,HOXC13,HOXD13,ISL1,LMX1B,NKX2-3,NKX6-1,NR0B2,PCK1,PITX2,POU3F3,SHOX,SHOX2,SIX1,TBX5,ZIC1	Adipose_Sub	GO Biological Process
GO:0051252	regulation of RNA metabolic process	35	3890	0.0075	ENSP00000006015,ENSP00000222753,ENSP00000230658,ENSP00000231121,ENSP00000240335,ENSP00000243056,ENSP00000243103,ENSP00000247182,ENSP00000249504,ENSP00000252997,ENSP00000254227,ENSP00000263816,ENSP00000282928,ENSP00000290295,ENSP00000295886,ENSP00000304169,ENSP00000305244,ENSP00000307321,ENSP00000309913,ENSP00000319814,ENSP00000324920,ENSP00000334458,ENSP00000339004,ENSP00000342828,ENSP00000347684…	C14orf39,CIDEC,FOXG1,GATA4,GATA5,HAND1,HOXA11,HOXA13,HOXB13,HOXC10,HOXC11,HOXC12,HOXC13,HOXD11,HOXD13,IRX1,ISL1,KLF17,LMX1B,LRP2,NKX2-3,NKX6-1,NR0B2,PCK1,PITX2,POU3F3,SHOX,SHOX2,SIM1,SIX1,TBX4,TBX5,TCEAL6,ZIC1,ZIC4	Adipose_Sub	GO Biological Process
GO:0055008	cardiac muscle tissue morphogenesis	4	63	0.0075	ENSP00000230658,ENSP00000231121,ENSP00000263816,ENSP00000304169	HAND1,ISL1,LRP2,PITX2	Adipose_Sub	GO Biological Process
GO:0072513	positive regulation of secondary heart field cardioblast proliferation	2	4	0.0075	ENSP00000247182,ENSP00000309913	SIX1,TBX5	Adipose_Sub	GO Biological Process
GO:0003006	developmental process involved in reproduction	11	622	0.0076	ENSP00000006015,ENSP00000231121,ENSP00000263816,ENSP00000290295,ENSP00000304169,ENSP00000324920,ENSP00000334458,ENSP00000360522,ENSP00000368362,ENSP00000376322,ENSP00000379683	C14orf39,CYP19A1,FABP9,GATA4,HAND1,HOXA11,HOXB13,HOXD13,LRP2,PITX2,RBP4	Adipose_Sub	GO Biological Process
GO:0072078	nephron tubule morphogenesis	4	64	0.0077	ENSP00000006015,ENSP00000247182,ENSP00000249504,ENSP00000305244	HOXA11,HOXD11,IRX1,SIX1	Adipose_Sub	GO Biological Process
GO:0031328	positive regulation of cellular biosynthetic process	21	1846	0.0083	ENSP00000006015,ENSP00000230658,ENSP00000231121,ENSP00000243056,ENSP00000247182,ENSP00000252997,ENSP00000282928,ENSP00000295886,ENSP00000301149,ENSP00000304169,ENSP00000307321,ENSP00000309913,ENSP00000319814,ENSP00000334458,ENSP00000342828,ENSP00000347684,ENSP00000355001,ENSP00000370990,ENSP00000374240,ENSP00000376322,ENSP00000446680	GATA4,GATA5,GPD1,HAND1,HOXA11,HOXC10,HOXC11,HOXC13,HOXD13,ISL1,LMX1B,NKX2-3,NKX6-1,PCK1,PITX2,POU3F3,SHOX,SHOX2,SIX1,TBX5,ZIC1	Adipose_Sub	GO Biological Process
GO:0048706	embryonic skeletal system development	5	122	0.0088	ENSP00000006015,ENSP00000247182,ENSP00000360522,ENSP00000374240,ENSP00000446680	HOXA11,HOXC11,RBP4,SHOX2,SIX1	Adipose_Sub	GO Biological Process
GO:0051891	positive regulation of cardioblast differentiation	2	5	0.0093	ENSP00000309913,ENSP00000334458	GATA4,TBX5	Adipose_Sub	GO Biological Process
GO:0003281	ventricular septum development	4	70	0.0097	ENSP00000263816,ENSP00000304169,ENSP00000309913,ENSP00000334458	GATA4,LRP2,PITX2,TBX5	Adipose_Sub	GO Biological Process
GO:0019219	regulation of nucleobase-containing compound metabolic process	36	4133	0.0097	ENSP00000006015,ENSP00000222753,ENSP00000230658,ENSP00000231121,ENSP00000240335,ENSP00000243056,ENSP00000243103,ENSP00000247182,ENSP00000249504,ENSP00000252997,ENSP00000254227,ENSP00000263816,ENSP00000282928,ENSP00000290295,ENSP00000295886,ENSP00000301149,ENSP00000304169,ENSP00000305244,ENSP00000307321,ENSP00000309913,ENSP00000319814,ENSP00000324920,ENSP00000334458,ENSP00000339004,ENSP00000342828…	C14orf39,CIDEC,FOXG1,GATA4,GATA5,GPD1,HAND1,HOXA11,HOXA13,HOXB13,HOXC10,HOXC11,HOXC12,HOXC13,HOXD11,HOXD13,IRX1,ISL1,KLF17,LMX1B,LRP2,NKX2-3,NKX6-1,NR0B2,PCK1,PITX2,POU3F3,SHOX,SHOX2,SIM1,SIX1,TBX4,TBX5,TCEAL6,ZIC1,ZIC4	Adipose_Sub	GO Biological Process
GO:0032024	positive regulation of insulin secretion	4	70	0.0097	ENSP00000230658,ENSP00000254227,ENSP00000295886,ENSP00000360522	ISL1,NKX6-1,NR0B2,RBP4	Adipose_Sub	GO Biological Process
GO:0003151	outflow tract morphogenesis	4	71	0.01	ENSP00000230658,ENSP00000247182,ENSP00000263816,ENSP00000304169	ISL1,LRP2,PITX2,SIX1	Adipose_Sub	GO Biological Process
GO:0043009	chordate embryonic development	10	550	0.01	ENSP00000006015,ENSP00000230658,ENSP00000231121,ENSP00000247182,ENSP00000263816,ENSP00000304169,ENSP00000347684,ENSP00000360522,ENSP00000374240,ENSP00000446680	HAND1,HOXA11,HOXC11,ISL1,LMX1B,LRP2,PITX2,RBP4,SHOX2,SIX1	Adipose_Sub	GO Biological Process
GO:0009952	anterior/posterior pattern specification	6	197	0.0103	ENSP00000006015,ENSP00000243056,ENSP00000307321,ENSP00000334458,ENSP00000376322,ENSP00000446680	GATA4,HOXA11,HOXC10,HOXC11,HOXC13,HOXD13	Adipose_Sub	GO Biological Process
GO:0046887	positive regulation of hormone secretion	5	130	0.0106	ENSP00000230658,ENSP00000254227,ENSP00000295886,ENSP00000360522,ENSP00000379683	CYP19A1,ISL1,NKX6-1,NR0B2,RBP4	Adipose_Sub	GO Biological Process
GO:0035115	embryonic forelimb morphogenesis	3	31	0.0112	ENSP00000006015,ENSP00000309913,ENSP00000374240	HOXA11,SHOX2,TBX5	Adipose_Sub	GO Biological Process
GO:0060527	prostate epithelial cord arborization involved in prostate glandular acinus morphogenesis	2	6	0.0114	ENSP00000290295,ENSP00000376322	HOXB13,HOXD13	Adipose_Sub	GO Biological Process
GO:0009746	response to hexose	5	138	0.0131	ENSP00000254227,ENSP00000261195,ENSP00000295886,ENSP00000319814,ENSP00000334458	GATA4,GYS2,NKX6-1,NR0B2,PCK1	Adipose_Sub	GO Biological Process
GO:0072359	circulatory system development	12	807	0.015	ENSP00000230658,ENSP00000231121,ENSP00000240335,ENSP00000247182,ENSP00000252997,ENSP00000263816,ENSP00000290295,ENSP00000304169,ENSP00000309913,ENSP00000334458,ENSP00000360522,ENSP00000374240	GATA4,GATA5,HAND1,HOXB13,ISL1,LRP2,PITX2,RBP4,SHOX2,SIX1,TBX4,TBX5	Adipose_Sub	GO Biological Process
GO:1901700	response to oxygen-containing compound	17	1427	0.0153	ENSP00000226317,ENSP00000247182,ENSP00000254227,ENSP00000261195,ENSP00000262138,ENSP00000286355,ENSP00000290295,ENSP00000295886,ENSP00000299855,ENSP00000301149,ENSP00000307822,ENSP00000319814,ENSP00000334458,ENSP00000337224,ENSP00000360522,ENSP00000376322,ENSP00000399745	ADCY8,CACNG4,CHRM2,CXCL6,GATA4,GPD1,GYS2,HOXB13,HOXD13,LRAT,MMP3,NKX6-1,NPFFR2,NR0B2,PCK1,RBP4,SIX1	Adipose_Sub	GO Biological Process
GO:0031326	regulation of cellular biosynthetic process	36	4266	0.0154	ENSP00000006015,ENSP00000222753,ENSP00000230658,ENSP00000231121,ENSP00000240335,ENSP00000243056,ENSP00000243103,ENSP00000247182,ENSP00000249504,ENSP00000252997,ENSP00000254227,ENSP00000263816,ENSP00000282928,ENSP00000290295,ENSP00000295886,ENSP00000301149,ENSP00000304169,ENSP00000305244,ENSP00000307321,ENSP00000309913,ENSP00000319814,ENSP00000324920,ENSP00000334458,ENSP00000339004,ENSP00000342828…	C14orf39,CIDEC,FOXG1,GATA4,GATA5,GPD1,HAND1,HOXA11,HOXA13,HOXB13,HOXC10,HOXC11,HOXC12,HOXC13,HOXD11,HOXD13,IRX1,ISL1,KLF17,LMX1B,LRP2,NKX2-3,NKX6-1,NR0B2,PCK1,PITX2,POU3F3,SHOX,SHOX2,SIM1,SIX1,TBX4,TBX5,TCEAL6,ZIC1,ZIC4	Adipose_Sub	GO Biological Process
GO:0110110	positive regulation of animal organ morphogenesis	4	83	0.0154	ENSP00000006015,ENSP00000247182,ENSP00000252997,ENSP00000446680	GATA5,HOXA11,HOXC11,SIX1	Adipose_Sub	GO Biological Process
GO:0001657	ureteric bud development	4	86	0.0172	ENSP00000006015,ENSP00000247182,ENSP00000249504,ENSP00000358210	HOXA11,HOXD11,SIM1,SIX1	Adipose_Sub	GO Biological Process
GO:0048646	anatomical structure formation involved in morphogenesis	12	831	0.0179	ENSP00000006015,ENSP00000230658,ENSP00000231121,ENSP00000240335,ENSP00000247182,ENSP00000263816,ENSP00000290295,ENSP00000304169,ENSP00000305244,ENSP00000309913,ENSP00000360522,ENSP00000368362	FABP9,HAND1,HOXA11,HOXB13,IRX1,ISL1,LRP2,PITX2,RBP4,SIX1,TBX4,TBX5	Adipose_Sub	GO Biological Process
GO:1901576	organic substance biosynthetic process	38	4656	0.0188	ENSP00000006015,ENSP00000222753,ENSP00000230658,ENSP00000231121,ENSP00000240335,ENSP00000243056,ENSP00000243103,ENSP00000247182,ENSP00000249504,ENSP00000252997,ENSP00000254227,ENSP00000261195,ENSP00000263817,ENSP00000282928,ENSP00000286355,ENSP00000290295,ENSP00000295886,ENSP00000301149,ENSP00000304169,ENSP00000307321,ENSP00000309913,ENSP00000319814,ENSP00000334458,ENSP00000339004,ENSP00000342828…	ABCB11,ADCY8,CIDEC,CYP19A1,FOXG1,GATA4,GATA5,GMNC,GPD1,GYS2,HAND1,HOXA11,HOXA13,HOXB13,HOXC10,HOXC11,HOXC12,HOXC13,HOXD11,HOXD13,ISL1,KLF17,LMX1B,NKX2-3,NKX6-1,NR0B2,PAH,PCK1,PITX2,POU3F3,RBP4,SHOX,SIM1,SIX1,TBX4,TBX5,TCEAL6,ZIC1	Adipose_Sub	GO Biological Process
GO:0003139	secondary heart field specification	2	9	0.0189	ENSP00000230658,ENSP00000263816	ISL1,LRP2	Adipose_Sub	GO Biological Process
GO:0034645	cellular macromolecule biosynthetic process	31	3518	0.0189	ENSP00000006015,ENSP00000222753,ENSP00000230658,ENSP00000231121,ENSP00000240335,ENSP00000243056,ENSP00000243103,ENSP00000247182,ENSP00000249504,ENSP00000252997,ENSP00000254227,ENSP00000261195,ENSP00000282928,ENSP00000290295,ENSP00000295886,ENSP00000304169,ENSP00000307321,ENSP00000309913,ENSP00000334458,ENSP00000339004,ENSP00000342828,ENSP00000347684,ENSP00000355001,ENSP00000358210,ENSP00000361373…	CIDEC,FOXG1,GATA4,GATA5,GMNC,GYS2,HAND1,HOXA11,HOXA13,HOXB13,HOXC10,HOXC11,HOXC12,HOXC13,HOXD11,HOXD13,ISL1,KLF17,LMX1B,NKX2-3,NKX6-1,NR0B2,PITX2,POU3F3,SHOX,SIM1,SIX1,TBX4,TBX5,TCEAL6,ZIC1	Adipose_Sub	GO Biological Process
GO:0043587	tongue morphogenesis	2	9	0.0189	ENSP00000243056,ENSP00000247182	HOXC13,SIX1	Adipose_Sub	GO Biological Process
GO:0045165	cell fate commitment	6	230	0.0189	ENSP00000006015,ENSP00000230658,ENSP00000247182,ENSP00000295886,ENSP00000307321,ENSP00000339004	FOXG1,HOXA11,HOXC10,ISL1,NKX6-1,SIX1	Adipose_Sub	GO Biological Process
GO:0046661	male sex differentiation	5	155	0.0189	ENSP00000006015,ENSP00000263816,ENSP00000304169,ENSP00000334458,ENSP00000376322	GATA4,HOXA11,HOXD13,LRP2,PITX2	Adipose_Sub	GO Biological Process
GO:0030850	prostate gland development	3	41	0.0195	ENSP00000290295,ENSP00000376322,ENSP00000379683	CYP19A1,HOXB13,HOXD13	Adipose_Sub	GO Biological Process
GO:0048704	embryonic skeletal system morphogenesis	4	92	0.0196	ENSP00000006015,ENSP00000247182,ENSP00000374240,ENSP00000446680	HOXA11,HOXC11,SHOX2,SIX1	Adipose_Sub	GO Biological Process
GO:0010468	regulation of gene expression	37	4533	0.021	ENSP00000006015,ENSP00000222753,ENSP00000230658,ENSP00000231121,ENSP00000240335,ENSP00000243056,ENSP00000243103,ENSP00000247182,ENSP00000249504,ENSP00000252997,ENSP00000254227,ENSP00000263816,ENSP00000282928,ENSP00000290295,ENSP00000295886,ENSP00000298925,ENSP00000304169,ENSP00000305244,ENSP00000307321,ENSP00000309913,ENSP00000319464,ENSP00000319814,ENSP00000324920,ENSP00000334458,ENSP00000339004…	C14orf39,CIDEC,CPN2,FOXG1,GATA4,GATA5,HAND1,HOXA11,HOXA13,HOXB13,HOXC10,HOXC11,HOXC12,HOXC13,HOXD11,HOXD13,IRX1,ISL1,KLF17,LMX1B,LRP2,NELL1,NKX2-3,NKX6-1,NR0B2,PCK1,PITX2,POU3F3,SHOX,SHOX2,SIM1,SIX1,TBX4,TBX5,TCEAL6,ZIC1,ZIC4	Adipose_Sub	GO Biological Process
GO:0008343	adult feeding behavior	2	10	0.0213	ENSP00000359682,ENSP00000384364	BRS3,NPY	Adipose_Sub	GO Biological Process
GO:0060068	vagina development	2	10	0.0213	ENSP00000263816,ENSP00000360522	LRP2,RBP4	Adipose_Sub	GO Biological Process
GO:0044249	cellular biosynthetic process	37	4567	0.0229	ENSP00000006015,ENSP00000222753,ENSP00000230658,ENSP00000231121,ENSP00000240335,ENSP00000243056,ENSP00000243103,ENSP00000247182,ENSP00000249504,ENSP00000252997,ENSP00000254227,ENSP00000261195,ENSP00000263817,ENSP00000282928,ENSP00000286355,ENSP00000290295,ENSP00000295886,ENSP00000301149,ENSP00000304169,ENSP00000307321,ENSP00000309913,ENSP00000319814,ENSP00000334458,ENSP00000339004,ENSP00000342828…	ABCB11,ADCY8,CIDEC,CYP19A1,FOXG1,GATA4,GATA5,GMNC,GPD1,GYS2,HAND1,HOXA11,HOXA13,HOXB13,HOXC10,HOXC11,HOXC12,HOXC13,HOXD11,HOXD13,ISL1,KLF17,LMX1B,NKX2-3,NKX6-1,NR0B2,PAH,PCK1,PITX2,POU3F3,SHOX,SIM1,SIX1,TBX4,TBX5,TCEAL6,ZIC1	Adipose_Sub	GO Biological Process
GO:0001658	branching involved in ureteric bud morphogenesis	3	45	0.0233	ENSP00000006015,ENSP00000247182,ENSP00000249504	HOXA11,HOXD11,SIX1	Adipose_Sub	GO Biological Process
GO:0072070	loop of Henle development	2	11	0.0236	ENSP00000305244,ENSP00000355001	IRX1,POU3F3	Adipose_Sub	GO Biological Process
GO:0090596	sensory organ morphogenesis	6	248	0.0236	ENSP00000243056,ENSP00000247182,ENSP00000282928,ENSP00000304169,ENSP00000339004,ENSP00000360522	FOXG1,HOXC13,PITX2,RBP4,SIX1,ZIC1	Adipose_Sub	GO Biological Process
GO:0003179	heart valve morphogenesis	3	46	0.024	ENSP00000252997,ENSP00000309913,ENSP00000334458	GATA4,GATA5,TBX5	Adipose_Sub	GO Biological Process
GO:0006094	gluconeogenesis	3	46	0.024	ENSP00000301149,ENSP00000319814,ENSP00000360522	GPD1,PCK1,RBP4	Adipose_Sub	GO Biological Process
GO:0021953	central nervous system neuron differentiation	5	169	0.024	ENSP00000230658,ENSP00000295886,ENSP00000307321,ENSP00000339004,ENSP00000384364	FOXG1,HOXC10,ISL1,NKX6-1,NPY	Adipose_Sub	GO Biological Process
GO:0030154	cell differentiation	30	3457	0.0248	ENSP00000006015,ENSP00000230658,ENSP00000231121,ENSP00000247182,ENSP00000251102,ENSP00000252997,ENSP00000262219,ENSP00000263816,ENSP00000282928,ENSP00000290295,ENSP00000295886,ENSP00000298925,ENSP00000304169,ENSP00000307321,ENSP00000309913,ENSP00000324920,ENSP00000334458,ENSP00000334834,ENSP00000339004,ENSP00000340914,ENSP00000342828,ENSP00000347684,ENSP00000354536,ENSP00000355001,ENSP00000358210…	ANXA13,ASTN1,C14orf39,CNGB1,EGFL6,FABP9,FOXG1,GATA4,GATA5,HAND1,HOXA11,HOXB13,HOXC10,ISL1,KRTAP13-4,LMX1B,LRP2,NELL1,NKX2-3,NKX6-1,NPY,PITX2,POU3F3,SHOX2,SIM1,SIX1,SPRR2F,SYT3,TBX5,ZIC1	Adipose_Sub	GO Biological Process
GO:0021510	spinal cord development	4	103	0.0258	ENSP00000230658,ENSP00000282928,ENSP00000295886,ENSP00000307321	HOXC10,ISL1,NKX6-1,ZIC1	Adipose_Sub	GO Biological Process
GO:0035051	cardiocyte differentiation	4	103	0.0258	ENSP00000230658,ENSP00000304169,ENSP00000309913,ENSP00000334458	GATA4,ISL1,PITX2,TBX5	Adipose_Sub	GO Biological Process
GO:0055010	ventricular cardiac muscle tissue morphogenesis	3	48	0.0258	ENSP00000230658,ENSP00000231121,ENSP00000263816	HAND1,ISL1,LRP2	Adipose_Sub	GO Biological Process
GO:0060044	negative regulation of cardiac muscle cell proliferation	2	12	0.0258	ENSP00000309913,ENSP00000360522	RBP4,TBX5	Adipose_Sub	GO Biological Process
GO:0046660	female sex differentiation	4	104	0.0261	ENSP00000263816,ENSP00000304169,ENSP00000360522,ENSP00000379683	CYP19A1,LRP2,PITX2,RBP4	Adipose_Sub	GO Biological Process
GO:1901360	organic cyclic compound metabolic process	39	4963	0.0263	ENSP00000006015,ENSP00000222753,ENSP00000230658,ENSP00000231121,ENSP00000240335,ENSP00000243056,ENSP00000243103,ENSP00000247182,ENSP00000249504,ENSP00000252997,ENSP00000254227,ENSP00000263816,ENSP00000263817,ENSP00000282928,ENSP00000286355,ENSP00000290295,ENSP00000295886,ENSP00000301149,ENSP00000304169,ENSP00000307321,ENSP00000309913,ENSP00000324920,ENSP00000334458,ENSP00000339004,ENSP00000342828…	ABCB11,ADCY8,C14orf39,CIDEC,CYP19A1,CYP3A7,FOXG1,GATA4,GATA5,GLYAT,GMNC,GPD1,HAND1,HOXA11,HOXA13,HOXB13,HOXC10,HOXC11,HOXC12,HOXC13,HOXD11,HOXD13,ISL1,KLF17,LMX1B,LRP2,NKX2-3,NKX6-1,NR0B2,PAH,PITX2,POU3F3,SHOX,SIM1,SIX1,TBX4,TBX5,TCEAL6,ZIC1	Adipose_Sub	GO Biological Process
GO:0006805	xenobiotic metabolic process	4	108	0.0289	ENSP00000285979,ENSP00000356729,ENSP00000480571,ENSP00000484592	CYP2C18,CYP3A7,FMO3,GLYAT	Adipose_Sub	GO Biological Process
GO:0044238	primary metabolic process	60	8808	0.0289	ENSP00000006015,ENSP00000222753,ENSP00000230658,ENSP00000231121,ENSP00000240335,ENSP00000243056,ENSP00000243103,ENSP00000247182,ENSP00000249504,ENSP00000252997,ENSP00000254227,ENSP00000260229,ENSP00000261195,ENSP00000263816,ENSP00000263817,ENSP00000282928,ENSP00000285979,ENSP00000286355,ENSP00000290295,ENSP00000295886,ENSP00000299855,ENSP00000300055,ENSP00000301149,ENSP00000304169,ENSP00000307321…	ABCB11,ADCY8,ALPK2,BRS3,C14orf39,CIDEC,CPN2,CYP19A1,CYP2C18,CYP3A7,DPP6,FABP9,FBXO2,FOXG1,GATA4,GATA5,GLYAT,GMNC,GPD1,GYS2,HAND1,HIST1H2BF,HOXA11,HOXA13,HOXB13,HOXC10,HOXC11,HOXC12,HOXC13,HOXD11,HOXD13,HS3ST4,ISL1,KCNH5,KLF17,LMX1B,LRAT,LRP2,MMP27,MMP3,NKX2-3,NKX6-1,NR0B2,PAH,PCK1,PITX2,PLIN1,PNLIPRP3,POU3F3,RBP4,RGR,SHOX,SIAH3,SIM1,SIX1,SPRR2F,TBX4,TBX5,TCEAL6,ZIC1	Adipose_Sub	GO Biological Process
GO:0045597	positive regulation of cell differentiation	12	908	0.0289	ENSP00000006015,ENSP00000230658,ENSP00000252997,ENSP00000263816,ENSP00000286574,ENSP00000295886,ENSP00000298925,ENSP00000309913,ENSP00000334458,ENSP00000339004,ENSP00000340914,ENSP00000374240	FOXG1,GATA4,GATA5,HOXA11,ISL1,LRP2,NELL1,NKX6-1,SHOX2,SYT3,TBX5,WIF1	Adipose_Sub	GO Biological Process
GO:0061061	muscle structure development	8	457	0.0294	ENSP00000230658,ENSP00000231121,ENSP00000247182,ENSP00000263816,ENSP00000304169,ENSP00000309913,ENSP00000334458,ENSP00000374240	GATA4,HAND1,ISL1,LRP2,PITX2,SHOX2,SIX1,TBX5	Adipose_Sub	GO Biological Process
GO:0007218	neuropeptide signaling pathway	4	110	0.0305	ENSP00000301908,ENSP00000307822,ENSP00000359682,ENSP00000384364	BRS3,NPFFR2,NPY,PNOC	Adipose_Sub	GO Biological Process
GO:0060688	regulation of morphogenesis of a branching structure	3	53	0.0316	ENSP00000247182,ENSP00000374240,ENSP00000376322	HOXD13,SHOX2,SIX1	Adipose_Sub	GO Biological Process
GO:0060973	cell migration involved in heart development	2	14	0.0316	ENSP00000304169,ENSP00000309913	PITX2,TBX5	Adipose_Sub	GO Biological Process
GO:0006006	glucose metabolic process	4	113	0.0321	ENSP00000301149,ENSP00000319814,ENSP00000359682,ENSP00000360522	BRS3,GPD1,PCK1,RBP4	Adipose_Sub	GO Biological Process
GO:0060541	respiratory system development	5	188	0.0326	ENSP00000240335,ENSP00000247182,ENSP00000304169,ENSP00000309913,ENSP00000360522	PITX2,RBP4,SIX1,TBX4,TBX5	Adipose_Sub	GO Biological Process
GO:0006629	lipid metabolic process	14	1192	0.0341	ENSP00000254227,ENSP00000263816,ENSP00000263817,ENSP00000285979,ENSP00000300055,ENSP00000301149,ENSP00000319814,ENSP00000337224,ENSP00000342828,ENSP00000358232,ENSP00000360522,ENSP00000368362,ENSP00000379683,ENSP00000480571	ABCB11,CYP19A1,CYP2C18,CYP3A7,FABP9,GPD1,LRAT,LRP2,NKX2-3,NR0B2,PCK1,PLIN1,PNLIPRP3,RBP4	Adipose_Sub	GO Biological Process
GO:0060977	coronary vasculature morphogenesis	2	15	0.0341	ENSP00000263816,ENSP00000309913	LRP2,TBX5	Adipose_Sub	GO Biological Process
GO:0001764	neuron migration	4	118	0.036	ENSP00000295886,ENSP00000304169,ENSP00000339004,ENSP00000354536	ASTN1,FOXG1,NKX6-1,PITX2	Adipose_Sub	GO Biological Process
GO:0002070	epithelial cell maturation	2	16	0.0375	ENSP00000290295,ENSP00000295886	HOXB13,NKX6-1	Adipose_Sub	GO Biological Process
GO:0001838	embryonic epithelial tube formation	4	120	0.0378	ENSP00000231121,ENSP00000247182,ENSP00000263816,ENSP00000305244	HAND1,IRX1,LRP2,SIX1	Adipose_Sub	GO Biological Process
GO:0016051	carbohydrate biosynthetic process	4	120	0.0378	ENSP00000261195,ENSP00000301149,ENSP00000319814,ENSP00000360522	GPD1,GYS2,PCK1,RBP4	Adipose_Sub	GO Biological Process
GO:0016070	RNA metabolic process	29	3430	0.0378	ENSP00000006015,ENSP00000222753,ENSP00000230658,ENSP00000231121,ENSP00000240335,ENSP00000243056,ENSP00000243103,ENSP00000247182,ENSP00000249504,ENSP00000252997,ENSP00000254227,ENSP00000282928,ENSP00000290295,ENSP00000295886,ENSP00000304169,ENSP00000307321,ENSP00000309913,ENSP00000334458,ENSP00000339004,ENSP00000342828,ENSP00000347684,ENSP00000355001,ENSP00000358210,ENSP00000361373,ENSP00000361860…	CIDEC,FOXG1,GATA4,GATA5,HAND1,HOXA11,HOXA13,HOXB13,HOXC10,HOXC11,HOXC12,HOXC13,HOXD11,HOXD13,ISL1,KLF17,LMX1B,NKX2-3,NKX6-1,NR0B2,PITX2,POU3F3,SHOX,SIM1,SIX1,TBX4,TBX5,TCEAL6,ZIC1	Adipose_Sub	GO Biological Process
GO:0035270	endocrine system development	4	120	0.0378	ENSP00000230658,ENSP00000247182,ENSP00000295886,ENSP00000304169	ISL1,NKX6-1,PITX2,SIX1	Adipose_Sub	GO Biological Process
GO:0048514	blood vessel morphogenesis	7	381	0.0378	ENSP00000231121,ENSP00000240335,ENSP00000247182,ENSP00000263816,ENSP00000290295,ENSP00000304169,ENSP00000309913	HAND1,HOXB13,LRP2,PITX2,SIX1,TBX4,TBX5	Adipose_Sub	GO Biological Process
GO:0008406	gonad development	5	198	0.0382	ENSP00000006015,ENSP00000263816,ENSP00000304169,ENSP00000334458,ENSP00000379683	CYP19A1,GATA4,HOXA11,LRP2,PITX2	Adipose_Sub	GO Biological Process
GO:0007517	muscle organ development	6	287	0.0387	ENSP00000230658,ENSP00000231121,ENSP00000247182,ENSP00000263816,ENSP00000304169,ENSP00000374240	HAND1,ISL1,LRP2,PITX2,SHOX2,SIX1	Adipose_Sub	GO Biological Process
GO:0048705	skeletal system morphogenesis	5	204	0.0428	ENSP00000006015,ENSP00000240335,ENSP00000247182,ENSP00000374240,ENSP00000446680	HOXA11,HOXC11,SHOX2,SIX1,TBX4	Adipose_Sub	GO Biological Process
GO:0003180	aortic valve morphogenesis	2	18	0.0441	ENSP00000252997,ENSP00000334458	GATA4,GATA5	Adipose_Sub	GO Biological Process
GO:0016202	regulation of striated muscle tissue development	4	127	0.0441	ENSP00000247182,ENSP00000309913,ENSP00000360522,ENSP00000374240	RBP4,SHOX2,SIX1,TBX5	Adipose_Sub	GO Biological Process
GO:0048732	gland development	7	395	0.0441	ENSP00000230658,ENSP00000247182,ENSP00000290295,ENSP00000304169,ENSP00000342828,ENSP00000376322,ENSP00000379683	CYP19A1,HOXB13,HOXD13,ISL1,NKX2-3,PITX2,SIX1	Adipose_Sub	GO Biological Process
GO:0060575	intestinal epithelial cell differentiation	2	18	0.0441	ENSP00000252997,ENSP00000334458	GATA4,GATA5	Adipose_Sub	GO Biological Process
GO:0072079	nephron tubule formation	2	18	0.0441	ENSP00000247182,ENSP00000305244	IRX1,SIX1	Adipose_Sub	GO Biological Process
GO:0009725	response to hormone	11	854	0.0444	ENSP00000230658,ENSP00000247182,ENSP00000254227,ENSP00000286355,ENSP00000290295,ENSP00000295886,ENSP00000304169,ENSP00000307822,ENSP00000319814,ENSP00000376322,ENSP00000399745	ADCY8,CHRM2,HOXB13,HOXD13,ISL1,NKX6-1,NPFFR2,NR0B2,PCK1,PITX2,SIX1	Adipose_Sub	GO Biological Process
GO:0042733	embryonic digit morphogenesis	3	64	0.0452	ENSP00000006015,ENSP00000376322,ENSP00000446680	HOXA11,HOXC11,HOXD13	Adipose_Sub	GO Biological Process
GO:0007417	central nervous system development	11	861	0.0465	ENSP00000230658,ENSP00000247182,ENSP00000263816,ENSP00000274341,ENSP00000282928,ENSP00000295886,ENSP00000304169,ENSP00000307321,ENSP00000339004,ENSP00000355001,ENSP00000384364	FOXG1,HAPLN1,HOXC10,ISL1,LRP2,NKX6-1,NPY,PITX2,POU3F3,SIX1,ZIC1	Adipose_Sub	GO Biological Process
GO:0048557	embryonic digestive tract morphogenesis	2	19	0.0465	ENSP00000304169,ENSP00000374240	PITX2,SHOX2	Adipose_Sub	GO Biological Process
GO:0008584	male gonad development	4	132	0.0471	ENSP00000006015,ENSP00000263816,ENSP00000304169,ENSP00000334458	GATA4,HOXA11,LRP2,PITX2	Adipose_Sub	GO Biological Process
GO:0009749	response to glucose	4	133	0.0481	ENSP00000254227,ENSP00000261195,ENSP00000295886,ENSP00000334458	GATA4,GYS2,NKX6-1,NR0B2	Adipose_Sub	GO Biological Process
GO:0048754	branching morphogenesis of an epithelial tube	4	134	0.0489	ENSP00000006015,ENSP00000247182,ENSP00000249504,ENSP00000304169	HOXA11,HOXD11,PITX2,SIX1	Adipose_Sub	GO Biological Process
GO:2000311	regulation of AMPA receptor activity	2	20	0.049	ENSP00000262138,ENSP00000454014	CACNG4,SHISA9	Adipose_Sub	GO Biological Process
GO:0009887	animal organ morphogenesis	29	865	1.35e-12	ENSP00000230658,ENSP00000231121,ENSP00000239144,ENSP00000239151,ENSP00000239165,ENSP00000251020,ENSP00000263816,ENSP00000276659,ENSP00000278780,ENSP00000282928,ENSP00000295886,ENSP00000296946,ENSP00000302234,ENSP00000304502,ENSP00000309913,ENSP00000322568,ENSP00000331327,ENSP00000332256,ENSP00000332591,ENSP00000339004,ENSP00000342828,ENSP00000350549,ENSP00000356857,ENSP00000362296,ENSP00000371875…	ALDH1A3,CCL11,FOXG1,GREM1,HAND1,HMX3,HOXB5,HOXB7,HOXB8,HOXD13,ISL1,LRP2,NKX2-3,NKX3-2,NKX6-1,NPY2R,OVOL2,PAX1,PAX3,POU3F4,RSPO2,SALL1,SIX2,SOX11,T,TBX5,TCF21,WT1,ZIC1	Adipose_VO	GO Biological Process
GO:0007389	pattern specification process	20	409	5.93e-11	ENSP00000230658,ENSP00000231121,ENSP00000239144,ENSP00000239151,ENSP00000239165,ENSP00000253968,ENSP00000263816,ENSP00000278780,ENSP00000282928,ENSP00000295886,ENSP00000296946,ENSP00000304502,ENSP00000309439,ENSP00000309913,ENSP00000331327,ENSP00000339004,ENSP00000371875,ENSP00000376322,ENSP00000381499,ENSP00000478319	BARX1,FOXG1,GREM1,HAND1,HOXB5,HOXB7,HOXB8,HOXB9,HOXD13,ISL1,LRP2,NKX3-2,NKX6-1,OVOL2,PAX1,SIX2,T,TBX5,WT1,ZIC1	Adipose_VO	GO Biological Process
GO:0009790	embryo development	26	890	4.35e-10	ENSP00000230658,ENSP00000231121,ENSP00000239144,ENSP00000239151,ENSP00000239165,ENSP00000251020,ENSP00000263816,ENSP00000276659,ENSP00000278780,ENSP00000282928,ENSP00000296946,ENSP00000304502,ENSP00000309439,ENSP00000309913,ENSP00000322568,ENSP00000331327,ENSP00000332256,ENSP00000339004,ENSP00000350549,ENSP00000353608,ENSP00000356857,ENSP00000362296,ENSP00000371875,ENSP00000376322,ENSP00000381499…	ALDH1A3,DSC3,FOXG1,GREM1,HAND1,HMX3,HOXB5,HOXB7,HOXB8,HOXB9,HOXD13,ISL1,LRP2,NKX3-2,OVOL2,PAX1,POU3F4,RSPO2,SALL1,SIX2,SOX11,T,TBX5,TCF21,WT1,ZIC1	Adipose_VO	GO Biological Process
GO:0048598	embryonic morphogenesis	21	545	4.35e-10	ENSP00000231121,ENSP00000239144,ENSP00000239151,ENSP00000239165,ENSP00000251020,ENSP00000263816,ENSP00000276659,ENSP00000278780,ENSP00000282928,ENSP00000296946,ENSP00000304502,ENSP00000309913,ENSP00000322568,ENSP00000332256,ENSP00000339004,ENSP00000350549,ENSP00000356857,ENSP00000362296,ENSP00000371875,ENSP00000376322,ENSP00000478319	ALDH1A3,FOXG1,GREM1,HAND1,HMX3,HOXB5,HOXB7,HOXB8,HOXD13,LRP2,NKX3-2,OVOL2,POU3F4,RSPO2,SALL1,SIX2,SOX11,T,TBX5,TCF21,ZIC1	Adipose_VO	GO Biological Process
GO:0060429	epithelium development	28	1055	4.35e-10	ENSP00000216211,ENSP00000231121,ENSP00000239151,ENSP00000251020,ENSP00000253968,ENSP00000263816,ENSP00000264234,ENSP00000276659,ENSP00000278780,ENSP00000295886,ENSP00000296839,ENSP00000296946,ENSP00000302234,ENSP00000304502,ENSP00000309913,ENSP00000322568,ENSP00000331327,ENSP00000332256,ENSP00000353608,ENSP00000355001,ENSP00000356857,ENSP00000357744,ENSP00000358210,ENSP00000371875,ENSP00000376322…	ALDH1A3,BARX1,CCL11,DSC3,FOXQ1,GREM1,HAND1,HOXB5,HOXD13,LRP2,NKX3-2,NKX6-1,OVOL2,PAX1,POU3F3,RSPO2,SALL1,SIM1,SIX2,SOX11,SPRR2B,SPRR2F,T,TBX5,TCF21,UPK1B,UPK3A,WT1	Adipose_VO	GO Biological Process
GO:0009653	anatomical structure morphogenesis	37	1992	5.57e-10	ENSP00000216211,ENSP00000230658,ENSP00000231121,ENSP00000239144,ENSP00000239151,ENSP00000239165,ENSP00000251020,ENSP00000261172,ENSP00000263816,ENSP00000276659,ENSP00000278780,ENSP00000282020,ENSP00000282928,ENSP00000290759,ENSP00000295589,ENSP00000295886,ENSP00000296839,ENSP00000296946,ENSP00000302234,ENSP00000304502,ENSP00000309913,ENSP00000322568,ENSP00000331327,ENSP00000332256,ENSP00000332591…	ALDH1A3,CCKAR,CCL11,EPYC,FOXG1,FOXQ1,GREM1,GRID2,HAND1,HMX3,HOXB5,HOXB7,HOXB8,HOXD13,ISL1,ISL2,KLK8,LRP2,NKX2-3,NKX3-2,NKX6-1,NPY2R,OVOL2,PAX1,PAX3,POU3F4,RSPO2,SALL1,SALL3,SIX2,SOX11,T,TBX5,TCF21,UPK3A,WT1,ZIC1	Adipose_VO	GO Biological Process
GO:0048513	animal organ development	45	2926	5.57e-10	ENSP00000216211,ENSP00000230658,ENSP00000231121,ENSP00000239144,ENSP00000239151,ENSP00000239165,ENSP00000251020,ENSP00000253968,ENSP00000263816,ENSP00000276659,ENSP00000278780,ENSP00000282020,ENSP00000282928,ENSP00000290759,ENSP00000295589,ENSP00000295886,ENSP00000296839,ENSP00000296946,ENSP00000302234,ENSP00000304502,ENSP00000309439,ENSP00000309913,ENSP00000322568,ENSP00000331327,ENSP00000332256…	ABCB5,ALDH1A3,ALOX15,BARX1,CCKAR,CCL11,DSC3,FOXG1,FOXQ1,GREM1,GRID2,HAND1,HMX3,HOXB5,HOXB7,HOXB8,HOXB9,HOXD13,ISL1,ISL2,LRP2,MSLN,NKX2-3,NKX3-2,NKX6-1,NPY2R,OVOL2,PAX1,PAX3,POU3F3,POU3F4,RSPO2,SALL1,SALL3,SIM1,SIX2,SOX11,SPRR2B,SPRR2F,T,TBX5,TCF21,UPK3A,WT1,ZIC1	Adipose_VO	GO Biological Process
GO:0048562	embryonic organ morphogenesis	16	279	6.53e-10	ENSP00000231121,ENSP00000239144,ENSP00000239151,ENSP00000239165,ENSP00000251020,ENSP00000278780,ENSP00000282928,ENSP00000296946,ENSP00000304502,ENSP00000322568,ENSP00000332256,ENSP00000339004,ENSP00000350549,ENSP00000356857,ENSP00000362296,ENSP00000371875	ALDH1A3,FOXG1,HAND1,HMX3,HOXB5,HOXB7,HOXB8,NKX3-2,OVOL2,POU3F4,SALL1,SIX2,SOX11,T,TCF21,ZIC1	Adipose_VO	GO Biological Process
GO:0032501	multicellular organismal process	68	6507	8.46e-10	ENSP00000216211,ENSP00000222543,ENSP00000230658,ENSP00000231121,ENSP00000239144,ENSP00000239151,ENSP00000239165,ENSP00000251020,ENSP00000253968,ENSP00000256104,ENSP00000261172,ENSP00000263816,ENSP00000264318,ENSP00000274341,ENSP00000276659,ENSP00000278780,ENSP00000282020,ENSP00000282928,ENSP00000290759,ENSP00000295589,ENSP00000295886,ENSP00000296839,ENSP00000296946,ENSP00000297988,ENSP00000299529…	ABCB5,ALDH1A3,ALOX15,ANXA8,AQP7,BARX1,BNC1,CCKAR,CCL11,CD36,CIDEA,CRABP1,CST2,DSC3,EPYC,FABP4,FFAR3,FOXG1,FOXQ1,GABRA4,GNAT3,GREM1,GRID2,HAND1,HAPLN1,HMX3,HOXB5,HOXB7,HOXB8,HOXB9,HOXD13,ISL1,ISL2,KLK8,LPL,LRP2,LRRN4,MSLN,NKX2-3,NKX3-2,NKX6-1,NPY2R,OVOL2,PAX1,PAX3,POU3F3,POU3F4,PTCHD3,RSPO2,SAA1,SALL1,SALL3,SCN4A,SIM1,SIX2,SOX11,SPANXB2,SPRR2B,SPRR2F,STMN2,T,TBX5,TCF21,TFPI2,TLX1,UPK3A,WT1,ZIC1	Adipose_VO	GO Biological Process
GO:0003002	regionalization	16	313	2.72e-09	ENSP00000230658,ENSP00000239144,ENSP00000239151,ENSP00000239165,ENSP00000253968,ENSP00000263816,ENSP00000278780,ENSP00000295886,ENSP00000296946,ENSP00000304502,ENSP00000309439,ENSP00000331327,ENSP00000339004,ENSP00000376322,ENSP00000381499,ENSP00000478319	BARX1,FOXG1,GREM1,HOXB5,HOXB7,HOXB8,HOXB9,HOXD13,ISL1,LRP2,NKX6-1,OVOL2,PAX1,SIX2,T,WT1	Adipose_VO	GO Biological Process
GO:0009888	tissue development	32	1626	4.49e-09	ENSP00000216211,ENSP00000230658,ENSP00000231121,ENSP00000239151,ENSP00000251020,ENSP00000253968,ENSP00000263816,ENSP00000264234,ENSP00000276659,ENSP00000278780,ENSP00000295886,ENSP00000296839,ENSP00000296946,ENSP00000302234,ENSP00000304502,ENSP00000307041,ENSP00000309913,ENSP00000322568,ENSP00000331327,ENSP00000332256,ENSP00000342828,ENSP00000353608,ENSP00000355001,ENSP00000356857,ENSP00000357744…	ALDH1A3,ALOX15,BARX1,BNC1,CCL11,DSC3,FOXQ1,GREM1,HAND1,HOXB5,HOXD13,ISL1,LRP2,NKX2-3,NKX3-2,NKX6-1,OVOL2,PAX1,POU3F3,RSPO2,SALL1,SIM1,SIX2,SOX11,SPRR2B,SPRR2F,T,TBX5,TCF21,UPK1B,UPK3A,WT1	Adipose_VO	GO Biological Process
GO:0048731	system development	50	4144	6.4e-08	ENSP00000216211,ENSP00000230658,ENSP00000231121,ENSP00000239144,ENSP00000239151,ENSP00000239165,ENSP00000251020,ENSP00000253968,ENSP00000261172,ENSP00000263816,ENSP00000264318,ENSP00000274341,ENSP00000276659,ENSP00000278780,ENSP00000282020,ENSP00000282928,ENSP00000290759,ENSP00000295589,ENSP00000295886,ENSP00000296839,ENSP00000296946,ENSP00000302234,ENSP00000304502,ENSP00000309439,ENSP00000309913…	ABCB5,ALDH1A3,ALOX15,BARX1,CCKAR,CCL11,DSC3,EPYC,FOXG1,FOXQ1,GABRA4,GREM1,GRID2,HAND1,HAPLN1,HMX3,HOXB5,HOXB7,HOXB8,HOXB9,HOXD13,ISL1,ISL2,KLK8,LRP2,MSLN,NKX2-3,NKX3-2,NKX6-1,NPY2R,OVOL2,PAX1,PAX3,POU3F3,POU3F4,RSPO2,SALL1,SALL3,SIM1,SIX2,SOX11,SPRR2B,SPRR2F,STMN2,T,TBX5,TCF21,UPK3A,WT1,ZIC1	Adipose_VO	GO Biological Process
GO:0032502	developmental process	58	5401	6.51e-08	ENSP00000216211,ENSP00000230658,ENSP00000231121,ENSP00000239144,ENSP00000239151,ENSP00000239165,ENSP00000251020,ENSP00000253968,ENSP00000256104,ENSP00000261172,ENSP00000263816,ENSP00000264234,ENSP00000264318,ENSP00000274341,ENSP00000276659,ENSP00000278780,ENSP00000282020,ENSP00000282928,ENSP00000290759,ENSP00000295589,ENSP00000295886,ENSP00000296839,ENSP00000296946,ENSP00000299529,ENSP00000302234…	ABCB5,ALDH1A3,ALOX15,BARX1,BNC1,CCKAR,CCL11,CRABP1,DSC3,EPYC,FABP4,FOXG1,FOXQ1,GABRA4,GREM1,GRID2,HAND1,HAPLN1,HMX3,HOXB5,HOXB7,HOXB8,HOXB9,HOXD13,ISL1,ISL2,KLK8,LRP2,MSLN,NKX2-3,NKX3-2,NKX6-1,NPY2R,OVOL2,PAX1,PAX3,PCK1,POU3F3,POU3F4,PTCHD3,RSPO2,SALL1,SALL3,SIM1,SIX2,SOX11,SPANXB2,SPRR2B,SPRR2F,STMN2,T,TBX5,TCF21,TLX1,UPK1B,UPK3A,WT1,ZIC1	Adipose_VO	GO Biological Process
GO:0048856	anatomical structure development	56	5085	6.51e-08	ENSP00000216211,ENSP00000230658,ENSP00000231121,ENSP00000239144,ENSP00000239151,ENSP00000239165,ENSP00000251020,ENSP00000253968,ENSP00000261172,ENSP00000263816,ENSP00000264234,ENSP00000264318,ENSP00000274341,ENSP00000276659,ENSP00000278780,ENSP00000282020,ENSP00000282928,ENSP00000290759,ENSP00000295589,ENSP00000295886,ENSP00000296839,ENSP00000296946,ENSP00000299529,ENSP00000302234,ENSP00000304502…	ABCB5,ALDH1A3,ALOX15,BARX1,BNC1,CCKAR,CCL11,CRABP1,DSC3,EPYC,FOXG1,FOXQ1,GABRA4,GREM1,GRID2,HAND1,HAPLN1,HMX3,HOXB5,HOXB7,HOXB8,HOXB9,HOXD13,ISL1,ISL2,KLK8,LRP2,MSLN,NKX2-3,NKX3-2,NKX6-1,NPY2R,OVOL2,PAX1,PAX3,POU3F3,POU3F4,PTCHD3,RSPO2,SALL1,SALL3,SIM1,SIX2,SOX11,SPANXB2,SPRR2B,SPRR2F,STMN2,T,TBX5,TCF21,TLX1,UPK1B,UPK3A,WT1,ZIC1	Adipose_VO	GO Biological Process
GO:0002009	morphogenesis of an epithelium	16	414	9.45e-08	ENSP00000231121,ENSP00000251020,ENSP00000263816,ENSP00000276659,ENSP00000278780,ENSP00000296839,ENSP00000296946,ENSP00000302234,ENSP00000304502,ENSP00000309913,ENSP00000322568,ENSP00000331327,ENSP00000332256,ENSP00000356857,ENSP00000376322,ENSP00000478319	ALDH1A3,CCL11,FOXQ1,GREM1,HAND1,HOXD13,LRP2,OVOL2,RSPO2,SALL1,SIX2,SOX11,T,TBX5,TCF21,WT1	Adipose_VO	GO Biological Process
GO:0030154	cell differentiation	44	3457	2.17e-07	ENSP00000216211,ENSP00000230658,ENSP00000231121,ENSP00000239151,ENSP00000239165,ENSP00000251020,ENSP00000253968,ENSP00000256104,ENSP00000261172,ENSP00000263816,ENSP00000264234,ENSP00000276659,ENSP00000278780,ENSP00000282020,ENSP00000282928,ENSP00000290759,ENSP00000295589,ENSP00000295886,ENSP00000296839,ENSP00000296946,ENSP00000304502,ENSP00000307041,ENSP00000309913,ENSP00000322568,ENSP00000331327…	ABCB5,BARX1,BNC1,CCKAR,DSC3,EPYC,FABP4,FOXG1,FOXQ1,GREM1,GRID2,HAND1,HMX3,HOXB5,HOXB7,ISL1,ISL2,KLK8,LRP2,NKX2-3,NKX3-2,NKX6-1,OVOL2,PAX1,POU3F3,POU3F4,PTCHD3,RSPO2,SALL1,SALL3,SIM1,SIX2,SOX11,SPANXB2,SPRR2B,SPRR2F,STMN2,T,TBX5,TCF21,UPK1B,UPK3A,WT1,ZIC1	Adipose_VO	GO Biological Process
GO:0045944	positive regulation of transcription by RNA polymerase II	24	1104	2.45e-07	ENSP00000230658,ENSP00000231121,ENSP00000239151,ENSP00000239165,ENSP00000251020,ENSP00000253968,ENSP00000278780,ENSP00000282928,ENSP00000295886,ENSP00000296946,ENSP00000304502,ENSP00000309439,ENSP00000309913,ENSP00000319814,ENSP00000322568,ENSP00000331327,ENSP00000342828,ENSP00000355001,ENSP00000356857,ENSP00000359215,ENSP00000375921,ENSP00000376322,ENSP00000381499,ENSP00000478319	BARX1,GREM1,HAND1,HOXB5,HOXB7,HOXB9,HOXD13,ISL1,NKX2-3,NKX6-1,OVOL2,PAX1,PAX3,PCK1,POU3F3,SALL1,SIX2,SOX11,T,TBX5,TCF21,TLX1,WT1,ZIC1	Adipose_VO	GO Biological Process
GO:0048729	tissue morphogenesis	17	522	2.54e-07	ENSP00000230658,ENSP00000231121,ENSP00000251020,ENSP00000263816,ENSP00000276659,ENSP00000278780,ENSP00000296839,ENSP00000296946,ENSP00000302234,ENSP00000304502,ENSP00000309913,ENSP00000322568,ENSP00000331327,ENSP00000332256,ENSP00000356857,ENSP00000376322,ENSP00000478319	ALDH1A3,CCL11,FOXQ1,GREM1,HAND1,HOXD13,ISL1,LRP2,OVOL2,RSPO2,SALL1,SIX2,SOX11,T,TBX5,TCF21,WT1	Adipose_VO	GO Biological Process
GO:0007275	multicellular organism development	52	4726	3.67e-07	ENSP00000216211,ENSP00000230658,ENSP00000231121,ENSP00000239144,ENSP00000239151,ENSP00000239165,ENSP00000251020,ENSP00000253968,ENSP00000261172,ENSP00000263816,ENSP00000264318,ENSP00000274341,ENSP00000276659,ENSP00000278780,ENSP00000282020,ENSP00000282928,ENSP00000290759,ENSP00000295589,ENSP00000295886,ENSP00000296839,ENSP00000296946,ENSP00000299529,ENSP00000302234,ENSP00000304502,ENSP00000309439…	ABCB5,ALDH1A3,ALOX15,BARX1,CCKAR,CCL11,CRABP1,DSC3,EPYC,FOXG1,FOXQ1,GABRA4,GREM1,GRID2,HAND1,HAPLN1,HMX3,HOXB5,HOXB7,HOXB8,HOXB9,HOXD13,ISL1,ISL2,KLK8,LRP2,MSLN,NKX2-3,NKX3-2,NKX6-1,NPY2R,OVOL2,PAX1,PAX3,POU3F3,POU3F4,RSPO2,SALL1,SALL3,SIM1,SIX2,SOX11,SPRR2B,SPRR2F,STMN2,T,TBX5,TCF21,TLX1,UPK3A,WT1,ZIC1	Adipose_VO	GO Biological Process
GO:0006366	transcription by RNA polymerase II	20	784	4.21e-07	ENSP00000230658,ENSP00000231121,ENSP00000239151,ENSP00000239165,ENSP00000253968,ENSP00000278780,ENSP00000282928,ENSP00000295886,ENSP00000304502,ENSP00000309913,ENSP00000322568,ENSP00000331327,ENSP00000356857,ENSP00000359215,ENSP00000362296,ENSP00000371875,ENSP00000375921,ENSP00000376322,ENSP00000381499,ENSP00000441823	BARX1,HAND1,HOXB5,HOXB7,HOXD13,ISL1,NKX3-2,NKX6-1,OVOL2,PAX1,PAX3,POU3F4,SALL3,SIX2,SOX11,TBX5,TCF21,TLX1,WT1,ZIC1	Adipose_VO	GO Biological Process
GO:0006357	regulation of transcription by RNA polymerase II	37	2633	4.78e-07	ENSP00000230658,ENSP00000231121,ENSP00000239144,ENSP00000239151,ENSP00000239165,ENSP00000251020,ENSP00000253968,ENSP00000263816,ENSP00000278780,ENSP00000282928,ENSP00000290759,ENSP00000295886,ENSP00000296839,ENSP00000296946,ENSP00000304502,ENSP00000307041,ENSP00000309439,ENSP00000309913,ENSP00000319814,ENSP00000322568,ENSP00000331327,ENSP00000339004,ENSP00000342828,ENSP00000350549,ENSP00000355001…	BARX1,BNC1,CD36,FOXG1,FOXQ1,GREM1,HAND1,HMX3,HOXB5,HOXB7,HOXB8,HOXB9,HOXD13,ISL1,ISL2,LRP2,NKX2-3,NKX3-2,NKX6-1,OVOL2,PAX1,PAX3,PCK1,POU3F3,POU3F4,SALL1,SALL3,SIM1,SIX2,SOX11,T,TBX5,TCF21,TLX1,WT1,ZIC1,ZIC4	Adipose_VO	GO Biological Process
GO:0055123	digestive system development	9	139	6.87e-06	ENSP00000251020,ENSP00000253968,ENSP00000278780,ENSP00000304502,ENSP00000322568,ENSP00000342828,ENSP00000356857,ENSP00000371875,ENSP00000376322	BARX1,HOXD13,NKX2-3,NKX3-2,OVOL2,SALL1,SIX2,SOX11,TCF21	Adipose_VO	GO Biological Process
GO:0072202	cell differentiation involved in metanephros development	5	18	9.48e-06	ENSP00000251020,ENSP00000304502,ENSP00000355001,ENSP00000356857,ENSP00000478319	GREM1,POU3F3,SALL1,SIX2,TCF21	Adipose_VO	GO Biological Process
GO:0009952	anterior/posterior pattern specification	10	197	1.01e-05	ENSP00000239144,ENSP00000239151,ENSP00000239165,ENSP00000253968,ENSP00000296946,ENSP00000304502,ENSP00000309439,ENSP00000331327,ENSP00000376322,ENSP00000381499	BARX1,HOXB5,HOXB7,HOXB8,HOXB9,HOXD13,PAX1,SIX2,T,WT1	Adipose_VO	GO Biological Process
GO:0035295	tube development	18	793	1.28e-05	ENSP00000231121,ENSP00000251020,ENSP00000263816,ENSP00000276659,ENSP00000278780,ENSP00000296946,ENSP00000302234,ENSP00000304502,ENSP00000309913,ENSP00000322568,ENSP00000331327,ENSP00000342828,ENSP00000355001,ENSP00000356857,ENSP00000358210,ENSP00000371875,ENSP00000376322,ENSP00000478319	CCL11,GREM1,HAND1,HOXD13,LRP2,NKX2-3,NKX3-2,OVOL2,POU3F3,RSPO2,SALL1,SIM1,SIX2,SOX11,T,TBX5,TCF21,WT1	Adipose_VO	GO Biological Process
GO:0042471	ear morphogenesis	8	112	1.55e-05	ENSP00000251020,ENSP00000282928,ENSP00000304502,ENSP00000332256,ENSP00000339004,ENSP00000350549,ENSP00000362296,ENSP00000371875	ALDH1A3,FOXG1,HMX3,NKX3-2,POU3F4,SALL1,SIX2,ZIC1	Adipose_VO	GO Biological Process
GO:0061005	cell differentiation involved in kidney development	6	43	1.55e-05	ENSP00000251020,ENSP00000304502,ENSP00000331327,ENSP00000355001,ENSP00000356857,ENSP00000478319	GREM1,POU3F3,SALL1,SIX2,TCF21,WT1	Adipose_VO	GO Biological Process
GO:0016477	cell migration	18	812	1.62e-05	ENSP00000226317,ENSP00000230658,ENSP00000253188,ENSP00000278780,ENSP00000295589,ENSP00000295886,ENSP00000296946,ENSP00000302234,ENSP00000304502,ENSP00000309439,ENSP00000309913,ENSP00000339004,ENSP00000342828,ENSP00000355001,ENSP00000384906,ENSP00000436126,ENSP00000478319,ENSP00000479955	CCKAR,CCL11,CCL18,CXCL6,FOXG1,GREM1,HOXB9,ISL1,NKX2-3,NKX6-1,OVOL2,POU3F3,SAA1,SAA2,SIX2,SLC7A10,T,TBX5	Adipose_VO	GO Biological Process
GO:0030855	epithelial cell differentiation	16	649	1.98e-05	ENSP00000216211,ENSP00000239151,ENSP00000251020,ENSP00000253968,ENSP00000264234,ENSP00000278780,ENSP00000295886,ENSP00000304502,ENSP00000322568,ENSP00000331327,ENSP00000353608,ENSP00000356857,ENSP00000357744,ENSP00000371875,ENSP00000418193,ENSP00000478319	BARX1,DSC3,GREM1,HOXB5,NKX3-2,NKX6-1,OVOL2,SALL1,SIX2,SOX11,SPRR2B,SPRR2F,TCF21,UPK1B,UPK3A,WT1	Adipose_VO	GO Biological Process
GO:0048546	digestive tract morphogenesis	6	48	2.37e-05	ENSP00000278780,ENSP00000304502,ENSP00000322568,ENSP00000342828,ENSP00000356857,ENSP00000376322	HOXD13,NKX2-3,OVOL2,SIX2,SOX11,TCF21	Adipose_VO	GO Biological Process
GO:0048706	embryonic skeletal system development	8	122	2.44e-05	ENSP00000239144,ENSP00000239151,ENSP00000239165,ENSP00000296946,ENSP00000304502,ENSP00000309439,ENSP00000322568,ENSP00000371875	HOXB5,HOXB7,HOXB8,HOXB9,NKX3-2,SIX2,SOX11,T	Adipose_VO	GO Biological Process
GO:0048565	digestive tract development	8	126	3e-05	ENSP00000251020,ENSP00000278780,ENSP00000304502,ENSP00000322568,ENSP00000342828,ENSP00000356857,ENSP00000371875,ENSP00000376322	HOXD13,NKX2-3,NKX3-2,OVOL2,SALL1,SIX2,SOX11,TCF21	Adipose_VO	GO Biological Process
GO:0007417	central nervous system development	18	861	3.13e-05	ENSP00000230658,ENSP00000239144,ENSP00000251020,ENSP00000263816,ENSP00000264318,ENSP00000274341,ENSP00000282020,ENSP00000282928,ENSP00000290759,ENSP00000295589,ENSP00000295886,ENSP00000322568,ENSP00000332256,ENSP00000339004,ENSP00000350549,ENSP00000355001,ENSP00000362296,ENSP00000441823	ALDH1A3,CCKAR,FOXG1,GABRA4,GRID2,HAPLN1,HMX3,HOXB8,ISL1,ISL2,LRP2,NKX6-1,POU3F3,POU3F4,SALL1,SALL3,SOX11,ZIC1	Adipose_VO	GO Biological Process
GO:0060562	epithelial tube morphogenesis	11	298	3.46e-05	ENSP00000231121,ENSP00000251020,ENSP00000263816,ENSP00000276659,ENSP00000278780,ENSP00000296946,ENSP00000302234,ENSP00000322568,ENSP00000331327,ENSP00000356857,ENSP00000478319	CCL11,GREM1,HAND1,LRP2,OVOL2,RSPO2,SALL1,SOX11,T,TCF21,WT1	Adipose_VO	GO Biological Process
GO:0035239	tube morphogenesis	15	615	4.44e-05	ENSP00000231121,ENSP00000251020,ENSP00000263816,ENSP00000276659,ENSP00000278780,ENSP00000296946,ENSP00000302234,ENSP00000304502,ENSP00000309913,ENSP00000322568,ENSP00000331327,ENSP00000342828,ENSP00000356857,ENSP00000376322,ENSP00000478319	CCL11,GREM1,HAND1,HOXD13,LRP2,NKX2-3,OVOL2,RSPO2,SALL1,SIX2,SOX11,T,TBX5,TCF21,WT1	Adipose_VO	GO Biological Process
GO:0060485	mesenchyme development	9	187	4.44e-05	ENSP00000230658,ENSP00000231121,ENSP00000278780,ENSP00000304502,ENSP00000309913,ENSP00000322568,ENSP00000331327,ENSP00000356857,ENSP00000381499	HAND1,ISL1,OVOL2,PAX1,SIX2,SOX11,TBX5,TCF21,WT1	Adipose_VO	GO Biological Process
GO:0001501	skeletal system development	13	457	4.73e-05	ENSP00000231121,ENSP00000239144,ENSP00000239151,ENSP00000239165,ENSP00000274341,ENSP00000276659,ENSP00000296946,ENSP00000304502,ENSP00000309439,ENSP00000322568,ENSP00000371875,ENSP00000376322,ENSP00000381499	HAND1,HAPLN1,HOXB5,HOXB7,HOXB8,HOXB9,HOXD13,NKX3-2,PAX1,RSPO2,SIX2,SOX11,T	Adipose_VO	GO Biological Process
GO:0043009	chordate embryonic development	14	550	6.09e-05	ENSP00000230658,ENSP00000231121,ENSP00000239144,ENSP00000239151,ENSP00000239165,ENSP00000263816,ENSP00000278780,ENSP00000296946,ENSP00000304502,ENSP00000309439,ENSP00000322568,ENSP00000353608,ENSP00000371875,ENSP00000381499	DSC3,HAND1,HOXB5,HOXB7,HOXB8,HOXB9,ISL1,LRP2,NKX3-2,OVOL2,PAX1,SIX2,SOX11,T	Adipose_VO	GO Biological Process
GO:0006351	transcription, DNA-templated	32	2569	6.2e-05	ENSP00000230658,ENSP00000231121,ENSP00000239144,ENSP00000239151,ENSP00000239165,ENSP00000251020,ENSP00000253968,ENSP00000278780,ENSP00000282928,ENSP00000295886,ENSP00000296839,ENSP00000296946,ENSP00000304502,ENSP00000307041,ENSP00000309439,ENSP00000309913,ENSP00000320209,ENSP00000322568,ENSP00000331327,ENSP00000339004,ENSP00000342828,ENSP00000350549,ENSP00000355001,ENSP00000356857,ENSP00000358210…	BARX1,BNC1,CIDEA,FOXG1,FOXQ1,HAND1,HMX3,HOXB5,HOXB7,HOXB8,HOXB9,HOXD13,ISL1,NKX2-3,NKX3-2,NKX6-1,OVOL2,PAX1,PAX3,POU3F3,POU3F4,SALL1,SALL3,SIM1,SIX2,SOX11,T,TBX5,TCF21,TLX1,WT1,ZIC1	Adipose_VO	GO Biological Process
GO:0072210	metanephric nephron development	5	32	6.2e-05	ENSP00000251020,ENSP00000304502,ENSP00000331327,ENSP00000356857,ENSP00000478319	GREM1,SALL1,SIX2,TCF21,WT1	Adipose_VO	GO Biological Process
GO:0048566	embryonic digestive tract development	5	34	7.6e-05	ENSP00000251020,ENSP00000278780,ENSP00000304502,ENSP00000322568,ENSP00000356857	OVOL2,SALL1,SIX2,SOX11,TCF21	Adipose_VO	GO Biological Process
GO:0051254	positive regulation of RNA metabolic process	24	1596	7.6e-05	ENSP00000230658,ENSP00000231121,ENSP00000239151,ENSP00000239165,ENSP00000251020,ENSP00000253968,ENSP00000278780,ENSP00000282928,ENSP00000295886,ENSP00000296946,ENSP00000304502,ENSP00000309439,ENSP00000309913,ENSP00000319814,ENSP00000322568,ENSP00000331327,ENSP00000342828,ENSP00000355001,ENSP00000356857,ENSP00000359215,ENSP00000375921,ENSP00000376322,ENSP00000381499,ENSP00000478319	BARX1,GREM1,HAND1,HOXB5,HOXB7,HOXB9,HOXD13,ISL1,NKX2-3,NKX6-1,OVOL2,PAX1,PAX3,PCK1,POU3F3,SALL1,SIX2,SOX11,T,TBX5,TCF21,TLX1,WT1,ZIC1	Adipose_VO	GO Biological Process
GO:0006355	regulation of transcription, DNA-templated	39	3661	0.00011	ENSP00000230658,ENSP00000231121,ENSP00000239144,ENSP00000239151,ENSP00000239165,ENSP00000251020,ENSP00000253968,ENSP00000256104,ENSP00000263816,ENSP00000278780,ENSP00000282928,ENSP00000290759,ENSP00000295886,ENSP00000296839,ENSP00000296946,ENSP00000304502,ENSP00000307041,ENSP00000309439,ENSP00000309913,ENSP00000319814,ENSP00000320209,ENSP00000322568,ENSP00000331327,ENSP00000339004,ENSP00000342828…	BARX1,BNC1,CD36,CIDEA,FABP4,FOXG1,FOXQ1,GREM1,HAND1,HMX3,HOXB5,HOXB7,HOXB8,HOXB9,HOXD13,ISL1,ISL2,LRP2,NKX2-3,NKX3-2,NKX6-1,OVOL2,PAX1,PAX3,PCK1,POU3F3,POU3F4,SALL1,SALL3,SIM1,SIX2,SOX11,T,TBX5,TCF21,TLX1,WT1,ZIC1,ZIC4	Adipose_VO	GO Biological Process
GO:0009891	positive regulation of biosynthetic process	26	1876	0.00011	ENSP00000230658,ENSP00000231121,ENSP00000239151,ENSP00000239165,ENSP00000251020,ENSP00000253968,ENSP00000278780,ENSP00000282928,ENSP00000295886,ENSP00000296946,ENSP00000304502,ENSP00000309439,ENSP00000309913,ENSP00000319814,ENSP00000322568,ENSP00000331327,ENSP00000342828,ENSP00000355001,ENSP00000356857,ENSP00000359215,ENSP00000375921,ENSP00000376322,ENSP00000381101,ENSP00000381499,ENSP00000399421…	BARX1,CD36,GREM1,HAND1,HOXB5,HOXB7,HOXB9,HOXD13,ISL1,NKX2-3,NKX6-1,OVOL2,PAX1,PAX3,PCK1,POU3F3,SALL1,SERPINB7,SIX2,SOX11,T,TBX5,TCF21,TLX1,WT1,ZIC1	Adipose_VO	GO Biological Process
GO:0031323	regulation of cellular metabolic process	54	6082	0.00011	ENSP00000222543,ENSP00000230658,ENSP00000231121,ENSP00000239144,ENSP00000239151,ENSP00000239165,ENSP00000251020,ENSP00000253968,ENSP00000256104,ENSP00000263816,ENSP00000278780,ENSP00000282928,ENSP00000290759,ENSP00000295886,ENSP00000296839,ENSP00000296946,ENSP00000299855,ENSP00000302234,ENSP00000304502,ENSP00000307041,ENSP00000307540,ENSP00000309439,ENSP00000309913,ENSP00000319814,ENSP00000320209…	ALOX15,ANXA8,BARX1,BNC1,CCL11,CCL18,CD36,CIDEA,CST2,FABP4,FFAR3,FOXG1,FOXQ1,GREM1,HAND1,HMX3,HOXB5,HOXB7,HOXB8,HOXB9,HOXD13,HP,IL20,ISL1,ISL2,ITLN1,LRP2,MMP3,NKX2-3,NKX3-2,NKX6-1,OVOL2,PAX1,PAX3,PCDH11X,PCK1,POU3F3,POU3F4,SAA1,SALL1,SALL3,SERPINB2,SERPINB7,SIM1,SIX2,SOX11,T,TBX5,TCF21,TFPI2,TLX1,WT1,ZIC1,ZIC4	Adipose_VO	GO Biological Process
GO:0003208	cardiac ventricle morphogenesis	6	72	0.00012	ENSP00000230658,ENSP00000231121,ENSP00000263816,ENSP00000309913,ENSP00000322568,ENSP00000332591	HAND1,ISL1,LRP2,NPY2R,SOX11,TBX5	Adipose_VO	GO Biological Process
GO:0060231	mesenchymal to epithelial transition	4	16	0.00012	ENSP00000251020,ENSP00000304502,ENSP00000331327,ENSP00000478319	GREM1,SALL1,SIX2,WT1	Adipose_VO	GO Biological Process
GO:0003205	cardiac chamber development	8	166	0.00013	ENSP00000230658,ENSP00000231121,ENSP00000251020,ENSP00000263816,ENSP00000278780,ENSP00000309913,ENSP00000322568,ENSP00000332591	HAND1,ISL1,LRP2,NPY2R,OVOL2,SALL1,SOX11,TBX5	Adipose_VO	GO Biological Process
GO:0021953	central nervous system neuron differentiation	8	169	0.00014	ENSP00000230658,ENSP00000251020,ENSP00000282020,ENSP00000290759,ENSP00000295886,ENSP00000339004,ENSP00000362296,ENSP00000441823	FOXG1,GRID2,ISL1,ISL2,NKX6-1,POU3F4,SALL1,SALL3	Adipose_VO	GO Biological Process
GO:0001655	urogenital system development	10	299	0.00016	ENSP00000216211,ENSP00000251020,ENSP00000304502,ENSP00000322568,ENSP00000331327,ENSP00000355001,ENSP00000356857,ENSP00000358210,ENSP00000376322,ENSP00000478319	GREM1,HOXD13,POU3F3,SALL1,SIM1,SIX2,SOX11,TCF21,UPK3A,WT1	Adipose_VO	GO Biological Process
GO:0010628	positive regulation of gene expression	25	1826	0.00019	ENSP00000230658,ENSP00000231121,ENSP00000239151,ENSP00000239165,ENSP00000251020,ENSP00000253968,ENSP00000278780,ENSP00000282928,ENSP00000295886,ENSP00000296946,ENSP00000304502,ENSP00000309439,ENSP00000309913,ENSP00000319814,ENSP00000322568,ENSP00000331327,ENSP00000342828,ENSP00000355001,ENSP00000356857,ENSP00000359215,ENSP00000375921,ENSP00000376322,ENSP00000381499,ENSP00000399421,ENSP00000478319	BARX1,CD36,GREM1,HAND1,HOXB5,HOXB7,HOXB9,HOXD13,ISL1,NKX2-3,NKX6-1,OVOL2,PAX1,PAX3,PCK1,POU3F3,SALL1,SIX2,SOX11,T,TBX5,TCF21,TLX1,WT1,ZIC1	Adipose_VO	GO Biological Process
GO:0003231	cardiac ventricle development	7	125	0.0002	ENSP00000230658,ENSP00000231121,ENSP00000251020,ENSP00000263816,ENSP00000309913,ENSP00000322568,ENSP00000332591	HAND1,ISL1,LRP2,NPY2R,SALL1,SOX11,TBX5	Adipose_VO	GO Biological Process
GO:0048557	embryonic digestive tract morphogenesis	4	19	0.0002	ENSP00000278780,ENSP00000304502,ENSP00000322568,ENSP00000356857	OVOL2,SIX2,SOX11,TCF21	Adipose_VO	GO Biological Process
GO:0001656	metanephros development	6	83	0.00022	ENSP00000251020,ENSP00000304502,ENSP00000331327,ENSP00000355001,ENSP00000356857,ENSP00000478319	GREM1,POU3F3,SALL1,SIX2,TCF21,WT1	Adipose_VO	GO Biological Process
GO:0003206	cardiac chamber morphogenesis	7	128	0.00022	ENSP00000230658,ENSP00000231121,ENSP00000263816,ENSP00000278780,ENSP00000309913,ENSP00000322568,ENSP00000332591	HAND1,ISL1,LRP2,NPY2R,OVOL2,SOX11,TBX5	Adipose_VO	GO Biological Process
GO:0031328	positive regulation of cellular biosynthetic process	25	1846	0.00022	ENSP00000230658,ENSP00000231121,ENSP00000239151,ENSP00000239165,ENSP00000251020,ENSP00000253968,ENSP00000278780,ENSP00000282928,ENSP00000295886,ENSP00000296946,ENSP00000304502,ENSP00000309439,ENSP00000309913,ENSP00000319814,ENSP00000322568,ENSP00000331327,ENSP00000342828,ENSP00000355001,ENSP00000356857,ENSP00000359215,ENSP00000375921,ENSP00000376322,ENSP00000381499,ENSP00000399421,ENSP00000478319	BARX1,CD36,GREM1,HAND1,HOXB5,HOXB7,HOXB9,HOXD13,ISL1,NKX2-3,NKX6-1,OVOL2,PAX1,PAX3,PCK1,POU3F3,SALL1,SIX2,SOX11,T,TBX5,TCF21,TLX1,WT1,ZIC1	Adipose_VO	GO Biological Process
GO:0040011	locomotion	19	1144	0.00022	ENSP00000226317,ENSP00000230658,ENSP00000253188,ENSP00000278780,ENSP00000290759,ENSP00000295589,ENSP00000295886,ENSP00000296946,ENSP00000302234,ENSP00000304502,ENSP00000309439,ENSP00000309913,ENSP00000339004,ENSP00000342828,ENSP00000355001,ENSP00000384906,ENSP00000436126,ENSP00000478319,ENSP00000479955	CCKAR,CCL11,CCL18,CXCL6,FOXG1,GREM1,HOXB9,ISL1,ISL2,NKX2-3,NKX6-1,OVOL2,POU3F3,SAA1,SAA2,SIX2,SLC7A10,T,TBX5	Adipose_VO	GO Biological Process
GO:0048522	positive regulation of cellular process	46	4898	0.00022	ENSP00000226317,ENSP00000230658,ENSP00000231121,ENSP00000239151,ENSP00000239165,ENSP00000251020,ENSP00000253968,ENSP00000263816,ENSP00000273666,ENSP00000276659,ENSP00000278780,ENSP00000282020,ENSP00000282928,ENSP00000295886,ENSP00000296946,ENSP00000299855,ENSP00000302234,ENSP00000304502,ENSP00000307041,ENSP00000309439,ENSP00000309757,ENSP00000309913,ENSP00000319814,ENSP00000322568,ENSP00000323587…	ALDH1A3,ALOX15,BARX1,BNC1,CCL11,CCL18,CD36,CXCL6,FFAR3,FOXG1,GREM1,GRID2,HAND1,HOXB5,HOXB7,HOXB9,HOXD13,HP,IL20,ISL1,ITLN1,LPL,LRP2,MMP3,NKX2-3,NKX6-1,NPY2R,OVOL2,PAX1,PAX3,PCK1,POU3F3,RSPO2,SAA1,SALL1,SERPINB7,SIX2,SOX11,STMN2,STXBP5L,T,TBX5,TCF21,TLX1,WT1,ZIC1	Adipose_VO	GO Biological Process
GO:0048646	anatomical structure formation involved in morphogenesis	16	831	0.00022	ENSP00000230658,ENSP00000231121,ENSP00000251020,ENSP00000263816,ENSP00000278780,ENSP00000282020,ENSP00000296946,ENSP00000304502,ENSP00000309913,ENSP00000322568,ENSP00000331327,ENSP00000332256,ENSP00000356857,ENSP00000371875,ENSP00000381499,ENSP00000478319	ALDH1A3,GREM1,GRID2,HAND1,ISL1,LRP2,NKX3-2,OVOL2,PAX1,SALL1,SIX2,SOX11,T,TBX5,TCF21,WT1	Adipose_VO	GO Biological Process
GO:0072073	kidney epithelium development	7	128	0.00022	ENSP00000251020,ENSP00000304502,ENSP00000331327,ENSP00000355001,ENSP00000356857,ENSP00000358210,ENSP00000478319	GREM1,POU3F3,SALL1,SIM1,SIX2,TCF21,WT1	Adipose_VO	GO Biological Process
GO:0090596	sensory organ morphogenesis	9	248	0.00023	ENSP00000251020,ENSP00000282928,ENSP00000304502,ENSP00000322568,ENSP00000332256,ENSP00000339004,ENSP00000350549,ENSP00000362296,ENSP00000371875	ALDH1A3,FOXG1,HMX3,NKX3-2,POU3F4,SALL1,SIX2,SOX11,ZIC1	Adipose_VO	GO Biological Process
GO:0001822	kidney development	9	251	0.00024	ENSP00000216211,ENSP00000251020,ENSP00000304502,ENSP00000322568,ENSP00000331327,ENSP00000355001,ENSP00000356857,ENSP00000358210,ENSP00000478319	GREM1,POU3F3,SALL1,SIM1,SIX2,SOX11,TCF21,UPK3A,WT1	Adipose_VO	GO Biological Process
GO:0072273	metanephric nephron morphogenesis	4	21	0.00024	ENSP00000251020,ENSP00000304502,ENSP00000331327,ENSP00000478319	GREM1,SALL1,SIX2,WT1	Adipose_VO	GO Biological Process
GO:0048518	positive regulation of biological process	49	5459	0.00029	ENSP00000226317,ENSP00000230658,ENSP00000231121,ENSP00000239151,ENSP00000239165,ENSP00000251020,ENSP00000253968,ENSP00000256104,ENSP00000263816,ENSP00000273666,ENSP00000276659,ENSP00000278780,ENSP00000282020,ENSP00000282928,ENSP00000295886,ENSP00000296946,ENSP00000299855,ENSP00000302234,ENSP00000304502,ENSP00000307041,ENSP00000309439,ENSP00000309757,ENSP00000309913,ENSP00000319814,ENSP00000320209…	ALDH1A3,ALOX15,BARX1,BNC1,CCL11,CCL18,CD36,CIDEA,CXCL6,FABP4,FFAR3,FOXG1,GREM1,GRID2,HAND1,HOXB5,HOXB7,HOXB9,HOXD13,HP,IL20,ISL1,ITLN1,LPL,LRP2,MMP3,MUC16,NKX2-3,NKX6-1,NPY2R,OVOL2,PAX1,PAX3,PCK1,POU3F3,RSPO2,SAA1,SALL1,SERPINB7,SIX2,SOX11,STMN2,STXBP5L,T,TBX5,TCF21,TLX1,WT1,ZIC1	Adipose_VO	GO Biological Process
GO:0019222	regulation of metabolic process	55	6516	0.00031	ENSP00000222543,ENSP00000230658,ENSP00000231121,ENSP00000239144,ENSP00000239151,ENSP00000239165,ENSP00000251020,ENSP00000253968,ENSP00000256104,ENSP00000257632,ENSP00000263816,ENSP00000278780,ENSP00000282928,ENSP00000290759,ENSP00000295886,ENSP00000296839,ENSP00000296946,ENSP00000299855,ENSP00000302234,ENSP00000304502,ENSP00000307041,ENSP00000307540,ENSP00000309439,ENSP00000309913,ENSP00000319814…	ALOX15,ANXA8,BARX1,BNC1,CCL11,CCL18,CD36,CIDEA,CST2,FABP4,FFAR3,FOXG1,FOXQ1,GREM1,HAND1,HMX3,HOXB5,HOXB7,HOXB8,HOXB9,HOXD13,HP,IL20,ISL1,ISL2,ITLN1,LRP2,MMP3,NKX2-3,NKX3-2,NKX6-1,OVOL2,PAX1,PAX3,PCDH11X,PCK1,POU3F3,POU3F4,SAA1,SALL1,SALL3,SERPINB2,SERPINB7,SIM1,SIX2,SOX11,T,TBX5,TCF21,TFPI2,TLX1,UPK3B,WT1,ZIC1,ZIC4	Adipose_VO	GO Biological Process
GO:0016331	morphogenesis of embryonic epithelium	7	141	0.00033	ENSP00000231121,ENSP00000263816,ENSP00000278780,ENSP00000296946,ENSP00000322568,ENSP00000332256,ENSP00000478319	ALDH1A3,GREM1,HAND1,LRP2,OVOL2,SOX11,T	Adipose_VO	GO Biological Process
GO:0051252	regulation of RNA metabolic process	39	3890	0.00034	ENSP00000230658,ENSP00000231121,ENSP00000239144,ENSP00000239151,ENSP00000239165,ENSP00000251020,ENSP00000253968,ENSP00000256104,ENSP00000263816,ENSP00000278780,ENSP00000282928,ENSP00000290759,ENSP00000295886,ENSP00000296839,ENSP00000296946,ENSP00000304502,ENSP00000307041,ENSP00000309439,ENSP00000309913,ENSP00000319814,ENSP00000320209,ENSP00000322568,ENSP00000331327,ENSP00000339004,ENSP00000342828…	BARX1,BNC1,CD36,CIDEA,FABP4,FOXG1,FOXQ1,GREM1,HAND1,HMX3,HOXB5,HOXB7,HOXB8,HOXB9,HOXD13,ISL1,ISL2,LRP2,NKX2-3,NKX3-2,NKX6-1,OVOL2,PAX1,PAX3,PCK1,POU3F3,POU3F4,SALL1,SALL3,SIM1,SIX2,SOX11,T,TBX5,TCF21,TLX1,WT1,ZIC1,ZIC4	Adipose_VO	GO Biological Process
GO:0090183	regulation of kidney development	5	54	0.00037	ENSP00000239165,ENSP00000304502,ENSP00000331327,ENSP00000381101,ENSP00000478319	GREM1,HOXB7,SERPINB7,SIX2,WT1	Adipose_VO	GO Biological Process
GO:0048705	skeletal system morphogenesis	8	204	0.00038	ENSP00000239144,ENSP00000239151,ENSP00000239165,ENSP00000296946,ENSP00000304502,ENSP00000322568,ENSP00000371875,ENSP00000381499	HOXB5,HOXB7,HOXB8,NKX3-2,PAX1,SIX2,SOX11,T	Adipose_VO	GO Biological Process
GO:0035108	limb morphogenesis	7	147	0.0004	ENSP00000251020,ENSP00000276659,ENSP00000309913,ENSP00000322568,ENSP00000376322,ENSP00000441823,ENSP00000478319	GREM1,HOXD13,RSPO2,SALL1,SALL3,SOX11,TBX5	Adipose_VO	GO Biological Process
GO:0072009	nephron epithelium development	6	97	0.0004	ENSP00000251020,ENSP00000304502,ENSP00000331327,ENSP00000355001,ENSP00000356857,ENSP00000478319	GREM1,POU3F3,SALL1,SIX2,TCF21,WT1	Adipose_VO	GO Biological Process
GO:2000027	regulation of animal organ morphogenesis	8	207	0.0004	ENSP00000230658,ENSP00000239165,ENSP00000276659,ENSP00000304502,ENSP00000309913,ENSP00000331327,ENSP00000376322,ENSP00000478319	GREM1,HOXB7,HOXD13,ISL1,RSPO2,SIX2,TBX5,WT1	Adipose_VO	GO Biological Process
GO:0061217	regulation of mesonephros development	4	26	0.00042	ENSP00000239165,ENSP00000304502,ENSP00000331327,ENSP00000478319	GREM1,HOXB7,SIX2,WT1	Adipose_VO	GO Biological Process
GO:0003337	mesenchymal to epithelial transition involved in metanephros morphogenesis	3	8	0.00054	ENSP00000251020,ENSP00000304502,ENSP00000478319	GREM1,SALL1,SIX2	Adipose_VO	GO Biological Process
GO:0021510	spinal cord development	6	103	0.00054	ENSP00000230658,ENSP00000239144,ENSP00000282928,ENSP00000290759,ENSP00000295886,ENSP00000322568	HOXB8,ISL1,ISL2,NKX6-1,SOX11,ZIC1	Adipose_VO	GO Biological Process
GO:0051173	positive regulation of nitrogen compound metabolic process	32	2946	0.00055	ENSP00000230658,ENSP00000231121,ENSP00000239151,ENSP00000239165,ENSP00000251020,ENSP00000253968,ENSP00000263816,ENSP00000278780,ENSP00000282928,ENSP00000295886,ENSP00000296946,ENSP00000302234,ENSP00000304502,ENSP00000309439,ENSP00000309913,ENSP00000319814,ENSP00000322568,ENSP00000323587,ENSP00000331327,ENSP00000342828,ENSP00000355001,ENSP00000356065,ENSP00000356857,ENSP00000359215,ENSP00000375921…	ALOX15,BARX1,CCL11,CCL18,CD36,GREM1,HAND1,HOXB5,HOXB7,HOXB9,HOXD13,IL20,ISL1,ITLN1,LRP2,NKX2-3,NKX6-1,OVOL2,PAX1,PAX3,PCK1,POU3F3,SAA1,SALL1,SIX2,SOX11,T,TBX5,TCF21,TLX1,WT1,ZIC1	Adipose_VO	GO Biological Process
GO:0061138	morphogenesis of a branching epithelium	7	160	0.00061	ENSP00000251020,ENSP00000276659,ENSP00000302234,ENSP00000331327,ENSP00000356857,ENSP00000376322,ENSP00000478319	CCL11,GREM1,HOXD13,RSPO2,SALL1,TCF21,WT1	Adipose_VO	GO Biological Process
GO:0003279	cardiac septum development	6	107	0.00063	ENSP00000230658,ENSP00000231121,ENSP00000251020,ENSP00000263816,ENSP00000309913,ENSP00000322568	HAND1,ISL1,LRP2,SALL1,SOX11,TBX5	Adipose_VO	GO Biological Process
GO:0009889	regulation of biosynthetic process	41	4337	0.00063	ENSP00000230658,ENSP00000231121,ENSP00000239144,ENSP00000239151,ENSP00000239165,ENSP00000251020,ENSP00000253968,ENSP00000256104,ENSP00000263816,ENSP00000278780,ENSP00000282928,ENSP00000290759,ENSP00000295886,ENSP00000296839,ENSP00000296946,ENSP00000304502,ENSP00000307041,ENSP00000309439,ENSP00000309913,ENSP00000319814,ENSP00000320209,ENSP00000322568,ENSP00000328230,ENSP00000331327,ENSP00000339004…	BARX1,BNC1,CD36,CIDEA,FABP4,FFAR3,FOXG1,FOXQ1,GREM1,HAND1,HMX3,HOXB5,HOXB7,HOXB8,HOXB9,HOXD13,ISL1,ISL2,LRP2,NKX2-3,NKX3-2,NKX6-1,OVOL2,PAX1,PAX3,PCK1,POU3F3,POU3F4,SALL1,SALL3,SERPINB7,SIM1,SIX2,SOX11,T,TBX5,TCF21,TLX1,WT1,ZIC1,ZIC4	Adipose_VO	GO Biological Process
GO:0051171	regulation of nitrogen compound metabolic process	50	5827	0.00063	ENSP00000222543,ENSP00000230658,ENSP00000231121,ENSP00000239144,ENSP00000239151,ENSP00000239165,ENSP00000251020,ENSP00000253968,ENSP00000256104,ENSP00000263816,ENSP00000278780,ENSP00000282928,ENSP00000290759,ENSP00000295886,ENSP00000296839,ENSP00000296946,ENSP00000302234,ENSP00000304502,ENSP00000307041,ENSP00000307540,ENSP00000309439,ENSP00000309913,ENSP00000319814,ENSP00000320209,ENSP00000322568…	ALOX15,ANXA8,BARX1,BNC1,CCL11,CCL18,CD36,CIDEA,CST2,FABP4,FOXG1,FOXQ1,GREM1,HAND1,HMX3,HOXB5,HOXB7,HOXB8,HOXB9,HOXD13,IL20,ISL1,ISL2,ITLN1,LRP2,NKX2-3,NKX3-2,NKX6-1,OVOL2,PAX1,PAX3,PCK1,POU3F3,POU3F4,SAA1,SALL1,SALL3,SERPINB2,SERPINB7,SIM1,SIX2,SOX11,T,TBX5,TCF21,TFPI2,TLX1,WT1,ZIC1,ZIC4	Adipose_VO	GO Biological Process
GO:0072088	nephron epithelium morphogenesis	5	66	0.00075	ENSP00000251020,ENSP00000304502,ENSP00000331327,ENSP00000356857,ENSP00000478319	GREM1,SALL1,SIX2,TCF21,WT1	Adipose_VO	GO Biological Process
GO:0035850	epithelial cell differentiation involved in kidney development	4	32	0.00079	ENSP00000251020,ENSP00000304502,ENSP00000331327,ENSP00000478319	GREM1,SALL1,SIX2,WT1	Adipose_VO	GO Biological Process
GO:0065007	biological regulation	80	11740	0.00079	ENSP00000216211,ENSP00000222543,ENSP00000226317,ENSP00000230658,ENSP00000231121,ENSP00000239144,ENSP00000239151,ENSP00000239165,ENSP00000251020,ENSP00000253968,ENSP00000256104,ENSP00000257632,ENSP00000263816,ENSP00000264234,ENSP00000264318,ENSP00000273666,ENSP00000276651,ENSP00000276659,ENSP00000278780,ENSP00000282020,ENSP00000282928,ENSP00000290759,ENSP00000295569,ENSP00000295589,ENSP00000295886…	ABCB5,ALDH1A3,ALOX15,ANXA8,ATP13A5,BARX1,BNC1,CCKAR,CCL11,CCL18,CD300LG,CD36,CIDEA,CRABP1,CST2,CXCL6,DPYS,DSC3,FABP4,FAM19A4,FFAR3,FOXG1,FOXQ1,GABRA4,GNAT3,GPR42,GREM1,GRID2,HAND1,HMX3,HOXB5,HOXB7,HOXB8,HOXB9,HOXD13,HP,IL20,ISL1,ISL2,ITLN1,KLK8,LPL,LRP2,MMP3,MUC16,NKX2-3,NKX3-2,NKX6-1,NPY2R,OVOL2,PAX1,PAX3,PCDH11X,PCK1,POU3F3,POU3F4,RSPO2,SAA1,SAA2,SALL1,SALL3,SCN4A,SERPINB2,SERPINB7,SIM1,SIX2,SO…	Adipose_VO	GO Biological Process
GO:0003007	heart morphogenesis	8	235	0.00081	ENSP00000230658,ENSP00000231121,ENSP00000263816,ENSP00000278780,ENSP00000296946,ENSP00000309913,ENSP00000322568,ENSP00000332591	HAND1,ISL1,LRP2,NPY2R,OVOL2,SOX11,T,TBX5	Adipose_VO	GO Biological Process
GO:0003211	cardiac ventricle formation	3	10	0.00081	ENSP00000231121,ENSP00000309913,ENSP00000322568	HAND1,SOX11,TBX5	Adipose_VO	GO Biological Process
GO:0060379	cardiac muscle cell myoblast differentiation	3	10	0.00081	ENSP00000230658,ENSP00000296946,ENSP00000478319	GREM1,ISL1,T	Adipose_VO	GO Biological Process
GO:0060255	regulation of macromolecule metabolic process	51	6072	0.00082	ENSP00000222543,ENSP00000230658,ENSP00000231121,ENSP00000239144,ENSP00000239151,ENSP00000239165,ENSP00000251020,ENSP00000253968,ENSP00000256104,ENSP00000257632,ENSP00000263816,ENSP00000278780,ENSP00000282928,ENSP00000290759,ENSP00000295886,ENSP00000296839,ENSP00000296946,ENSP00000302234,ENSP00000304502,ENSP00000307041,ENSP00000307540,ENSP00000309439,ENSP00000309913,ENSP00000319814,ENSP00000320209…	ALOX15,ANXA8,BARX1,BNC1,CCL11,CCL18,CD36,CIDEA,CST2,FABP4,FOXG1,FOXQ1,GREM1,HAND1,HMX3,HOXB5,HOXB7,HOXB8,HOXB9,HOXD13,IL20,ISL1,ISL2,ITLN1,LRP2,NKX2-3,NKX3-2,NKX6-1,OVOL2,PAX1,PAX3,PCK1,POU3F3,POU3F4,SAA1,SALL1,SALL3,SERPINB2,SERPINB7,SIM1,SIX2,SOX11,T,TBX5,TCF21,TFPI2,TLX1,UPK3B,WT1,ZIC1,ZIC4	Adipose_VO	GO Biological Process
GO:0031326	regulation of cellular biosynthetic process	40	4266	0.00089	ENSP00000230658,ENSP00000231121,ENSP00000239144,ENSP00000239151,ENSP00000239165,ENSP00000251020,ENSP00000253968,ENSP00000256104,ENSP00000263816,ENSP00000278780,ENSP00000282928,ENSP00000290759,ENSP00000295886,ENSP00000296839,ENSP00000296946,ENSP00000304502,ENSP00000307041,ENSP00000309439,ENSP00000309913,ENSP00000319814,ENSP00000320209,ENSP00000322568,ENSP00000328230,ENSP00000331327,ENSP00000339004…	BARX1,BNC1,CD36,CIDEA,FABP4,FFAR3,FOXG1,FOXQ1,GREM1,HAND1,HMX3,HOXB5,HOXB7,HOXB8,HOXB9,HOXD13,ISL1,ISL2,LRP2,NKX2-3,NKX3-2,NKX6-1,OVOL2,PAX1,PAX3,PCK1,POU3F3,POU3F4,SALL1,SALL3,SIM1,SIX2,SOX11,T,TBX5,TCF21,TLX1,WT1,ZIC1,ZIC4	Adipose_VO	GO Biological Process
GO:0048536	spleen development	4	34	0.00089	ENSP00000253968,ENSP00000342828,ENSP00000356857,ENSP00000371875	BARX1,NKX2-3,NKX3-2,TCF21	Adipose_VO	GO Biological Process
GO:0007399	nervous system development	26	2206	0.0009	ENSP00000230658,ENSP00000239144,ENSP00000251020,ENSP00000261172,ENSP00000263816,ENSP00000264318,ENSP00000274341,ENSP00000276659,ENSP00000278780,ENSP00000282020,ENSP00000282928,ENSP00000290759,ENSP00000295589,ENSP00000295886,ENSP00000296946,ENSP00000322568,ENSP00000332256,ENSP00000339004,ENSP00000350549,ENSP00000355001,ENSP00000358210,ENSP00000362296,ENSP00000375682,ENSP00000375921,ENSP00000429243…	ALDH1A3,CCKAR,EPYC,FOXG1,GABRA4,GRID2,HAPLN1,HMX3,HOXB8,ISL1,ISL2,KLK8,LRP2,NKX6-1,OVOL2,PAX3,POU3F3,POU3F4,RSPO2,SALL1,SALL3,SIM1,SOX11,STMN2,T,ZIC1	Adipose_VO	GO Biological Process
GO:0048732	gland development	10	395	0.00091	ENSP00000230658,ENSP00000251020,ENSP00000302234,ENSP00000309439,ENSP00000331327,ENSP00000332256,ENSP00000342828,ENSP00000356857,ENSP00000376322,ENSP00000381499	ALDH1A3,CCL11,HOXB9,HOXD13,ISL1,NKX2-3,PAX1,SALL1,TCF21,WT1	Adipose_VO	GO Biological Process
GO:0001838	embryonic epithelial tube formation	6	120	0.00093	ENSP00000231121,ENSP00000263816,ENSP00000278780,ENSP00000296946,ENSP00000322568,ENSP00000478319	GREM1,HAND1,LRP2,OVOL2,SOX11,T	Adipose_VO	GO Biological Process
GO:0031325	positive regulation of cellular metabolic process	32	3060	0.00093	ENSP00000230658,ENSP00000231121,ENSP00000239151,ENSP00000239165,ENSP00000251020,ENSP00000253968,ENSP00000263816,ENSP00000278780,ENSP00000282928,ENSP00000295886,ENSP00000296946,ENSP00000302234,ENSP00000304502,ENSP00000309439,ENSP00000309913,ENSP00000319814,ENSP00000322568,ENSP00000323587,ENSP00000331327,ENSP00000342828,ENSP00000355001,ENSP00000356065,ENSP00000356857,ENSP00000359215,ENSP00000375921…	ALOX15,BARX1,CCL11,CCL18,CD36,GREM1,HAND1,HOXB5,HOXB7,HOXB9,HOXD13,IL20,ISL1,ITLN1,LRP2,NKX2-3,NKX6-1,OVOL2,PAX1,PAX3,PCK1,POU3F3,SAA1,SALL1,SIX2,SOX11,T,TBX5,TCF21,TLX1,WT1,ZIC1	Adipose_VO	GO Biological Process
GO:0007507	heart development	11	485	0.00094	ENSP00000230658,ENSP00000231121,ENSP00000251020,ENSP00000263816,ENSP00000278780,ENSP00000296946,ENSP00000309913,ENSP00000322568,ENSP00000331327,ENSP00000332591,ENSP00000478319	GREM1,HAND1,ISL1,LRP2,NPY2R,OVOL2,SALL1,SOX11,T,TBX5,WT1	Adipose_VO	GO Biological Process
GO:0051241	negative regulation of multicellular organismal process	17	1098	0.00095	ENSP00000230658,ENSP00000239144,ENSP00000276659,ENSP00000278780,ENSP00000290759,ENSP00000295886,ENSP00000309913,ENSP00000320209,ENSP00000322568,ENSP00000331327,ENSP00000332591,ENSP00000339004,ENSP00000371875,ENSP00000375682,ENSP00000401645,ENSP00000429243,ENSP00000478319	CIDEA,FOXG1,GREM1,HOXB8,ISL1,ISL2,KLK8,NKX3-2,NKX6-1,NPY2R,OVOL2,RSPO2,SERPINB2,SOX11,STMN2,TBX5,WT1	Adipose_VO	GO Biological Process
GO:0051239	regulation of multicellular organismal process	30	2788	0.00099	ENSP00000230658,ENSP00000239144,ENSP00000239165,ENSP00000263816,ENSP00000276659,ENSP00000278780,ENSP00000282020,ENSP00000290759,ENSP00000295569,ENSP00000295886,ENSP00000302234,ENSP00000304502,ENSP00000309757,ENSP00000309913,ENSP00000320209,ENSP00000322568,ENSP00000328230,ENSP00000331327,ENSP00000332591,ENSP00000339004,ENSP00000356065,ENSP00000371875,ENSP00000375682,ENSP00000376322,ENSP00000381101…	CCL11,CD36,CIDEA,FAM19A4,FFAR3,FOXG1,GREM1,GRID2,HOXB7,HOXB8,HOXD13,IL20,ISL1,ISL2,KLK8,LPL,LRP2,NKX3-2,NKX6-1,NPY2R,OVOL2,RSPO2,SAA1,SERPINB2,SERPINB7,SIX2,SOX11,STMN2,TBX5,WT1	Adipose_VO	GO Biological Process
GO:0010604	positive regulation of macromolecule metabolic process	32	3081	0.001	ENSP00000230658,ENSP00000231121,ENSP00000239151,ENSP00000239165,ENSP00000251020,ENSP00000253968,ENSP00000263816,ENSP00000278780,ENSP00000282928,ENSP00000295886,ENSP00000296946,ENSP00000302234,ENSP00000304502,ENSP00000309439,ENSP00000309913,ENSP00000319814,ENSP00000322568,ENSP00000323587,ENSP00000331327,ENSP00000342828,ENSP00000355001,ENSP00000356065,ENSP00000356857,ENSP00000359215,ENSP00000375921…	ALOX15,BARX1,CCL11,CCL18,CD36,GREM1,HAND1,HOXB5,HOXB7,HOXB9,HOXD13,IL20,ISL1,ITLN1,LRP2,NKX2-3,NKX6-1,OVOL2,PAX1,PAX3,PCK1,POU3F3,SAA1,SALL1,SIX2,SOX11,T,TBX5,TCF21,TLX1,WT1,ZIC1	Adipose_VO	GO Biological Process
GO:0045596	negative regulation of cell differentiation	13	683	0.001	ENSP00000230658,ENSP00000239144,ENSP00000278780,ENSP00000290759,ENSP00000295886,ENSP00000304502,ENSP00000309913,ENSP00000322568,ENSP00000339004,ENSP00000371875,ENSP00000375682,ENSP00000429243,ENSP00000478319	FOXG1,GREM1,HOXB8,ISL1,ISL2,KLK8,NKX3-2,NKX6-1,OVOL2,SIX2,SOX11,STMN2,TBX5	Adipose_VO	GO Biological Process
GO:0060411	cardiac septum morphogenesis	5	74	0.001	ENSP00000230658,ENSP00000231121,ENSP00000263816,ENSP00000309913,ENSP00000322568	HAND1,ISL1,LRP2,SOX11,TBX5	Adipose_VO	GO Biological Process
GO:0080090	regulation of primary metabolic process	50	5982	0.001	ENSP00000222543,ENSP00000230658,ENSP00000231121,ENSP00000239144,ENSP00000239151,ENSP00000239165,ENSP00000251020,ENSP00000253968,ENSP00000256104,ENSP00000263816,ENSP00000278780,ENSP00000282928,ENSP00000290759,ENSP00000295886,ENSP00000296839,ENSP00000296946,ENSP00000302234,ENSP00000304502,ENSP00000307041,ENSP00000307540,ENSP00000309439,ENSP00000309913,ENSP00000319814,ENSP00000320209,ENSP00000322568…	ALOX15,ANXA8,BARX1,BNC1,CCL11,CCL18,CD36,CIDEA,CST2,FABP4,FOXG1,FOXQ1,GREM1,HAND1,HMX3,HOXB5,HOXB7,HOXB8,HOXB9,HOXD13,IL20,ISL1,ISL2,ITLN1,LRP2,NKX2-3,NKX3-2,NKX6-1,OVOL2,PAX1,PAX3,PCK1,POU3F3,POU3F4,SAA1,SALL1,SALL3,SERPINB2,SERPINB7,SIM1,SIX2,SOX11,T,TBX5,TCF21,TFPI2,TLX1,WT1,ZIC1,ZIC4	Adipose_VO	GO Biological Process
GO:0006928	movement of cell or subcellular component	19	1355	0.0011	ENSP00000226317,ENSP00000230658,ENSP00000253188,ENSP00000278780,ENSP00000290759,ENSP00000295589,ENSP00000295886,ENSP00000296946,ENSP00000302234,ENSP00000304502,ENSP00000309439,ENSP00000309913,ENSP00000339004,ENSP00000342828,ENSP00000355001,ENSP00000384906,ENSP00000436126,ENSP00000478319,ENSP00000479955	CCKAR,CCL11,CCL18,CXCL6,FOXG1,GREM1,HOXB9,ISL1,ISL2,NKX2-3,NKX6-1,OVOL2,POU3F3,SAA1,SAA2,SIX2,SLC7A10,T,TBX5	Adipose_VO	GO Biological Process
GO:0072080	nephron tubule development	5	77	0.0011	ENSP00000251020,ENSP00000331327,ENSP00000355001,ENSP00000356857,ENSP00000478319	GREM1,POU3F3,SALL1,TCF21,WT1	Adipose_VO	GO Biological Process
GO:0009893	positive regulation of metabolic process	33	3280	0.0012	ENSP00000230658,ENSP00000231121,ENSP00000239151,ENSP00000239165,ENSP00000251020,ENSP00000253968,ENSP00000263816,ENSP00000278780,ENSP00000282928,ENSP00000295886,ENSP00000296946,ENSP00000302234,ENSP00000304502,ENSP00000309439,ENSP00000309913,ENSP00000319814,ENSP00000322568,ENSP00000323587,ENSP00000331327,ENSP00000342828,ENSP00000355001,ENSP00000356065,ENSP00000356857,ENSP00000359215,ENSP00000375921…	ALOX15,BARX1,CCL11,CCL18,CD36,GREM1,HAND1,HOXB5,HOXB7,HOXB9,HOXD13,IL20,ISL1,ITLN1,LRP2,NKX2-3,NKX6-1,OVOL2,PAX1,PAX3,PCK1,POU3F3,SAA1,SALL1,SERPINB7,SIX2,SOX11,T,TBX5,TCF21,TLX1,WT1,ZIC1	Adipose_VO	GO Biological Process
GO:0021520	spinal cord motor neuron cell fate specification	3	13	0.0012	ENSP00000230658,ENSP00000290759,ENSP00000295886	ISL1,ISL2,NKX6-1	Adipose_VO	GO Biological Process
GO:0051093	negative regulation of developmental process	15	910	0.0012	ENSP00000230658,ENSP00000239144,ENSP00000276659,ENSP00000278780,ENSP00000290759,ENSP00000295886,ENSP00000304502,ENSP00000309913,ENSP00000322568,ENSP00000331327,ENSP00000339004,ENSP00000371875,ENSP00000375682,ENSP00000429243,ENSP00000478319	FOXG1,GREM1,HOXB8,ISL1,ISL2,KLK8,NKX3-2,NKX6-1,OVOL2,RSPO2,SIX2,SOX11,STMN2,TBX5,WT1	Adipose_VO	GO Biological Process
GO:0000122	negative regulation of transcription by RNA polymerase II	14	809	0.0013	ENSP00000230658,ENSP00000231121,ENSP00000239144,ENSP00000251020,ENSP00000278780,ENSP00000295886,ENSP00000296839,ENSP00000296946,ENSP00000322568,ENSP00000331327,ENSP00000339004,ENSP00000356857,ENSP00000371875,ENSP00000399421	CD36,FOXG1,FOXQ1,HAND1,HOXB8,ISL1,NKX3-2,NKX6-1,OVOL2,SALL1,SOX11,T,TCF21,WT1	Adipose_VO	GO Biological Process
GO:0007423	sensory organ development	11	515	0.0013	ENSP00000251020,ENSP00000282928,ENSP00000304502,ENSP00000322568,ENSP00000331327,ENSP00000332256,ENSP00000339004,ENSP00000350549,ENSP00000362296,ENSP00000371875,ENSP00000384881	ABCB5,ALDH1A3,FOXG1,HMX3,NKX3-2,POU3F4,SALL1,SIX2,SOX11,WT1,ZIC1	Adipose_VO	GO Biological Process
GO:0090184	positive regulation of kidney development	4	40	0.0013	ENSP00000239165,ENSP00000331327,ENSP00000381101,ENSP00000478319	GREM1,HOXB7,SERPINB7,WT1	Adipose_VO	GO Biological Process
GO:0003214	cardiac left ventricle morphogenesis	3	14	0.0014	ENSP00000231121,ENSP00000309913,ENSP00000332591	HAND1,NPY2R,TBX5	Adipose_VO	GO Biological Process
GO:0048754	branching morphogenesis of an epithelial tube	6	134	0.0014	ENSP00000251020,ENSP00000276659,ENSP00000302234,ENSP00000331327,ENSP00000356857,ENSP00000478319	CCL11,GREM1,RSPO2,SALL1,TCF21,WT1	Adipose_VO	GO Biological Process
GO:0001657	ureteric bud development	5	86	0.0017	ENSP00000251020,ENSP00000331327,ENSP00000356857,ENSP00000358210,ENSP00000478319	GREM1,SALL1,SIM1,TCF21,WT1	Adipose_VO	GO Biological Process
GO:0045892	negative regulation of transcription, DNA-templated	17	1169	0.0017	ENSP00000230658,ENSP00000231121,ENSP00000239144,ENSP00000251020,ENSP00000256104,ENSP00000278780,ENSP00000295886,ENSP00000296839,ENSP00000296946,ENSP00000322568,ENSP00000331327,ENSP00000339004,ENSP00000355001,ENSP00000356857,ENSP00000371875,ENSP00000399421,ENSP00000478319	CD36,FABP4,FOXG1,FOXQ1,GREM1,HAND1,HOXB8,ISL1,NKX3-2,NKX6-1,OVOL2,POU3F3,SALL1,SOX11,T,TCF21,WT1	Adipose_VO	GO Biological Process
GO:0001658	branching involved in ureteric bud morphogenesis	4	45	0.0018	ENSP00000251020,ENSP00000331327,ENSP00000356857,ENSP00000478319	GREM1,SALL1,TCF21,WT1	Adipose_VO	GO Biological Process
GO:0051240	positive regulation of multicellular organismal process	20	1551	0.0019	ENSP00000230658,ENSP00000239165,ENSP00000263816,ENSP00000278780,ENSP00000282020,ENSP00000295886,ENSP00000302234,ENSP00000309757,ENSP00000309913,ENSP00000322568,ENSP00000328230,ENSP00000331327,ENSP00000332591,ENSP00000339004,ENSP00000356065,ENSP00000381101,ENSP00000384906,ENSP00000399421,ENSP00000429243,ENSP00000478319	CCL11,CD36,FFAR3,FOXG1,GREM1,GRID2,HOXB7,IL20,ISL1,LPL,LRP2,NKX6-1,NPY2R,OVOL2,SAA1,SERPINB7,SOX11,STMN2,TBX5,WT1	Adipose_VO	GO Biological Process
GO:0030900	forebrain development	9	366	0.002	ENSP00000230658,ENSP00000251020,ENSP00000263816,ENSP00000295589,ENSP00000332256,ENSP00000339004,ENSP00000355001,ENSP00000362296,ENSP00000441823	ALDH1A3,CCKAR,FOXG1,ISL1,LRP2,POU3F3,POU3F4,SALL1,SALL3	Adipose_VO	GO Biological Process
GO:0042472	inner ear morphogenesis	5	92	0.0021	ENSP00000282928,ENSP00000332256,ENSP00000339004,ENSP00000350549,ENSP00000362296	ALDH1A3,FOXG1,HMX3,POU3F4,ZIC1	Adipose_VO	GO Biological Process
GO:0048704	embryonic skeletal system morphogenesis	5	92	0.0021	ENSP00000239144,ENSP00000239151,ENSP00000239165,ENSP00000304502,ENSP00000322568	HOXB5,HOXB7,HOXB8,SIX2,SOX11	Adipose_VO	GO Biological Process
GO:0061061	muscle structure development	10	457	0.0021	ENSP00000230658,ENSP00000231121,ENSP00000263816,ENSP00000296946,ENSP00000309913,ENSP00000322568,ENSP00000331327,ENSP00000356857,ENSP00000375921,ENSP00000478319	GREM1,HAND1,ISL1,LRP2,PAX3,SOX11,T,TBX5,TCF21,WT1	Adipose_VO	GO Biological Process
GO:0007420	brain development	12	650	0.0022	ENSP00000230658,ENSP00000251020,ENSP00000263816,ENSP00000282020,ENSP00000282928,ENSP00000295589,ENSP00000332256,ENSP00000339004,ENSP00000350549,ENSP00000355001,ENSP00000362296,ENSP00000441823	ALDH1A3,CCKAR,FOXG1,GRID2,HMX3,ISL1,LRP2,POU3F3,POU3F4,SALL1,SALL3,ZIC1	Adipose_VO	GO Biological Process
GO:0003218	cardiac left ventricle formation	2	2	0.0023	ENSP00000231121,ENSP00000309913	HAND1,TBX5	Adipose_VO	GO Biological Process
GO:0021879	forebrain neuron differentiation	4	50	0.0024	ENSP00000251020,ENSP00000339004,ENSP00000362296,ENSP00000441823	FOXG1,POU3F4,SALL1,SALL3	Adipose_VO	GO Biological Process
GO:0072074	kidney mesenchyme development	3	18	0.0024	ENSP00000304502,ENSP00000331327,ENSP00000356857	SIX2,TCF21,WT1	Adipose_VO	GO Biological Process
GO:0010468	regulation of gene expression	40	4533	0.0025	ENSP00000230658,ENSP00000231121,ENSP00000239144,ENSP00000239151,ENSP00000239165,ENSP00000251020,ENSP00000253968,ENSP00000256104,ENSP00000257632,ENSP00000263816,ENSP00000278780,ENSP00000282928,ENSP00000290759,ENSP00000295886,ENSP00000296839,ENSP00000296946,ENSP00000304502,ENSP00000307041,ENSP00000309439,ENSP00000309913,ENSP00000319814,ENSP00000320209,ENSP00000322568,ENSP00000331327,ENSP00000339004…	BARX1,BNC1,CD36,CIDEA,FABP4,FOXG1,FOXQ1,GREM1,HAND1,HMX3,HOXB5,HOXB7,HOXB8,HOXB9,HOXD13,ISL1,ISL2,LRP2,NKX2-3,NKX3-2,NKX6-1,OVOL2,PAX1,PAX3,PCK1,POU3F3,POU3F4,SALL1,SALL3,SIM1,SIX2,SOX11,T,TBX5,TCF21,TLX1,UPK3B,WT1,ZIC1,ZIC4	Adipose_VO	GO Biological Process
GO:0060688	regulation of morphogenesis of a branching structure	4	53	0.0029	ENSP00000239165,ENSP00000304502,ENSP00000376322,ENSP00000478319	GREM1,HOXB7,HOXD13,SIX2	Adipose_VO	GO Biological Process
GO:2000026	regulation of multicellular organismal development	22	1876	0.0029	ENSP00000230658,ENSP00000239144,ENSP00000239165,ENSP00000263816,ENSP00000276659,ENSP00000278780,ENSP00000282020,ENSP00000290759,ENSP00000295886,ENSP00000302234,ENSP00000304502,ENSP00000309913,ENSP00000322568,ENSP00000331327,ENSP00000339004,ENSP00000356065,ENSP00000371875,ENSP00000375682,ENSP00000376322,ENSP00000381101,ENSP00000429243,ENSP00000478319	CCL11,FOXG1,GREM1,GRID2,HOXB7,HOXB8,HOXD13,IL20,ISL1,ISL2,KLK8,LRP2,NKX3-2,NKX6-1,OVOL2,RSPO2,SERPINB7,SIX2,SOX11,STMN2,TBX5,WT1	Adipose_VO	GO Biological Process
GO:0050789	regulation of biological process	75	11116	0.003	ENSP00000222543,ENSP00000226317,ENSP00000230658,ENSP00000231121,ENSP00000239144,ENSP00000239151,ENSP00000239165,ENSP00000251020,ENSP00000253968,ENSP00000256104,ENSP00000257632,ENSP00000263816,ENSP00000264234,ENSP00000264318,ENSP00000273666,ENSP00000276659,ENSP00000278780,ENSP00000282020,ENSP00000282928,ENSP00000290759,ENSP00000295569,ENSP00000295589,ENSP00000295886,ENSP00000296839,ENSP00000296946…	ALDH1A3,ALOX15,ANXA8,BARX1,BNC1,CCKAR,CCL11,CCL18,CD300LG,CD36,CIDEA,CRABP1,CST2,CXCL6,FABP4,FAM19A4,FFAR3,FOXG1,FOXQ1,GABRA4,GNAT3,GPR42,GREM1,GRID2,HAND1,HMX3,HOXB5,HOXB7,HOXB8,HOXB9,HOXD13,HP,IL20,ISL1,ISL2,ITLN1,KLK8,LPL,LRP2,MMP3,MUC16,NKX2-3,NKX3-2,NKX6-1,NPY2R,OVOL2,PAX1,PAX3,PCDH11X,PCK1,POU3F3,POU3F4,RSPO2,SAA1,SAA2,SALL1,SALL3,SCN4A,SERPINB2,SERPINB7,SIM1,SIX2,SOX11,STMN2,STXBP5L,T,TBX5…	Adipose_VO	GO Biological Process
GO:0003229	ventricular cardiac muscle tissue development	4	54	0.0031	ENSP00000230658,ENSP00000231121,ENSP00000263816,ENSP00000309913	HAND1,ISL1,LRP2,TBX5	Adipose_VO	GO Biological Process
GO:0035051	cardiocyte differentiation	5	103	0.0032	ENSP00000230658,ENSP00000296946,ENSP00000309913,ENSP00000331327,ENSP00000478319	GREM1,ISL1,T,TBX5,WT1	Adipose_VO	GO Biological Process
GO:0021524	visceral motor neuron differentiation	2	3	0.0035	ENSP00000230658,ENSP00000290759	ISL1,ISL2	Adipose_VO	GO Biological Process
GO:0048519	negative regulation of biological process	42	4953	0.0035	ENSP00000222543,ENSP00000230658,ENSP00000231121,ENSP00000239144,ENSP00000251020,ENSP00000253968,ENSP00000256104,ENSP00000257632,ENSP00000263816,ENSP00000273666,ENSP00000276659,ENSP00000278780,ENSP00000282020,ENSP00000290759,ENSP00000295886,ENSP00000296839,ENSP00000296946,ENSP00000299855,ENSP00000304502,ENSP00000307540,ENSP00000309913,ENSP00000320209,ENSP00000322568,ENSP00000331327,ENSP00000332591…	ALOX15,ANXA8,BARX1,CD36,CIDEA,CST2,FABP4,FOXG1,FOXQ1,GREM1,GRID2,HAND1,HOXB8,HP,ISL1,ISL2,KLK8,LRP2,MMP3,NKX3-2,NKX6-1,NPY2R,OVOL2,PCDH11X,POU3F3,POU3F4,RSPO2,SAA1,SALL1,SALL3,SERPINB2,SERPINB7,SIX2,SOX11,STMN2,STXBP5L,T,TBX5,TCF21,TFPI2,UPK3B,WT1	Adipose_VO	GO Biological Process
GO:0055096	low-density lipoprotein particle mediated signaling	2	3	0.0035	ENSP00000309757,ENSP00000399421	CD36,LPL	Adipose_VO	GO Biological Process
GO:0010884	positive regulation of lipid storage	3	22	0.0036	ENSP00000309757,ENSP00000320209,ENSP00000399421	CD36,CIDEA,LPL	Adipose_VO	GO Biological Process
GO:0061213	positive regulation of mesonephros development	3	22	0.0036	ENSP00000239165,ENSP00000331327,ENSP00000478319	GREM1,HOXB7,WT1	Adipose_VO	GO Biological Process
GO:0034645	cellular macromolecule biosynthetic process	33	3518	0.0037	ENSP00000230658,ENSP00000231121,ENSP00000239144,ENSP00000239151,ENSP00000239165,ENSP00000251020,ENSP00000253968,ENSP00000278780,ENSP00000282928,ENSP00000295886,ENSP00000296839,ENSP00000296946,ENSP00000304502,ENSP00000307041,ENSP00000309439,ENSP00000309913,ENSP00000320209,ENSP00000322568,ENSP00000331327,ENSP00000339004,ENSP00000342828,ENSP00000350549,ENSP00000355001,ENSP00000356857,ENSP00000358210…	BARX1,BNC1,CIDEA,FOXG1,FOXQ1,HAND1,HMX3,HOXB5,HOXB7,HOXB8,HOXB9,HOXD13,ISL1,MUC16,NKX2-3,NKX3-2,NKX6-1,OVOL2,PAX1,PAX3,POU3F3,POU3F4,SALL1,SALL3,SIM1,SIX2,SOX11,T,TBX5,TCF21,TLX1,WT1,ZIC1	Adipose_VO	GO Biological Process
GO:0030593	neutrophil chemotaxis	4	59	0.004	ENSP00000226317,ENSP00000302234,ENSP00000384906,ENSP00000479955	CCL11,CCL18,CXCL6,SAA1	Adipose_VO	GO Biological Process
GO:0090189	regulation of branching involved in ureteric bud morphogenesis	3	23	0.004	ENSP00000239165,ENSP00000304502,ENSP00000478319	GREM1,HOXB7,SIX2	Adipose_VO	GO Biological Process
GO:0051094	positive regulation of developmental process	17	1286	0.0041	ENSP00000230658,ENSP00000239165,ENSP00000263816,ENSP00000278780,ENSP00000282020,ENSP00000295886,ENSP00000302234,ENSP00000309757,ENSP00000309913,ENSP00000322568,ENSP00000331327,ENSP00000339004,ENSP00000356065,ENSP00000381101,ENSP00000399421,ENSP00000429243,ENSP00000478319	CCL11,CD36,FOXG1,GREM1,GRID2,HOXB7,IL20,ISL1,LPL,LRP2,NKX6-1,OVOL2,SERPINB7,SOX11,STMN2,TBX5,WT1	Adipose_VO	GO Biological Process
GO:0030182	neuron differentiation	14	940	0.0046	ENSP00000230658,ENSP00000251020,ENSP00000261172,ENSP00000263816,ENSP00000276659,ENSP00000282020,ENSP00000290759,ENSP00000295589,ENSP00000295886,ENSP00000322568,ENSP00000339004,ENSP00000362296,ENSP00000375682,ENSP00000441823	CCKAR,EPYC,FOXG1,GRID2,ISL1,ISL2,KLK8,LRP2,NKX6-1,POU3F4,RSPO2,SALL1,SALL3,SOX11	Adipose_VO	GO Biological Process
GO:0003257	positive regulation of transcription from RNA polymerase II promoter involved in myocardial precursor cell differentiation	2	4	0.0048	ENSP00000296946,ENSP00000478319	GREM1,T	Adipose_VO	GO Biological Process
GO:0035962	response to interleukin-13	2	4	0.0048	ENSP00000302234,ENSP00000458832	ALOX15,CCL11	Adipose_VO	GO Biological Process
GO:0051253	negative regulation of RNA metabolic process	17	1303	0.0048	ENSP00000230658,ENSP00000231121,ENSP00000239144,ENSP00000251020,ENSP00000256104,ENSP00000278780,ENSP00000295886,ENSP00000296839,ENSP00000296946,ENSP00000322568,ENSP00000331327,ENSP00000339004,ENSP00000355001,ENSP00000356857,ENSP00000371875,ENSP00000399421,ENSP00000478319	CD36,FABP4,FOXG1,FOXQ1,GREM1,HAND1,HOXB8,ISL1,NKX3-2,NKX6-1,OVOL2,POU3F3,SALL1,SOX11,T,TCF21,WT1	Adipose_VO	GO Biological Process
GO:0016070	RNA metabolic process	32	3430	0.005	ENSP00000230658,ENSP00000231121,ENSP00000239144,ENSP00000239151,ENSP00000239165,ENSP00000251020,ENSP00000253968,ENSP00000278780,ENSP00000282928,ENSP00000295886,ENSP00000296839,ENSP00000296946,ENSP00000304502,ENSP00000307041,ENSP00000309439,ENSP00000309913,ENSP00000320209,ENSP00000322568,ENSP00000331327,ENSP00000339004,ENSP00000342828,ENSP00000350549,ENSP00000355001,ENSP00000356857,ENSP00000358210…	BARX1,BNC1,CIDEA,FOXG1,FOXQ1,HAND1,HMX3,HOXB5,HOXB7,HOXB8,HOXB9,HOXD13,ISL1,NKX2-3,NKX3-2,NKX6-1,OVOL2,PAX1,PAX3,POU3F3,POU3F4,SALL1,SALL3,SIM1,SIX2,SOX11,T,TBX5,TCF21,TLX1,WT1,ZIC1	Adipose_VO	GO Biological Process
GO:0032101	regulation of response to external stimulus	12	732	0.0052	ENSP00000226317,ENSP00000230658,ENSP00000256104,ENSP00000282020,ENSP00000309757,ENSP00000328230,ENSP00000356065,ENSP00000375682,ENSP00000384906,ENSP00000399421,ENSP00000401645,ENSP00000478319	CD36,CXCL6,FABP4,FFAR3,GREM1,GRID2,IL20,ISL1,KLK8,LPL,SAA1,SERPINB2	Adipose_VO	GO Biological Process
GO:0060326	cell chemotaxis	6	183	0.0052	ENSP00000226317,ENSP00000302234,ENSP00000309439,ENSP00000384906,ENSP00000436126,ENSP00000479955	CCL11,CCL18,CXCL6,HOXB9,SAA1,SAA2	Adipose_VO	GO Biological Process
GO:0035270	endocrine system development	5	120	0.0055	ENSP00000230658,ENSP00000251020,ENSP00000295886,ENSP00000331327,ENSP00000381499	ISL1,NKX6-1,PAX1,SALL1,WT1	Adipose_VO	GO Biological Process
GO:0050768	negative regulation of neurogenesis	7	260	0.0055	ENSP00000230658,ENSP00000290759,ENSP00000295886,ENSP00000322568,ENSP00000339004,ENSP00000375682,ENSP00000429243	FOXG1,ISL1,ISL2,KLK8,NKX6-1,SOX11,STMN2	Adipose_VO	GO Biological Process
GO:0050794	regulation of cellular process	71	10484	0.0055	ENSP00000222543,ENSP00000226317,ENSP00000230658,ENSP00000231121,ENSP00000239144,ENSP00000239151,ENSP00000239165,ENSP00000251020,ENSP00000253968,ENSP00000256104,ENSP00000263816,ENSP00000264234,ENSP00000264318,ENSP00000273666,ENSP00000276659,ENSP00000278780,ENSP00000282020,ENSP00000282928,ENSP00000290759,ENSP00000295589,ENSP00000295886,ENSP00000296839,ENSP00000296946,ENSP00000299529,ENSP00000299855…	ALDH1A3,ALOX15,ANXA8,BARX1,BNC1,CCKAR,CCL11,CCL18,CD36,CIDEA,CRABP1,CST2,CXCL6,FABP4,FFAR3,FOXG1,FOXQ1,GABRA4,GNAT3,GPR42,GREM1,GRID2,HAND1,HMX3,HOXB5,HOXB7,HOXB8,HOXB9,HOXD13,HP,IL20,ISL1,ISL2,ITLN1,KLK8,LPL,LRP2,MMP3,MUC16,NKX2-3,NKX3-2,NKX6-1,NPY2R,OVOL2,PAX1,PAX3,PCDH11X,PCK1,POU3F3,POU3F4,RSPO2,SAA1,SAA2,SALL1,SALL3,SERPINB2,SERPINB7,SIM1,SIX2,SOX11,STMN2,STXBP5L,T,TBX5,TCF21,TFPI2,TLX1,UPK1…	Adipose_VO	GO Biological Process
GO:0009855	determination of bilateral symmetry	5	121	0.0057	ENSP00000231121,ENSP00000278780,ENSP00000296946,ENSP00000371875,ENSP00000478319	GREM1,HAND1,NKX3-2,OVOL2,T	Adipose_VO	GO Biological Process
GO:0060541	respiratory system development	6	188	0.0058	ENSP00000276659,ENSP00000309913,ENSP00000322568,ENSP00000331327,ENSP00000332256,ENSP00000356857	ALDH1A3,RSPO2,SOX11,TBX5,TCF21,WT1	Adipose_VO	GO Biological Process
GO:0048663	neuron fate commitment	4	68	0.006	ENSP00000230658,ENSP00000290759,ENSP00000295886,ENSP00000339004	FOXG1,ISL1,ISL2,NKX6-1	Adipose_VO	GO Biological Process
GO:0035634	response to stilbenoid	2	5	0.0061	ENSP00000320209,ENSP00000399421	CD36,CIDEA	Adipose_VO	GO Biological Process
GO:0006641	triglyceride metabolic process	4	69	0.0062	ENSP00000256104,ENSP00000309757,ENSP00000319814,ENSP00000342828	FABP4,LPL,NKX2-3,PCK1	Adipose_VO	GO Biological Process
GO:0003281	ventricular septum development	4	70	0.0064	ENSP00000251020,ENSP00000263816,ENSP00000309913,ENSP00000322568	LRP2,SALL1,SOX11,TBX5	Adipose_VO	GO Biological Process
GO:0014706	striated muscle tissue development	7	271	0.0064	ENSP00000230658,ENSP00000231121,ENSP00000263816,ENSP00000309913,ENSP00000322568,ENSP00000331327,ENSP00000356857	HAND1,ISL1,LRP2,SOX11,TBX5,TCF21,WT1	Adipose_VO	GO Biological Process
GO:0030326	embryonic limb morphogenesis	5	126	0.0064	ENSP00000251020,ENSP00000276659,ENSP00000309913,ENSP00000376322,ENSP00000478319	GREM1,HOXD13,RSPO2,SALL1,TBX5	Adipose_VO	GO Biological Process
GO:0003151	outflow tract morphogenesis	4	71	0.0066	ENSP00000230658,ENSP00000263816,ENSP00000322568,ENSP00000332591	ISL1,LRP2,NPY2R,SOX11	Adipose_VO	GO Biological Process
GO:0001708	cell fate specification	4	72	0.0069	ENSP00000230658,ENSP00000290759,ENSP00000295886,ENSP00000304502	ISL1,ISL2,NKX6-1,SIX2	Adipose_VO	GO Biological Process
GO:0031016	pancreas development	4	72	0.0069	ENSP00000230658,ENSP00000295886,ENSP00000371875,ENSP00000372313	ISL1,MSLN,NKX3-2,NKX6-1	Adipose_VO	GO Biological Process
GO:0031324	negative regulation of cellular metabolic process	25	2463	0.007	ENSP00000222543,ENSP00000230658,ENSP00000231121,ENSP00000239144,ENSP00000251020,ENSP00000256104,ENSP00000278780,ENSP00000295886,ENSP00000296839,ENSP00000296946,ENSP00000299855,ENSP00000307540,ENSP00000322568,ENSP00000331327,ENSP00000339004,ENSP00000348170,ENSP00000355001,ENSP00000356857,ENSP00000362186,ENSP00000371875,ENSP00000381101,ENSP00000399421,ENSP00000401645,ENSP00000478026,ENSP00000478319	ANXA8,CD36,CST2,FABP4,FOXG1,FOXQ1,GREM1,HAND1,HOXB8,HP,ISL1,MMP3,NKX3-2,NKX6-1,OVOL2,PCDH11X,POU3F3,SALL1,SERPINB2,SERPINB7,SOX11,T,TCF21,TFPI2,WT1	Adipose_VO	GO Biological Process
GO:0048762	mesenchymal cell differentiation	5	130	0.0071	ENSP00000230658,ENSP00000278780,ENSP00000304502,ENSP00000322568,ENSP00000356857	ISL1,OVOL2,SIX2,SOX11,TCF21	Adipose_VO	GO Biological Process
GO:0009892	negative regulation of metabolic process	27	2762	0.0072	ENSP00000222543,ENSP00000230658,ENSP00000231121,ENSP00000239144,ENSP00000251020,ENSP00000256104,ENSP00000257632,ENSP00000278780,ENSP00000295886,ENSP00000296839,ENSP00000296946,ENSP00000299855,ENSP00000307540,ENSP00000320209,ENSP00000322568,ENSP00000331327,ENSP00000339004,ENSP00000348170,ENSP00000355001,ENSP00000356857,ENSP00000362186,ENSP00000371875,ENSP00000381101,ENSP00000399421,ENSP00000401645…	ANXA8,CD36,CIDEA,CST2,FABP4,FOXG1,FOXQ1,GREM1,HAND1,HOXB8,HP,ISL1,MMP3,NKX3-2,NKX6-1,OVOL2,PCDH11X,POU3F3,SALL1,SERPINB2,SERPINB7,SOX11,T,TCF21,TFPI2,UPK3B,WT1	Adipose_VO	GO Biological Process
GO:0048863	stem cell differentiation	5	131	0.0073	ENSP00000230658,ENSP00000278780,ENSP00000296946,ENSP00000322568,ENSP00000478319	GREM1,ISL1,OVOL2,SOX11,T	Adipose_VO	GO Biological Process
GO:0007517	muscle organ development	7	287	0.0084	ENSP00000230658,ENSP00000231121,ENSP00000263816,ENSP00000322568,ENSP00000331327,ENSP00000356857,ENSP00000375921	HAND1,ISL1,LRP2,PAX3,SOX11,TCF21,WT1	Adipose_VO	GO Biological Process
GO:0048514	blood vessel morphogenesis	8	381	0.0091	ENSP00000231121,ENSP00000263816,ENSP00000278780,ENSP00000296946,ENSP00000309913,ENSP00000331327,ENSP00000356857,ENSP00000478319	GREM1,HAND1,LRP2,OVOL2,T,TBX5,TCF21,WT1	Adipose_VO	GO Biological Process
GO:0010886	positive regulation of cholesterol storage	2	7	0.0094	ENSP00000309757,ENSP00000399421	CD36,LPL	Adipose_VO	GO Biological Process
GO:0010890	positive regulation of sequestering of triglyceride	2	7	0.0094	ENSP00000309757,ENSP00000320209	CIDEA,LPL	Adipose_VO	GO Biological Process
GO:0010717	regulation of epithelial to mesenchymal transition	4	81	0.0098	ENSP00000230658,ENSP00000278780,ENSP00000309913,ENSP00000478319	GREM1,ISL1,OVOL2,TBX5	Adipose_VO	GO Biological Process
GO:0048645	animal organ formation	3	35	0.0098	ENSP00000230658,ENSP00000263816,ENSP00000371875	ISL1,LRP2,NKX3-2	Adipose_VO	GO Biological Process
GO:0072359	circulatory system development	12	807	0.01	ENSP00000230658,ENSP00000231121,ENSP00000251020,ENSP00000263816,ENSP00000278780,ENSP00000296946,ENSP00000309913,ENSP00000322568,ENSP00000331327,ENSP00000332591,ENSP00000356857,ENSP00000478319	GREM1,HAND1,ISL1,LRP2,NPY2R,OVOL2,SALL1,SOX11,T,TBX5,TCF21,WT1	Adipose_VO	GO Biological Process
GO:0006935	chemotaxis	9	491	0.0107	ENSP00000226317,ENSP00000230658,ENSP00000290759,ENSP00000302234,ENSP00000309439,ENSP00000339004,ENSP00000384906,ENSP00000436126,ENSP00000479955	CCL11,CCL18,CXCL6,FOXG1,HOXB9,ISL1,ISL2,SAA1,SAA2	Adipose_VO	GO Biological Process
GO:0002072	optic cup morphogenesis involved in camera-type eye development	2	8	0.0112	ENSP00000322568,ENSP00000332256	ALDH1A3,SOX11	Adipose_VO	GO Biological Process
GO:0010727	negative regulation of hydrogen peroxide metabolic process	2	8	0.0112	ENSP00000299855,ENSP00000348170	HP,MMP3	Adipose_VO	GO Biological Process
GO:0048523	negative regulation of cellular process	37	4454	0.0112	ENSP00000222543,ENSP00000230658,ENSP00000231121,ENSP00000239144,ENSP00000251020,ENSP00000253968,ENSP00000256104,ENSP00000263816,ENSP00000273666,ENSP00000278780,ENSP00000290759,ENSP00000295886,ENSP00000296839,ENSP00000296946,ENSP00000299855,ENSP00000304502,ENSP00000307540,ENSP00000309913,ENSP00000320209,ENSP00000322568,ENSP00000331327,ENSP00000332591,ENSP00000339004,ENSP00000348170,ENSP00000355001…	ANXA8,BARX1,CD36,CIDEA,CST2,FABP4,FOXG1,FOXQ1,GREM1,HAND1,HOXB8,HP,ISL1,ISL2,KLK8,LRP2,MMP3,NKX3-2,NKX6-1,NPY2R,OVOL2,PCDH11X,POU3F3,POU3F4,SALL1,SALL3,SERPINB2,SERPINB7,SIX2,SOX11,STMN2,STXBP5L,T,TBX5,TCF21,TFPI2,WT1	Adipose_VO	GO Biological Process
GO:0050793	regulation of developmental process	24	2416	0.0112	ENSP00000230658,ENSP00000239144,ENSP00000239165,ENSP00000263816,ENSP00000276659,ENSP00000278780,ENSP00000282020,ENSP00000290759,ENSP00000295886,ENSP00000302234,ENSP00000304502,ENSP00000309757,ENSP00000309913,ENSP00000322568,ENSP00000331327,ENSP00000339004,ENSP00000356065,ENSP00000371875,ENSP00000375682,ENSP00000376322,ENSP00000381101,ENSP00000399421,ENSP00000429243,ENSP00000478319	CCL11,CD36,FOXG1,GREM1,GRID2,HOXB7,HOXB8,HOXD13,IL20,ISL1,ISL2,KLK8,LPL,LRP2,NKX3-2,NKX6-1,OVOL2,RSPO2,SERPINB7,SIX2,SOX11,STMN2,TBX5,WT1	Adipose_VO	GO Biological Process
GO:0072124	regulation of glomerular mesangial cell proliferation	2	8	0.0112	ENSP00000331327,ENSP00000381101	SERPINB7,WT1	Adipose_VO	GO Biological Process
GO:0072161	mesenchymal cell differentiation involved in kidney development	2	8	0.0112	ENSP00000304502,ENSP00000356857	SIX2,TCF21	Adipose_VO	GO Biological Process
GO:0003156	regulation of animal organ formation	3	38	0.0115	ENSP00000230658,ENSP00000309913,ENSP00000331327	ISL1,TBX5,WT1	Adipose_VO	GO Biological Process
GO:0009953	dorsal/ventral pattern formation	4	87	0.0116	ENSP00000278780,ENSP00000295886,ENSP00000339004,ENSP00000478319	FOXG1,GREM1,NKX6-1,OVOL2	Adipose_VO	GO Biological Process
GO:0035136	forelimb morphogenesis	3	39	0.0121	ENSP00000276659,ENSP00000309913,ENSP00000441823	RSPO2,SALL3,TBX5	Adipose_VO	GO Biological Process
GO:0045165	cell fate commitment	6	230	0.0127	ENSP00000230658,ENSP00000290759,ENSP00000295886,ENSP00000304502,ENSP00000331327,ENSP00000339004	FOXG1,ISL1,ISL2,NKX6-1,SIX2,WT1	Adipose_VO	GO Biological Process
GO:0048738	cardiac muscle tissue development	5	154	0.0127	ENSP00000230658,ENSP00000231121,ENSP00000263816,ENSP00000309913,ENSP00000331327	HAND1,ISL1,LRP2,TBX5,WT1	Adipose_VO	GO Biological Process
GO:0003139	secondary heart field specification	2	9	0.0128	ENSP00000230658,ENSP00000263816	ISL1,LRP2	Adipose_VO	GO Biological Process
GO:0060539	diaphragm development	2	9	0.0128	ENSP00000331327,ENSP00000356857	TCF21,WT1	Adipose_VO	GO Biological Process
GO:0003266	regulation of secondary heart field cardioblast proliferation	2	10	0.015	ENSP00000230658,ENSP00000309913	ISL1,TBX5	Adipose_VO	GO Biological Process
GO:0065008	regulation of biological quality	31	3559	0.015	ENSP00000216211,ENSP00000222543,ENSP00000230658,ENSP00000256104,ENSP00000273666,ENSP00000276651,ENSP00000282020,ENSP00000295569,ENSP00000295589,ENSP00000295886,ENSP00000299529,ENSP00000302234,ENSP00000309757,ENSP00000319814,ENSP00000320209,ENSP00000322568,ENSP00000328230,ENSP00000332256,ENSP00000332591,ENSP00000341942,ENSP00000342828,ENSP00000353608,ENSP00000355001,ENSP00000375682,ENSP00000384881…	ABCB5,ALDH1A3,ALOX15,ANXA8,ATP13A5,CCKAR,CCL11,CD36,CIDEA,CRABP1,DPYS,DSC3,FABP4,FAM19A4,FFAR3,GRID2,ISL1,KLK8,LPL,NKX2-3,NKX6-1,NPY2R,PCK1,POU3F3,SAA1,SCN4A,SERPINB2,SOX11,STXBP5L,TFPI2,UPK3A	Adipose_VO	GO Biological Process
GO:0060425	lung morphogenesis	3	44	0.0161	ENSP00000276659,ENSP00000322568,ENSP00000356857	RSPO2,SOX11,TCF21	Adipose_VO	GO Biological Process
GO:0044249	cellular biosynthetic process	37	4567	0.0166	ENSP00000230658,ENSP00000231121,ENSP00000239144,ENSP00000239151,ENSP00000239165,ENSP00000251020,ENSP00000253968,ENSP00000278780,ENSP00000282928,ENSP00000295886,ENSP00000296839,ENSP00000296946,ENSP00000304502,ENSP00000307041,ENSP00000309439,ENSP00000309757,ENSP00000309913,ENSP00000319814,ENSP00000320209,ENSP00000322568,ENSP00000331327,ENSP00000332256,ENSP00000339004,ENSP00000342828,ENSP00000350549…	ALDH1A3,ALOX15,BARX1,BNC1,CIDEA,FOXG1,FOXQ1,HAND1,HMX3,HOXB5,HOXB7,HOXB8,HOXB9,HOXD13,ISL1,LPL,MUC16,NKX2-3,NKX3-2,NKX6-1,OVOL2,PAX1,PAX3,PCK1,POU3F3,POU3F4,SALL1,SALL3,SIM1,SIX2,SOX11,T,TBX5,TCF21,TLX1,WT1,ZIC1	Adipose_VO	GO Biological Process
GO:0006953	acute-phase response	3	45	0.017	ENSP00000348170,ENSP00000384906,ENSP00000436126	HP,SAA1,SAA2	Adipose_VO	GO Biological Process
GO:0048247	lymphocyte chemotaxis	3	45	0.017	ENSP00000302234,ENSP00000384906,ENSP00000479955	CCL11,CCL18,SAA1	Adipose_VO	GO Biological Process
GO:0060099	regulation of phagocytosis, engulfment	2	11	0.0172	ENSP00000399421,ENSP00000458832	ALOX15,CD36	Adipose_VO	GO Biological Process
GO:0060536	cartilage morphogenesis	2	11	0.0172	ENSP00000231121,ENSP00000276659	HAND1,RSPO2	Adipose_VO	GO Biological Process
GO:0060911	cardiac cell fate commitment	2	11	0.0172	ENSP00000230658,ENSP00000331327	ISL1,WT1	Adipose_VO	GO Biological Process
GO:0008284	positive regulation of cell population proliferation	12	878	0.0174	ENSP00000230658,ENSP00000263816,ENSP00000296946,ENSP00000302234,ENSP00000304502,ENSP00000307041,ENSP00000309913,ENSP00000322568,ENSP00000339004,ENSP00000355001,ENSP00000381101,ENSP00000478319	BNC1,CCL11,FOXG1,GREM1,ISL1,LRP2,POU3F3,SERPINB7,SIX2,SOX11,T,TBX5	Adipose_VO	GO Biological Process
GO:0032330	regulation of chondrocyte differentiation	3	46	0.0175	ENSP00000304502,ENSP00000371875,ENSP00000478319	GREM1,NKX3-2,SIX2	Adipose_VO	GO Biological Process
GO:0001841	neural tube formation	4	101	0.018	ENSP00000263816,ENSP00000278780,ENSP00000296946,ENSP00000322568	LRP2,OVOL2,SOX11,T	Adipose_VO	GO Biological Process
GO:0090087	regulation of peptide transport	10	654	0.0186	ENSP00000230658,ENSP00000273666,ENSP00000282928,ENSP00000295886,ENSP00000309757,ENSP00000320209,ENSP00000328230,ENSP00000332591,ENSP00000384906,ENSP00000399421	CD36,CIDEA,FFAR3,ISL1,LPL,NKX6-1,NPY2R,SAA1,STXBP5L,ZIC1	Adipose_VO	GO Biological Process
GO:0010629	negative regulation of gene expression	18	1670	0.0189	ENSP00000230658,ENSP00000231121,ENSP00000239144,ENSP00000251020,ENSP00000256104,ENSP00000257632,ENSP00000278780,ENSP00000295886,ENSP00000296839,ENSP00000296946,ENSP00000322568,ENSP00000331327,ENSP00000339004,ENSP00000355001,ENSP00000356857,ENSP00000371875,ENSP00000399421,ENSP00000478319	CD36,FABP4,FOXG1,FOXQ1,GREM1,HAND1,HOXB8,ISL1,NKX3-2,NKX6-1,OVOL2,POU3F3,SALL1,SOX11,T,TCF21,UPK3B,WT1	Adipose_VO	GO Biological Process
GO:0021889	olfactory bulb interneuron differentiation	2	12	0.0192	ENSP00000251020,ENSP00000441823	SALL1,SALL3	Adipose_VO	GO Biological Process
GO:0048806	genitalia development	3	48	0.0192	ENSP00000263816,ENSP00000331327,ENSP00000376322	HOXD13,LRP2,WT1	Adipose_VO	GO Biological Process
GO:0048935	peripheral nervous system neuron development	2	12	0.0192	ENSP00000230658,ENSP00000290759	ISL1,ISL2	Adipose_VO	GO Biological Process
GO:0051050	positive regulation of transport	12	892	0.0192	ENSP00000230658,ENSP00000273666,ENSP00000282928,ENSP00000295886,ENSP00000309757,ENSP00000322568,ENSP00000323587,ENSP00000328230,ENSP00000332591,ENSP00000384906,ENSP00000399421,ENSP00000478319	CD36,FFAR3,GREM1,ISL1,ITLN1,LPL,NKX6-1,NPY2R,SAA1,SOX11,STXBP5L,ZIC1	Adipose_VO	GO Biological Process
GO:0055010	ventricular cardiac muscle tissue morphogenesis	3	48	0.0192	ENSP00000230658,ENSP00000231121,ENSP00000263816	HAND1,ISL1,LRP2	Adipose_VO	GO Biological Process
GO:0002791	regulation of peptide secretion	8	452	0.0207	ENSP00000230658,ENSP00000273666,ENSP00000295886,ENSP00000309757,ENSP00000320209,ENSP00000328230,ENSP00000332591,ENSP00000384906	CIDEA,FFAR3,ISL1,LPL,NKX6-1,NPY2R,SAA1,STXBP5L	Adipose_VO	GO Biological Process
GO:0046883	regulation of hormone secretion	6	261	0.0207	ENSP00000230658,ENSP00000273666,ENSP00000295589,ENSP00000295886,ENSP00000322568,ENSP00000328230	CCKAR,FFAR3,ISL1,NKX6-1,SOX11,STXBP5L	Adipose_VO	GO Biological Process
GO:0002793	positive regulation of peptide secretion	6	262	0.0209	ENSP00000230658,ENSP00000273666,ENSP00000295886,ENSP00000309757,ENSP00000332591,ENSP00000384906	ISL1,LPL,NKX6-1,NPY2R,SAA1,STXBP5L	Adipose_VO	GO Biological Process
GO:0045595	regulation of cell differentiation	18	1695	0.021	ENSP00000230658,ENSP00000239144,ENSP00000263816,ENSP00000278780,ENSP00000282020,ENSP00000290759,ENSP00000295886,ENSP00000304502,ENSP00000309757,ENSP00000309913,ENSP00000322568,ENSP00000339004,ENSP00000356065,ENSP00000371875,ENSP00000375682,ENSP00000399421,ENSP00000429243,ENSP00000478319	CD36,FOXG1,GREM1,GRID2,HOXB8,IL20,ISL1,ISL2,KLK8,LPL,LRP2,NKX3-2,NKX6-1,OVOL2,SIX2,SOX11,STMN2,TBX5	Adipose_VO	GO Biological Process
GO:0045597	positive regulation of cell differentiation	12	908	0.021	ENSP00000230658,ENSP00000263816,ENSP00000278780,ENSP00000295886,ENSP00000309757,ENSP00000309913,ENSP00000322568,ENSP00000339004,ENSP00000356065,ENSP00000399421,ENSP00000429243,ENSP00000478319	CD36,FOXG1,GREM1,IL20,ISL1,LPL,LRP2,NKX6-1,OVOL2,SOX11,STMN2,TBX5	Adipose_VO	GO Biological Process
GO:1901576	organic substance biosynthetic process	37	4656	0.021	ENSP00000230658,ENSP00000231121,ENSP00000239144,ENSP00000239151,ENSP00000239165,ENSP00000251020,ENSP00000253968,ENSP00000278780,ENSP00000282928,ENSP00000295886,ENSP00000296839,ENSP00000296946,ENSP00000304502,ENSP00000307041,ENSP00000309439,ENSP00000309757,ENSP00000309913,ENSP00000319814,ENSP00000320209,ENSP00000322568,ENSP00000331327,ENSP00000332256,ENSP00000339004,ENSP00000342828,ENSP00000350549…	ALDH1A3,ALOX15,BARX1,BNC1,CIDEA,FOXG1,FOXQ1,HAND1,HMX3,HOXB5,HOXB7,HOXB8,HOXB9,HOXD13,ISL1,LPL,MUC16,NKX2-3,NKX3-2,NKX6-1,OVOL2,PAX1,PAX3,PCK1,POU3F3,POU3F4,SALL1,SALL3,SIM1,SIX2,SOX11,T,TBX5,TCF21,TLX1,WT1,ZIC1	Adipose_VO	GO Biological Process
GO:1903530	regulation of secretion by cell	10	672	0.021	ENSP00000230658,ENSP00000273666,ENSP00000295589,ENSP00000295886,ENSP00000309757,ENSP00000320209,ENSP00000322568,ENSP00000328230,ENSP00000332591,ENSP00000384906	CCKAR,CIDEA,FFAR3,ISL1,LPL,NKX6-1,NPY2R,SAA1,SOX11,STXBP5L	Adipose_VO	GO Biological Process
GO:0009948	anterior/posterior axis specification	3	51	0.0211	ENSP00000296946,ENSP00000304502,ENSP00000331327	SIX2,T,WT1	Adipose_VO	GO Biological Process
GO:0072075	metanephric mesenchyme development	2	14	0.0232	ENSP00000331327,ENSP00000356857	TCF21,WT1	Adipose_VO	GO Biological Process
GO:1903532	positive regulation of secretion by cell	7	364	0.0234	ENSP00000230658,ENSP00000273666,ENSP00000295886,ENSP00000309757,ENSP00000322568,ENSP00000332591,ENSP00000384906	ISL1,LPL,NKX6-1,NPY2R,SAA1,SOX11,STXBP5L	Adipose_VO	GO Biological Process
GO:0051172	negative regulation of nitrogen compound metabolic process	22	2307	0.0247	ENSP00000222543,ENSP00000230658,ENSP00000231121,ENSP00000239144,ENSP00000251020,ENSP00000256104,ENSP00000278780,ENSP00000295886,ENSP00000296839,ENSP00000296946,ENSP00000307540,ENSP00000322568,ENSP00000331327,ENSP00000339004,ENSP00000355001,ENSP00000356857,ENSP00000371875,ENSP00000381101,ENSP00000399421,ENSP00000401645,ENSP00000478026,ENSP00000478319	ANXA8,CD36,CST2,FABP4,FOXG1,FOXQ1,GREM1,HAND1,HOXB8,ISL1,NKX3-2,NKX6-1,OVOL2,POU3F3,SALL1,SERPINB2,SERPINB7,SOX11,T,TCF21,TFPI2,WT1	Adipose_VO	GO Biological Process
GO:0007368	determination of left/right symmetry	4	115	0.0254	ENSP00000231121,ENSP00000278780,ENSP00000296946,ENSP00000371875	HAND1,NKX3-2,OVOL2,T	Adipose_VO	GO Biological Process
GO:0042127	regulation of cell population proliferation	17	1594	0.0255	ENSP00000226317,ENSP00000230658,ENSP00000263816,ENSP00000278780,ENSP00000296946,ENSP00000302234,ENSP00000304502,ENSP00000307041,ENSP00000309913,ENSP00000322568,ENSP00000331327,ENSP00000339004,ENSP00000342828,ENSP00000355001,ENSP00000376322,ENSP00000381101,ENSP00000478319	BNC1,CCL11,CXCL6,FOXG1,GREM1,HOXD13,ISL1,LRP2,NKX2-3,OVOL2,POU3F3,SERPINB7,SIX2,SOX11,T,TBX5,WT1	Adipose_VO	GO Biological Process
GO:0008595	anterior/posterior axis specification, embryo	2	15	0.0256	ENSP00000296946,ENSP00000331327	T,WT1	Adipose_VO	GO Biological Process
GO:0042953	lipoprotein transport	2	15	0.0256	ENSP00000263816,ENSP00000399421	CD36,LRP2	Adipose_VO	GO Biological Process
GO:0060977	coronary vasculature morphogenesis	2	15	0.0256	ENSP00000263816,ENSP00000309913	LRP2,TBX5	Adipose_VO	GO Biological Process
GO:0072091	regulation of stem cell proliferation	3	56	0.0258	ENSP00000278780,ENSP00000322568,ENSP00000339004	FOXG1,OVOL2,SOX11	Adipose_VO	GO Biological Process
GO:0032102	negative regulation of response to external stimulus	6	281	0.027	ENSP00000230658,ENSP00000282020,ENSP00000375682,ENSP00000384906,ENSP00000401645,ENSP00000478319	GREM1,GRID2,ISL1,KLK8,SAA1,SERPINB2	Adipose_VO	GO Biological Process
GO:0006954	inflammatory response	8	482	0.0277	ENSP00000226317,ENSP00000302234,ENSP00000328230,ENSP00000348170,ENSP00000384906,ENSP00000436126,ENSP00000458832,ENSP00000479955	ALOX15,CCL11,CCL18,CXCL6,FFAR3,HP,SAA1,SAA2	Adipose_VO	GO Biological Process
GO:0010744	positive regulation of macrophage derived foam cell differentiation	2	16	0.0278	ENSP00000309757,ENSP00000399421	CD36,LPL	Adipose_VO	GO Biological Process
GO:0014032	neural crest cell development	3	58	0.0278	ENSP00000230658,ENSP00000278780,ENSP00000322568	ISL1,OVOL2,SOX11	Adipose_VO	GO Biological Process
GO:0045618	positive regulation of keratinocyte differentiation	2	16	0.0278	ENSP00000278780,ENSP00000356065	IL20,OVOL2	Adipose_VO	GO Biological Process
GO:0060413	atrial septum morphogenesis	2	16	0.0278	ENSP00000230658,ENSP00000309913	ISL1,TBX5	Adipose_VO	GO Biological Process
GO:0071345	cellular response to cytokine stimulus	12	953	0.0283	ENSP00000226317,ENSP00000256104,ENSP00000295886,ENSP00000299855,ENSP00000302234,ENSP00000319814,ENSP00000356065,ENSP00000384906,ENSP00000399421,ENSP00000401645,ENSP00000458832,ENSP00000479955	ALOX15,CCL11,CCL18,CD36,CXCL6,FABP4,IL20,MMP3,NKX6-1,PCK1,SAA1,SERPINB2	Adipose_VO	GO Biological Process
GO:0030858	positive regulation of epithelial cell differentiation	3	59	0.0289	ENSP00000278780,ENSP00000295886,ENSP00000356065	IL20,NKX6-1,OVOL2	Adipose_VO	GO Biological Process
GO:0031290	retinal ganglion cell axon guidance	2	17	0.0304	ENSP00000230658,ENSP00000290759	ISL1,ISL2	Adipose_VO	GO Biological Process
GO:0090185	negative regulation of kidney development	2	17	0.0304	ENSP00000331327,ENSP00000478319	GREM1,WT1	Adipose_VO	GO Biological Process
GO:0045665	negative regulation of neuron differentiation	5	205	0.0322	ENSP00000230658,ENSP00000290759,ENSP00000339004,ENSP00000375682,ENSP00000429243	FOXG1,ISL1,ISL2,KLK8,STMN2	Adipose_VO	GO Biological Process
GO:0006833	water transport	2	18	0.0325	ENSP00000216211,ENSP00000297988	AQP7,UPK3A	Adipose_VO	GO Biological Process
GO:0050900	leukocyte migration	6	296	0.0325	ENSP00000226317,ENSP00000253188,ENSP00000302234,ENSP00000342828,ENSP00000384906,ENSP00000479955	CCL11,CCL18,CXCL6,NKX2-3,SAA1,SLC7A10	Adipose_VO	GO Biological Process
GO:1905330	regulation of morphogenesis of an epithelium	4	130	0.0345	ENSP00000239165,ENSP00000304502,ENSP00000376322,ENSP00000478319	GREM1,HOXB7,HOXD13,SIX2	Adipose_VO	GO Biological Process
GO:0001570	vasculogenesis	3	65	0.0349	ENSP00000296946,ENSP00000309913,ENSP00000331327	T,TBX5,WT1	Adipose_VO	GO Biological Process
GO:0003006	developmental process involved in reproduction	9	622	0.0349	ENSP00000231121,ENSP00000251020,ENSP00000263816,ENSP00000278780,ENSP00000331327,ENSP00000356857,ENSP00000376322,ENSP00000405202,ENSP00000417658	HAND1,HOXD13,LRP2,OVOL2,PTCHD3,SALL1,SPANXB2,TCF21,WT1	Adipose_VO	GO Biological Process
GO:0003215	cardiac right ventricle morphogenesis	2	19	0.0349	ENSP00000230658,ENSP00000231121	HAND1,ISL1	Adipose_VO	GO Biological Process
GO:0007263	nitric oxide mediated signal transduction	2	19	0.0349	ENSP00000332591,ENSP00000399421	CD36,NPY2R	Adipose_VO	GO Biological Process
GO:0010605	negative regulation of macromolecule metabolic process	23	2558	0.0349	ENSP00000222543,ENSP00000230658,ENSP00000231121,ENSP00000239144,ENSP00000251020,ENSP00000256104,ENSP00000257632,ENSP00000278780,ENSP00000295886,ENSP00000296839,ENSP00000296946,ENSP00000307540,ENSP00000322568,ENSP00000331327,ENSP00000339004,ENSP00000355001,ENSP00000356857,ENSP00000371875,ENSP00000381101,ENSP00000399421,ENSP00000401645,ENSP00000478026,ENSP00000478319	ANXA8,CD36,CST2,FABP4,FOXG1,FOXQ1,GREM1,HAND1,HOXB8,ISL1,NKX3-2,NKX6-1,OVOL2,POU3F3,SALL1,SERPINB2,SERPINB7,SOX11,T,TCF21,TFPI2,UPK3B,WT1	Adipose_VO	GO Biological Process
GO:0010817	regulation of hormone levels	8	511	0.0349	ENSP00000230658,ENSP00000273666,ENSP00000295589,ENSP00000295886,ENSP00000299529,ENSP00000322568,ENSP00000328230,ENSP00000332256	ALDH1A3,CCKAR,CRABP1,FFAR3,ISL1,NKX6-1,SOX11,STXBP5L	Adipose_VO	GO Biological Process
GO:0019432	triglyceride biosynthetic process	2	19	0.0349	ENSP00000309757,ENSP00000319814	LPL,PCK1	Adipose_VO	GO Biological Process
GO:0032331	negative regulation of chondrocyte differentiation	2	19	0.0349	ENSP00000371875,ENSP00000478319	GREM1,NKX3-2	Adipose_VO	GO Biological Process
GO:0060039	pericardium development	2	19	0.0349	ENSP00000309913,ENSP00000331327	TBX5,WT1	Adipose_VO	GO Biological Process
GO:0060571	morphogenesis of an epithelial fold	2	19	0.0349	ENSP00000278780,ENSP00000376322	HOXD13,OVOL2	Adipose_VO	GO Biological Process
GO:0061371	determination of heart left/right asymmetry	3	65	0.0349	ENSP00000231121,ENSP00000278780,ENSP00000296946	HAND1,OVOL2,T	Adipose_VO	GO Biological Process
GO:0090190	positive regulation of branching involved in ureteric bud morphogenesis	2	19	0.0349	ENSP00000239165,ENSP00000478319	GREM1,HOXB7	Adipose_VO	GO Biological Process
GO:0048608	reproductive structure development	7	405	0.035	ENSP00000231121,ENSP00000251020,ENSP00000263816,ENSP00000278780,ENSP00000331327,ENSP00000356857,ENSP00000376322	HAND1,HOXD13,LRP2,OVOL2,SALL1,TCF21,WT1	Adipose_VO	GO Biological Process
GO:0000902	cell morphogenesis	9	626	0.0351	ENSP00000216211,ENSP00000230658,ENSP00000261172,ENSP00000263816,ENSP00000290759,ENSP00000295589,ENSP00000339004,ENSP00000375682,ENSP00000478319	CCKAR,EPYC,FOXG1,GREM1,ISL1,ISL2,KLK8,LRP2,UPK3A	Adipose_VO	GO Biological Process
GO:0001707	mesoderm formation	3	66	0.0351	ENSP00000231121,ENSP00000296946,ENSP00000304502	HAND1,SIX2,T	Adipose_VO	GO Biological Process
GO:0050909	sensory perception of taste	3	66	0.0351	ENSP00000307540,ENSP00000381339,ENSP00000399421	CD36,CST2,GNAT3	Adipose_VO	GO Biological Process
GO:0042474	middle ear morphogenesis	2	20	0.0363	ENSP00000304502,ENSP00000371875	NKX3-2,SIX2	Adipose_VO	GO Biological Process
GO:0090092	regulation of transmembrane receptor protein serine/threonine kinase signaling pathway	5	220	0.0389	ENSP00000263816,ENSP00000278780,ENSP00000320209,ENSP00000322568,ENSP00000478319	CIDEA,GREM1,LRP2,OVOL2,SOX11	Adipose_VO	GO Biological Process
GO:0042573	retinoic acid metabolic process	2	21	0.0392	ENSP00000299529,ENSP00000332256	ALDH1A3,CRABP1	Adipose_VO	GO Biological Process
GO:0072207	metanephric epithelium development	2	21	0.0392	ENSP00000331327,ENSP00000355001	POU3F3,WT1	Adipose_VO	GO Biological Process
GO:2000678	negative regulation of transcription regulatory region DNA binding	2	21	0.0392	ENSP00000231121,ENSP00000322568	HAND1,SOX11	Adipose_VO	GO Biological Process
GO:0048583	regulation of response to stimulus	31	3882	0.0404	ENSP00000226317,ENSP00000230658,ENSP00000251020,ENSP00000253968,ENSP00000256104,ENSP00000263816,ENSP00000264318,ENSP00000276659,ENSP00000278780,ENSP00000282020,ENSP00000282928,ENSP00000299855,ENSP00000302234,ENSP00000309757,ENSP00000320209,ENSP00000321005,ENSP00000322568,ENSP00000328230,ENSP00000332591,ENSP00000356065,ENSP00000356857,ENSP00000375682,ENSP00000381008,ENSP00000384906,ENSP00000399421…	ALOX15,BARX1,CCL11,CCL18,CD300LG,CD36,CIDEA,CXCL6,FABP4,FFAR3,GABRA4,GREM1,GRID2,IL20,ISL1,KLK8,LPL,LRP2,MMP3,MUC16,NPY2R,OVOL2,RSPO2,SAA1,SAA2,SALL1,SALL3,SERPINB2,SOX11,TCF21,ZIC1	Adipose_VO	GO Biological Process
GO:0048699	generation of neurons	15	1422	0.0406	ENSP00000230658,ENSP00000251020,ENSP00000261172,ENSP00000263816,ENSP00000276659,ENSP00000282020,ENSP00000290759,ENSP00000295589,ENSP00000295886,ENSP00000322568,ENSP00000339004,ENSP00000362296,ENSP00000375682,ENSP00000429243,ENSP00000441823	CCKAR,EPYC,FOXG1,GRID2,ISL1,ISL2,KLK8,LRP2,NKX6-1,POU3F4,RSPO2,SALL1,SALL3,SOX11,STMN2	Adipose_VO	GO Biological Process
GO:0007530	sex determination	2	22	0.0418	ENSP00000331327,ENSP00000356857	TCF21,WT1	Adipose_VO	GO Biological Process
GO:0019730	antimicrobial humoral response	4	143	0.0434	ENSP00000226317,ENSP00000302234,ENSP00000323587,ENSP00000479955	CCL11,CCL18,CXCL6,ITLN1	Adipose_VO	GO Biological Process
GO:0019221	cytokine-mediated signaling pathway	9	655	0.0441	ENSP00000226317,ENSP00000299855,ENSP00000302234,ENSP00000356065,ENSP00000384906,ENSP00000399421,ENSP00000401645,ENSP00000458832,ENSP00000479955	ALOX15,CCL11,CCL18,CD36,CXCL6,IL20,MMP3,SAA1,SERPINB2	Adipose_VO	GO Biological Process
GO:0030325	adrenal gland development	2	23	0.0447	ENSP00000251020,ENSP00000331327	SALL1,WT1	Adipose_VO	GO Biological Process
GO:0030539	male genitalia development	2	23	0.0447	ENSP00000331327,ENSP00000376322	HOXD13,WT1	Adipose_VO	GO Biological Process
GO:0031645	negative regulation of neurological system process	2	23	0.0447	ENSP00000332591,ENSP00000375682	KLK8,NPY2R	Adipose_VO	GO Biological Process
GO:0001667	ameboidal-type cell migration	4	146	0.0455	ENSP00000230658,ENSP00000278780,ENSP00000296946,ENSP00000478319	GREM1,ISL1,OVOL2,T	Adipose_VO	GO Biological Process
GO:0070098	chemokine-mediated signaling pathway	3	75	0.0459	ENSP00000226317,ENSP00000302234,ENSP00000479955	CCL11,CCL18,CXCL6	Adipose_VO	GO Biological Process
GO:0009611	response to wounding	8	547	0.0472	ENSP00000222543,ENSP00000230658,ENSP00000375682,ENSP00000384906,ENSP00000399421,ENSP00000401645,ENSP00000458832,ENSP00000478026	ALOX15,ANXA8,CD36,ISL1,KLK8,SAA1,SERPINB2,TFPI2	Adipose_VO	GO Biological Process
GO:0021537	telencephalon development	5	237	0.049	ENSP00000251020,ENSP00000332256,ENSP00000339004,ENSP00000355001,ENSP00000441823	ALDH1A3,FOXG1,POU3F3,SALL1,SALL3	Adipose_VO	GO Biological Process
GO:0008202	steroid metabolic process	17	248	8.15e-11	ENSP00000222002,ENSP00000226444,ENSP00000254227,ENSP00000263816,ENSP00000268053,ENSP00000276449,ENSP00000285930,ENSP00000292427,ENSP00000297261,ENSP00000325822,ENSP00000358421,ENSP00000358903,ENSP00000368253,ENSP00000408860,ENSP00000445122,ENSP00000447149,ENSP00000465356	AKR1B1,APOC1,CYP11A1,CYP11B1,CYP11B2,CYP17A1,CYP21A2,HSD3B1,HSD3B2,LRP2,NR0B1,NR0B2,NR1H4,SHH,STAR,SULT1E1,SULT2A1	Adrenal_gland	GO Biological Process
GO:0008211	glucocorticoid metabolic process	7	15	1.63e-08	ENSP00000276449,ENSP00000292427,ENSP00000325822,ENSP00000358421,ENSP00000358903,ENSP00000408860,ENSP00000445122	CYP11B1,CYP11B2,CYP17A1,CYP21A2,HSD3B1,HSD3B2,STAR	Adrenal_gland	GO Biological Process
GO:0034754	cellular hormone metabolic process	11	109	2.53e-08	ENSP00000226444,ENSP00000268053,ENSP00000276449,ENSP00000285930,ENSP00000292427,ENSP00000297261,ENSP00000325822,ENSP00000358421,ENSP00000358903,ENSP00000408860,ENSP00000445122	AKR1B1,CYP11A1,CYP11B1,CYP11B2,CYP17A1,CYP21A2,HSD3B1,HSD3B2,SHH,STAR,SULT1E1	Adrenal_gland	GO Biological Process
GO:0006704	glucocorticoid biosynthetic process	6	10	6.71e-08	ENSP00000292427,ENSP00000325822,ENSP00000358421,ENSP00000358903,ENSP00000408860,ENSP00000445122	CYP11B1,CYP11B2,CYP17A1,CYP21A2,HSD3B1,HSD3B2	Adrenal_gland	GO Biological Process
GO:0042446	hormone biosynthetic process	9	62	6.71e-08	ENSP00000268053,ENSP00000276449,ENSP00000285930,ENSP00000292427,ENSP00000325822,ENSP00000358421,ENSP00000358903,ENSP00000408860,ENSP00000445122	AKR1B1,CYP11A1,CYP11B1,CYP11B2,CYP17A1,CYP21A2,HSD3B1,HSD3B2,STAR	Adrenal_gland	GO Biological Process
GO:0042445	hormone metabolic process	12	186	1.97e-07	ENSP00000226444,ENSP00000268053,ENSP00000276449,ENSP00000285930,ENSP00000292427,ENSP00000297261,ENSP00000325822,ENSP00000358421,ENSP00000358903,ENSP00000362690,ENSP00000408860,ENSP00000445122	AKR1B1,CYP11A1,CYP11B1,CYP11B2,CYP17A1,CYP21A2,HSD3B1,HSD3B2,NR5A1,SHH,STAR,SULT1E1	Adrenal_gland	GO Biological Process
GO:0003002	regionalization	14	313	5.29e-07	ENSP00000040584,ENSP00000222726,ENSP00000239151,ENSP00000239165,ENSP00000242159,ENSP00000249504,ENSP00000263816,ENSP00000283921,ENSP00000297261,ENSP00000304169,ENSP00000331327,ENSP00000334458,ENSP00000367714,ENSP00000419266	EVX1,GATA4,HES5,HOXA10,HOXA5,HOXA7,HOXB5,HOXB7,HOXC8,HOXD11,LRP2,PITX2,SHH,WT1	Adrenal_gland	GO Biological Process
GO:0006705	mineralocorticoid biosynthetic process	5	6	5.29e-07	ENSP00000292427,ENSP00000325822,ENSP00000358421,ENSP00000408860,ENSP00000445122	CYP11B1,CYP11B2,CYP21A2,HSD3B1,HSD3B2	Adrenal_gland	GO Biological Process
GO:0006694	steroid biosynthetic process	10	126	5.52e-07	ENSP00000268053,ENSP00000276449,ENSP00000285930,ENSP00000292427,ENSP00000325822,ENSP00000358421,ENSP00000358903,ENSP00000368253,ENSP00000408860,ENSP00000445122	AKR1B1,CYP11A1,CYP11B1,CYP11B2,CYP17A1,CYP21A2,HSD3B1,HSD3B2,NR0B1,STAR	Adrenal_gland	GO Biological Process
GO:0010817	regulation of hormone levels	16	511	2.88e-06	ENSP00000226444,ENSP00000254227,ENSP00000259526,ENSP00000268053,ENSP00000276449,ENSP00000285930,ENSP00000292427,ENSP00000297261,ENSP00000322568,ENSP00000325822,ENSP00000358421,ENSP00000358903,ENSP00000362690,ENSP00000408860,ENSP00000445122,ENSP00000447149	AKR1B1,CYP11A1,CYP11B1,CYP11B2,CYP17A1,CYP21A2,HSD3B1,HSD3B2,NOV,NR0B2,NR1H4,NR5A1,SHH,SOX11,STAR,SULT1E1	Adrenal_gland	GO Biological Process
GO:0008207	C21-steroid hormone metabolic process	6	28	4.15e-06	ENSP00000268053,ENSP00000276449,ENSP00000285930,ENSP00000292427,ENSP00000325822,ENSP00000358903	AKR1B1,CYP11A1,CYP11B1,CYP11B2,CYP17A1,STAR	Adrenal_gland	GO Biological Process
GO:0006700	C21-steroid hormone biosynthetic process	5	17	1.48e-05	ENSP00000268053,ENSP00000276449,ENSP00000285930,ENSP00000292427,ENSP00000325822	AKR1B1,CYP11A1,CYP11B1,CYP11B2,STAR	Adrenal_gland	GO Biological Process
GO:0007548	sex differentiation	11	252	2e-05	ENSP00000251020,ENSP00000263816,ENSP00000276449,ENSP00000283921,ENSP00000297261,ENSP00000304169,ENSP00000331327,ENSP00000334458,ENSP00000358903,ENSP00000362690,ENSP00000368253	CYP17A1,GATA4,HOXA10,LRP2,NR0B1,NR5A1,PITX2,SALL1,SHH,STAR,WT1	Adrenal_gland	GO Biological Process
GO:0046661	male sex differentiation	9	155	2.87e-05	ENSP00000263816,ENSP00000276449,ENSP00000283921,ENSP00000297261,ENSP00000304169,ENSP00000331327,ENSP00000334458,ENSP00000362690,ENSP00000368253	GATA4,HOXA10,LRP2,NR0B1,NR5A1,PITX2,SHH,STAR,WT1	Adrenal_gland	GO Biological Process
GO:1901615	organic hydroxy compound metabolic process	13	420	5.52e-05	ENSP00000222002,ENSP00000226444,ENSP00000254227,ENSP00000263816,ENSP00000268053,ENSP00000276449,ENSP00000285930,ENSP00000292427,ENSP00000325822,ENSP00000358903,ENSP00000408860,ENSP00000447149,ENSP00000465356	AKR1B1,APOC1,CYP11A1,CYP11B1,CYP11B2,CYP17A1,CYP21A2,LRP2,NR0B2,NR1H4,STAR,SULT1E1,SULT2A1	Adrenal_gland	GO Biological Process
GO:0016125	sterol metabolic process	8	127	7.04e-05	ENSP00000254227,ENSP00000268053,ENSP00000276449,ENSP00000292427,ENSP00000325822,ENSP00000358903,ENSP00000408860,ENSP00000465356	APOC1,CYP11A1,CYP11B1,CYP11B2,CYP17A1,CYP21A2,NR0B2,STAR	Adrenal_gland	GO Biological Process
GO:0008584	male gonad development	8	132	8.8e-05	ENSP00000263816,ENSP00000276449,ENSP00000283921,ENSP00000304169,ENSP00000331327,ENSP00000334458,ENSP00000362690,ENSP00000368253	GATA4,HOXA10,LRP2,NR0B1,NR5A1,PITX2,STAR,WT1	Adrenal_gland	GO Biological Process
GO:0006629	lipid metabolic process	21	1192	0.0001	ENSP00000222002,ENSP00000226444,ENSP00000254227,ENSP00000263816,ENSP00000268053,ENSP00000276449,ENSP00000285930,ENSP00000292427,ENSP00000297261,ENSP00000310149,ENSP00000325822,ENSP00000335620,ENSP00000358421,ENSP00000358903,ENSP00000368253,ENSP00000377549,ENSP00000408860,ENSP00000445122,ENSP00000447149,ENSP00000465356,ENSP00000481684	AKR1B1,APOC1,CYP11A1,CYP11B1,CYP11B2,CYP17A1,CYP21A2,CYP2W1,FABP6,FADS6,GSTA1,HSD3B1,HSD3B2,LRP2,NR0B1,NR0B2,NR1H4,SHH,STAR,SULT1E1,SULT2A1	Adrenal_gland	GO Biological Process
GO:0001501	skeletal system development	13	457	0.00011	ENSP00000040584,ENSP00000222726,ENSP00000222753,ENSP00000239151,ENSP00000239165,ENSP00000242159,ENSP00000259526,ENSP00000274341,ENSP00000283921,ENSP00000297261,ENSP00000304169,ENSP00000322568,ENSP00000367714	HAPLN1,HES5,HOXA10,HOXA13,HOXA5,HOXA7,HOXB5,HOXB7,HOXC8,NOV,PITX2,SHH,SOX11	Adrenal_gland	GO Biological Process
GO:0055123	digestive system development	8	139	0.00011	ENSP00000222726,ENSP00000251020,ENSP00000252997,ENSP00000293636,ENSP00000297261,ENSP00000304169,ENSP00000322568,ENSP00000334458	CELA1,GATA4,GATA5,HOXA5,PITX2,SALL1,SHH,SOX11	Adrenal_gland	GO Biological Process
GO:0008406	gonad development	9	198	0.00013	ENSP00000251020,ENSP00000263816,ENSP00000276449,ENSP00000283921,ENSP00000304169,ENSP00000331327,ENSP00000334458,ENSP00000362690,ENSP00000368253	GATA4,HOXA10,LRP2,NR0B1,NR5A1,PITX2,SALL1,STAR,WT1	Adrenal_gland	GO Biological Process
GO:0009952	anterior/posterior pattern specification	9	197	0.00013	ENSP00000040584,ENSP00000222726,ENSP00000239151,ENSP00000239165,ENSP00000242159,ENSP00000283921,ENSP00000297261,ENSP00000331327,ENSP00000334458	GATA4,HOXA10,HOXA5,HOXA7,HOXB5,HOXB7,HOXC8,SHH,WT1	Adrenal_gland	GO Biological Process
GO:0048608	reproductive structure development	12	405	0.00016	ENSP00000251020,ENSP00000263816,ENSP00000276449,ENSP00000283921,ENSP00000297261,ENSP00000304169,ENSP00000331327,ENSP00000333203,ENSP00000333821,ENSP00000334458,ENSP00000362690,ENSP00000368253	GATA4,HOXA10,LRP2,MC2R,NR0B1,NR5A1,PITX2,SALL1,SERPINA5,SHH,STAR,WT1	Adrenal_gland	GO Biological Process
GO:0042180	cellular ketone metabolic process	6	69	0.00022	ENSP00000276449,ENSP00000285930,ENSP00000292427,ENSP00000310149,ENSP00000325822,ENSP00000358903	AKR1B1,CYP11B1,CYP11B2,CYP17A1,CYP2W1,STAR	Adrenal_gland	GO Biological Process
GO:0035270	endocrine system development	7	120	0.00036	ENSP00000222726,ENSP00000251020,ENSP00000297261,ENSP00000304169,ENSP00000331327,ENSP00000362690,ENSP00000368253	HOXA5,NR0B1,NR5A1,PITX2,SALL1,SHH,WT1	Adrenal_gland	GO Biological Process
GO:0060562	epithelial tube morphogenesis	10	298	0.00037	ENSP00000222726,ENSP00000249504,ENSP00000251020,ENSP00000263816,ENSP00000297261,ENSP00000304169,ENSP00000322568,ENSP00000331327,ENSP00000334458,ENSP00000367714	GATA4,HES5,HOXA5,HOXD11,LRP2,PITX2,SALL1,SHH,SOX11,WT1	Adrenal_gland	GO Biological Process
GO:0048565	digestive tract development	7	126	0.00046	ENSP00000222726,ENSP00000251020,ENSP00000252997,ENSP00000297261,ENSP00000304169,ENSP00000322568,ENSP00000334458	GATA4,GATA5,HOXA5,PITX2,SALL1,SHH,SOX11	Adrenal_gland	GO Biological Process
GO:0015850	organic hydroxy compound transport	7	134	0.00066	ENSP00000199280,ENSP00000276449,ENSP00000285238,ENSP00000305974,ENSP00000445340,ENSP00000447149,ENSP00000465356	ABCC3,APOC1,AQP2,NR1H4,SLC5A8,SLCO1A2,STAR	Adrenal_gland	GO Biological Process
GO:0048513	animal organ development	33	2926	0.00066	ENSP00000040584,ENSP00000155840,ENSP00000199280,ENSP00000222726,ENSP00000239151,ENSP00000239165,ENSP00000242159,ENSP00000249504,ENSP00000251020,ENSP00000252997,ENSP00000254227,ENSP00000259526,ENSP00000263816,ENSP00000264376,ENSP00000276449,ENSP00000283921,ENSP00000285930,ENSP00000293636,ENSP00000297261,ENSP00000301263,ENSP00000304169,ENSP00000322568,ENSP00000331327,ENSP00000333203,ENSP00000333821…	AKR1B1,AQP2,CELA1,CRYGD,EVX1,GATA4,GATA5,GPR98,HES5,HOXA10,HOXA5,HOXA7,HOXB5,HOXB7,HOXC8,HOXD11,KCNK2,KCNQ1,LRP2,LY6D,MC2R,NOV,NR0B1,NR0B2,NR5A1,PITX2,SALL1,SERPINA5,SHH,SLC38A3,SOX11,STAR,WT1	Adrenal_gland	GO Biological Process
GO:0030325	adrenal gland development	4	23	0.00078	ENSP00000251020,ENSP00000331327,ENSP00000362690,ENSP00000368253	NR0B1,NR5A1,SALL1,WT1	Adrenal_gland	GO Biological Process
GO:0009887	animal organ morphogenesis	16	865	0.00081	ENSP00000040584,ENSP00000222726,ENSP00000239151,ENSP00000239165,ENSP00000242159,ENSP00000249504,ENSP00000251020,ENSP00000252997,ENSP00000263816,ENSP00000293636,ENSP00000297261,ENSP00000304169,ENSP00000322568,ENSP00000331327,ENSP00000334458,ENSP00000367714	CELA1,GATA4,GATA5,HES5,HOXA5,HOXA7,HOXB5,HOXB7,HOXC8,HOXD11,LRP2,PITX2,SALL1,SHH,SOX11,WT1	Adrenal_gland	GO Biological Process
GO:0035295	tube development	15	793	0.0011	ENSP00000199280,ENSP00000222726,ENSP00000242159,ENSP00000249504,ENSP00000251020,ENSP00000252997,ENSP00000259526,ENSP00000263816,ENSP00000285930,ENSP00000297261,ENSP00000304169,ENSP00000322568,ENSP00000331327,ENSP00000334458,ENSP00000367714	AKR1B1,AQP2,GATA4,GATA5,HES5,HOXA5,HOXA7,HOXD11,LRP2,NOV,PITX2,SALL1,SHH,SOX11,WT1	Adrenal_gland	GO Biological Process
GO:0045944	positive regulation of transcription by RNA polymerase II	18	1104	0.0011	ENSP00000222726,ENSP00000239151,ENSP00000239165,ENSP00000242159,ENSP00000251020,ENSP00000252997,ENSP00000283921,ENSP00000293636,ENSP00000297261,ENSP00000304169,ENSP00000322568,ENSP00000331327,ENSP00000334458,ENSP00000362690,ENSP00000367714,ENSP00000419266,ENSP00000447149,ENSP00000481301	CELA1,EVX1,GATA4,GATA5,HES5,HOXA10,HOXA5,HOXA7,HOXB5,HOXB7,NR1H4,NR5A1,PITX2,SALL1,SHH,SLC38A3,SOX11,WT1	Adrenal_gland	GO Biological Process
GO:0048562	embryonic organ morphogenesis	9	279	0.0012	ENSP00000222726,ENSP00000239151,ENSP00000239165,ENSP00000242159,ENSP00000251020,ENSP00000297261,ENSP00000304169,ENSP00000322568,ENSP00000334458	GATA4,HOXA5,HOXA7,HOXB5,HOXB7,PITX2,SALL1,SHH,SOX11	Adrenal_gland	GO Biological Process
GO:0006066	alcohol metabolic process	9	285	0.0014	ENSP00000222002,ENSP00000226444,ENSP00000254227,ENSP00000268053,ENSP00000276449,ENSP00000285930,ENSP00000292427,ENSP00000325822,ENSP00000465356	AKR1B1,APOC1,CYP11A1,CYP11B1,CYP11B2,NR0B2,STAR,SULT1E1,SULT2A1	Adrenal_gland	GO Biological Process
GO:0008209	androgen metabolic process	4	28	0.0014	ENSP00000297261,ENSP00000358421,ENSP00000358903,ENSP00000445122	CYP17A1,HSD3B1,HSD3B2,SHH	Adrenal_gland	GO Biological Process
GO:0003006	developmental process involved in reproduction	13	622	0.0015	ENSP00000251020,ENSP00000263816,ENSP00000276449,ENSP00000283921,ENSP00000297261,ENSP00000304169,ENSP00000331327,ENSP00000333203,ENSP00000333821,ENSP00000334458,ENSP00000358903,ENSP00000362690,ENSP00000368253	CYP17A1,GATA4,HOXA10,LRP2,MC2R,NR0B1,NR5A1,PITX2,SALL1,SERPINA5,SHH,STAR,WT1	Adrenal_gland	GO Biological Process
GO:0072078	nephron tubule morphogenesis	5	64	0.0017	ENSP00000249504,ENSP00000251020,ENSP00000297261,ENSP00000331327,ENSP00000367714	HES5,HOXD11,SALL1,SHH,WT1	Adrenal_gland	GO Biological Process
GO:0048598	embryonic morphogenesis	12	545	0.0018	ENSP00000222726,ENSP00000239151,ENSP00000239165,ENSP00000242159,ENSP00000251020,ENSP00000263816,ENSP00000283921,ENSP00000297261,ENSP00000304169,ENSP00000322568,ENSP00000334458,ENSP00000367714	GATA4,HES5,HOXA10,HOXA5,HOXA7,HOXB5,HOXB7,LRP2,PITX2,SALL1,SHH,SOX11	Adrenal_gland	GO Biological Process
GO:0034308	primary alcohol metabolic process	5	69	0.002	ENSP00000222002,ENSP00000226444,ENSP00000285930,ENSP00000292427,ENSP00000325822	AKR1B1,CYP11B1,CYP11B2,SULT1E1,SULT2A1	Adrenal_gland	GO Biological Process
GO:1905039	carboxylic acid transmembrane transport	7	170	0.002	ENSP00000263816,ENSP00000285238,ENSP00000305974,ENSP00000363417,ENSP00000378757,ENSP00000445340,ENSP00000481301	ABCC3,LRP2,SLC16A9,SLC38A3,SLC5A8,SLC7A3,SLCO1A2	Adrenal_gland	GO Biological Process
GO:0003281	ventricular septum development	5	70	0.0021	ENSP00000251020,ENSP00000263816,ENSP00000304169,ENSP00000322568,ENSP00000334458	GATA4,LRP2,PITX2,SALL1,SOX11	Adrenal_gland	GO Biological Process
GO:0048566	embryonic digestive tract development	4	34	0.0021	ENSP00000251020,ENSP00000297261,ENSP00000304169,ENSP00000322568	PITX2,SALL1,SHH,SOX11	Adrenal_gland	GO Biological Process
GO:0006702	androgen biosynthetic process	3	11	0.0022	ENSP00000358421,ENSP00000358903,ENSP00000445122	CYP17A1,HSD3B1,HSD3B2	Adrenal_gland	GO Biological Process
GO:1902644	tertiary alcohol metabolic process	3	11	0.0022	ENSP00000285930,ENSP00000292427,ENSP00000325822	AKR1B1,CYP11B1,CYP11B2	Adrenal_gland	GO Biological Process
GO:0048706	embryonic skeletal system development	6	122	0.0025	ENSP00000222726,ENSP00000239151,ENSP00000239165,ENSP00000242159,ENSP00000297261,ENSP00000322568	HOXA5,HOXA7,HOXB5,HOXB7,SHH,SOX11	Adrenal_gland	GO Biological Process
GO:0001822	kidney development	8	251	0.0027	ENSP00000199280,ENSP00000249504,ENSP00000251020,ENSP00000285930,ENSP00000297261,ENSP00000322568,ENSP00000331327,ENSP00000367714	AKR1B1,AQP2,HES5,HOXD11,SALL1,SHH,SOX11,WT1	Adrenal_gland	GO Biological Process
GO:0003231	cardiac ventricle development	6	125	0.0027	ENSP00000251020,ENSP00000263816,ENSP00000304169,ENSP00000322568,ENSP00000334458,ENSP00000394033	GATA4,KCNK2,LRP2,PITX2,SALL1,SOX11	Adrenal_gland	GO Biological Process
GO:0006366	transcription by RNA polymerase II	14	784	0.0027	ENSP00000222726,ENSP00000239151,ENSP00000239165,ENSP00000242159,ENSP00000252997,ENSP00000254227,ENSP00000283921,ENSP00000304169,ENSP00000322568,ENSP00000331327,ENSP00000334458,ENSP00000362690,ENSP00000368253,ENSP00000447149	GATA4,GATA5,HOXA10,HOXA5,HOXA7,HOXB5,HOXB7,NR0B1,NR0B2,NR1H4,NR5A1,PITX2,SOX11,WT1	Adrenal_gland	GO Biological Process
GO:0046942	carboxylic acid transport	8	252	0.0027	ENSP00000263816,ENSP00000285238,ENSP00000305974,ENSP00000363417,ENSP00000378757,ENSP00000445340,ENSP00000447149,ENSP00000481301	ABCC3,LRP2,NR1H4,SLC16A9,SLC38A3,SLC5A8,SLC7A3,SLCO1A2	Adrenal_gland	GO Biological Process
GO:0060485	mesenchyme development	7	187	0.0028	ENSP00000222726,ENSP00000252997,ENSP00000297261,ENSP00000304169,ENSP00000322568,ENSP00000331327,ENSP00000334458	GATA4,GATA5,HOXA5,PITX2,SHH,SOX11,WT1	Adrenal_gland	GO Biological Process
GO:0015718	monocarboxylic acid transport	6	131	0.0031	ENSP00000285238,ENSP00000305974,ENSP00000378757,ENSP00000445340,ENSP00000447149,ENSP00000481301	ABCC3,NR1H4,SLC16A9,SLC38A3,SLC5A8,SLCO1A2	Adrenal_gland	GO Biological Process
GO:0001656	metanephros development	5	83	0.0034	ENSP00000199280,ENSP00000251020,ENSP00000297261,ENSP00000331327,ENSP00000367714	AQP2,HES5,SALL1,SHH,WT1	Adrenal_gland	GO Biological Process
GO:0048754	branching morphogenesis of an epithelial tube	6	134	0.0034	ENSP00000222726,ENSP00000249504,ENSP00000251020,ENSP00000297261,ENSP00000304169,ENSP00000331327	HOXA5,HOXD11,PITX2,SALL1,SHH,WT1	Adrenal_gland	GO Biological Process
GO:0035239	tube morphogenesis	12	615	0.0035	ENSP00000222726,ENSP00000242159,ENSP00000249504,ENSP00000251020,ENSP00000259526,ENSP00000263816,ENSP00000297261,ENSP00000304169,ENSP00000322568,ENSP00000331327,ENSP00000334458,ENSP00000367714	GATA4,HES5,HOXA5,HOXA7,HOXD11,LRP2,NOV,PITX2,SALL1,SHH,SOX11,WT1	Adrenal_gland	GO Biological Process
GO:0048729	tissue morphogenesis	11	522	0.0035	ENSP00000222726,ENSP00000249504,ENSP00000251020,ENSP00000252997,ENSP00000263816,ENSP00000297261,ENSP00000304169,ENSP00000322568,ENSP00000331327,ENSP00000334458,ENSP00000367714	GATA4,GATA5,HES5,HOXA5,HOXD11,LRP2,PITX2,SALL1,SHH,SOX11,WT1	Adrenal_gland	GO Biological Process
GO:0006869	lipid transport	8	272	0.0036	ENSP00000276449,ENSP00000285238,ENSP00000305974,ENSP00000333203,ENSP00000377549,ENSP00000445340,ENSP00000447149,ENSP00000465356	ABCC3,APOC1,FABP6,NR1H4,SERPINA5,SLC5A8,SLCO1A2,STAR	Adrenal_gland	GO Biological Process
GO:0060425	lung morphogenesis	4	44	0.0038	ENSP00000222726,ENSP00000297261,ENSP00000304169,ENSP00000322568	HOXA5,PITX2,SHH,SOX11	Adrenal_gland	GO Biological Process
GO:0001658	branching involved in ureteric bud morphogenesis	4	45	0.0041	ENSP00000249504,ENSP00000251020,ENSP00000297261,ENSP00000331327	HOXD11,SALL1,SHH,WT1	Adrenal_gland	GO Biological Process
GO:0051923	sulfation	3	16	0.0041	ENSP00000222002,ENSP00000226444,ENSP00000341206	CHST4,SULT1E1,SULT2A1	Adrenal_gland	GO Biological Process
GO:0002065	columnar/cuboidal epithelial cell differentiation	5	91	0.0047	ENSP00000222726,ENSP00000252997,ENSP00000322568,ENSP00000334458,ENSP00000367714	GATA4,GATA5,HES5,HOXA5,SOX11	Adrenal_gland	GO Biological Process
GO:0048704	embryonic skeletal system morphogenesis	5	92	0.0048	ENSP00000222726,ENSP00000239151,ENSP00000239165,ENSP00000242159,ENSP00000322568	HOXA5,HOXA7,HOXB5,HOXB7,SOX11	Adrenal_gland	GO Biological Process
GO:0048546	digestive tract morphogenesis	4	48	0.0049	ENSP00000297261,ENSP00000304169,ENSP00000322568,ENSP00000334458	GATA4,PITX2,SHH,SOX11	Adrenal_gland	GO Biological Process
GO:0030855	epithelial cell differentiation	12	649	0.005	ENSP00000222726,ENSP00000239151,ENSP00000251020,ENSP00000252997,ENSP00000264376,ENSP00000304169,ENSP00000322568,ENSP00000331327,ENSP00000334458,ENSP00000335620,ENSP00000367714,ENSP00000368253	CRYGD,GATA4,GATA5,GSTA1,HES5,HOXA5,HOXB5,NR0B1,PITX2,SALL1,SOX11,WT1	Adrenal_gland	GO Biological Process
GO:0060575	intestinal epithelial cell differentiation	3	18	0.0052	ENSP00000222726,ENSP00000252997,ENSP00000334458	GATA4,GATA5,HOXA5	Adrenal_gland	GO Biological Process
GO:0048557	embryonic digestive tract morphogenesis	3	19	0.0058	ENSP00000297261,ENSP00000304169,ENSP00000322568	PITX2,SHH,SOX11	Adrenal_gland	GO Biological Process
GO:0008610	lipid biosynthetic process	11	575	0.0066	ENSP00000268053,ENSP00000276449,ENSP00000285930,ENSP00000292427,ENSP00000325822,ENSP00000358421,ENSP00000358903,ENSP00000368253,ENSP00000408860,ENSP00000445122,ENSP00000481684	AKR1B1,CYP11A1,CYP11B1,CYP11B2,CYP17A1,CYP21A2,FADS6,HSD3B1,HSD3B2,NR0B1,STAR	Adrenal_gland	GO Biological Process
GO:0009790	embryo development	14	890	0.0066	ENSP00000222726,ENSP00000239151,ENSP00000239165,ENSP00000242159,ENSP00000251020,ENSP00000263816,ENSP00000283921,ENSP00000297261,ENSP00000304169,ENSP00000322568,ENSP00000331327,ENSP00000334458,ENSP00000367714,ENSP00000419266	EVX1,GATA4,HES5,HOXA10,HOXA5,HOXA7,HOXB5,HOXB7,LRP2,PITX2,SALL1,SHH,SOX11,WT1	Adrenal_gland	GO Biological Process
GO:0048732	gland development	9	395	0.007	ENSP00000222726,ENSP00000251020,ENSP00000293636,ENSP00000297261,ENSP00000304169,ENSP00000331327,ENSP00000333203,ENSP00000362690,ENSP00000368253	CELA1,HOXA5,NR0B1,NR5A1,PITX2,SALL1,SERPINA5,SHH,WT1	Adrenal_gland	GO Biological Process
GO:0072273	metanephric nephron morphogenesis	3	21	0.007	ENSP00000251020,ENSP00000331327,ENSP00000367714	HES5,SALL1,WT1	Adrenal_gland	GO Biological Process
GO:0006855	drug transmembrane transport	5	105	0.0071	ENSP00000263816,ENSP00000285238,ENSP00000363417,ENSP00000445340,ENSP00000481301	ABCC3,LRP2,SLC38A3,SLC5A8,SLC7A3	Adrenal_gland	GO Biological Process
GO:0007530	sex determination	3	22	0.0071	ENSP00000331327,ENSP00000362690,ENSP00000368253	NR0B1,NR5A1,WT1	Adrenal_gland	GO Biological Process
GO:0032342	aldosterone biosynthetic process	2	3	0.0071	ENSP00000292427,ENSP00000325822	CYP11B1,CYP11B2	Adrenal_gland	GO Biological Process
GO:0032870	cellular response to hormone stimulus	11	585	0.0071	ENSP00000254227,ENSP00000276449,ENSP00000290953,ENSP00000292427,ENSP00000307822,ENSP00000325822,ENSP00000331327,ENSP00000362690,ENSP00000368253,ENSP00000380153,ENSP00000447149	AGRP,CYP11B1,CYP11B2,NPFFR2,NR0B1,NR0B2,NR1H4,NR5A1,OR51E2,STAR,WT1	Adrenal_gland	GO Biological Process
GO:0034650	cortisol metabolic process	2	3	0.0071	ENSP00000292427,ENSP00000325822	CYP11B1,CYP11B2	Adrenal_gland	GO Biological Process
GO:0034651	cortisol biosynthetic process	2	3	0.0071	ENSP00000292427,ENSP00000325822	CYP11B1,CYP11B2	Adrenal_gland	GO Biological Process
GO:0060459	left lung development	2	3	0.0071	ENSP00000297261,ENSP00000304169	PITX2,SHH	Adrenal_gland	GO Biological Process
GO:0009755	hormone-mediated signaling pathway	6	171	0.0077	ENSP00000254227,ENSP00000290953,ENSP00000362690,ENSP00000368253,ENSP00000380153,ENSP00000447149	AGRP,NR0B1,NR0B2,NR1H4,NR5A1,OR51E2	Adrenal_gland	GO Biological Process
GO:0048731	system development	37	4144	0.0082	ENSP00000040584,ENSP00000155840,ENSP00000199280,ENSP00000222726,ENSP00000222753,ENSP00000239151,ENSP00000239165,ENSP00000242159,ENSP00000249504,ENSP00000251020,ENSP00000252997,ENSP00000254227,ENSP00000259526,ENSP00000263816,ENSP00000264376,ENSP00000274341,ENSP00000276449,ENSP00000283921,ENSP00000285930,ENSP00000293636,ENSP00000297261,ENSP00000301263,ENSP00000304169,ENSP00000322568,ENSP00000331327…	AKR1B1,AQP2,BRINP2,CELA1,CRYGD,EVX1,GATA4,GATA5,GPR98,HAPLN1,HES5,HOXA10,HOXA13,HOXA5,HOXA7,HOXB5,HOXB7,HOXC8,HOXD11,KCNK2,KCNQ1,LRP2,LRRC38,LY6D,MC2R,NOV,NR0B1,NR0B2,NR5A1,PITX2,SALL1,SERPINA5,SHH,SLC38A3,SOX11,STAR,WT1	Adrenal_gland	GO Biological Process
GO:0015711	organic anion transport	9	414	0.0083	ENSP00000263816,ENSP00000285238,ENSP00000305974,ENSP00000363417,ENSP00000378757,ENSP00000445340,ENSP00000447149,ENSP00000465356,ENSP00000481301	ABCC3,APOC1,LRP2,NR1H4,SLC16A9,SLC38A3,SLC5A8,SLC7A3,SLCO1A2	Adrenal_gland	GO Biological Process
GO:0006357	regulation of transcription by RNA polymerase II	27	2633	0.0086	ENSP00000040584,ENSP00000222726,ENSP00000222753,ENSP00000239151,ENSP00000239165,ENSP00000242159,ENSP00000249504,ENSP00000251020,ENSP00000252997,ENSP00000254227,ENSP00000263816,ENSP00000283921,ENSP00000293636,ENSP00000297261,ENSP00000302855,ENSP00000304169,ENSP00000322568,ENSP00000331327,ENSP00000331470,ENSP00000334458,ENSP00000361373,ENSP00000362690,ENSP00000367714,ENSP00000368253,ENSP00000419266…	CELA1,DBX2,EVX1,GATA4,GATA5,HES5,HOXA10,HOXA13,HOXA5,HOXA7,HOXB5,HOXB7,HOXC8,HOXD11,KLF17,LRP2,NR0B1,NR0B2,NR1H4,NR5A1,PITX2,SALL1,SHH,SLC38A3,SOX11,WT1,ZNF280A	Adrenal_gland	GO Biological Process
GO:1901362	organic cyclic compound biosynthetic process	31	3230	0.0087	ENSP00000040584,ENSP00000222726,ENSP00000222753,ENSP00000239151,ENSP00000239165,ENSP00000242159,ENSP00000249504,ENSP00000251020,ENSP00000252997,ENSP00000254227,ENSP00000268053,ENSP00000276449,ENSP00000283921,ENSP00000285930,ENSP00000292427,ENSP00000302855,ENSP00000304169,ENSP00000322568,ENSP00000325822,ENSP00000331327,ENSP00000334458,ENSP00000358421,ENSP00000358903,ENSP00000361373,ENSP00000362690…	AKR1B1,CYP11A1,CYP11B1,CYP11B2,CYP17A1,CYP21A2,GATA4,GATA5,HES5,HOXA10,HOXA13,HOXA5,HOXA7,HOXB5,HOXB7,HOXC8,HOXD11,HSD3B1,HSD3B2,KLF17,NR0B1,NR0B2,NR1H4,NR5A1,PITX2,SALL1,SLC5A8,SOX11,STAR,WT1,ZNF280A	Adrenal_gland	GO Biological Process
GO:0008210	estrogen metabolic process	3	25	0.009	ENSP00000226444,ENSP00000276449,ENSP00000358421	HSD3B1,STAR,SULT1E1	Adrenal_gland	GO Biological Process
GO:0060429	epithelium development	15	1055	0.009	ENSP00000222726,ENSP00000239151,ENSP00000249504,ENSP00000251020,ENSP00000252997,ENSP00000263816,ENSP00000264376,ENSP00000297261,ENSP00000304169,ENSP00000322568,ENSP00000331327,ENSP00000334458,ENSP00000335620,ENSP00000367714,ENSP00000368253	CRYGD,GATA4,GATA5,GSTA1,HES5,HOXA5,HOXB5,HOXD11,LRP2,NR0B1,PITX2,SALL1,SHH,SOX11,WT1	Adrenal_gland	GO Biological Process
GO:0009725	response to hormone	13	854	0.0116	ENSP00000254227,ENSP00000276449,ENSP00000285930,ENSP00000290953,ENSP00000292427,ENSP00000304169,ENSP00000307822,ENSP00000325822,ENSP00000331327,ENSP00000362690,ENSP00000368253,ENSP00000380153,ENSP00000447149	AGRP,AKR1B1,CYP11B1,CYP11B2,NPFFR2,NR0B1,NR0B2,NR1H4,NR5A1,OR51E2,PITX2,STAR,WT1	Adrenal_gland	GO Biological Process
GO:2000195	negative regulation of female gonad development	2	5	0.0117	ENSP00000331327,ENSP00000362690	NR5A1,WT1	Adrenal_gland	GO Biological Process
GO:0015721	bile acid and bile salt transport	3	29	0.0127	ENSP00000285238,ENSP00000305974,ENSP00000447149	ABCC3,NR1H4,SLCO1A2	Adrenal_gland	GO Biological Process
GO:0042181	ketone biosynthetic process	3	29	0.0127	ENSP00000276449,ENSP00000292427,ENSP00000325822	CYP11B1,CYP11B2,STAR	Adrenal_gland	GO Biological Process
GO:0071383	cellular response to steroid hormone stimulus	6	197	0.0136	ENSP00000254227,ENSP00000276449,ENSP00000362690,ENSP00000368253,ENSP00000380153,ENSP00000447149	NR0B1,NR0B2,NR1H4,NR5A1,OR51E2,STAR	Adrenal_gland	GO Biological Process
GO:0043401	steroid hormone mediated signaling pathway	5	131	0.0146	ENSP00000254227,ENSP00000362690,ENSP00000368253,ENSP00000380153,ENSP00000447149	NR0B1,NR0B2,NR1H4,NR5A1,OR51E2	Adrenal_gland	GO Biological Process
GO:0060411	cardiac septum morphogenesis	4	74	0.0146	ENSP00000263816,ENSP00000304169,ENSP00000322568,ENSP00000334458	GATA4,LRP2,PITX2,SOX11	Adrenal_gland	GO Biological Process
GO:0021536	diencephalon development	4	75	0.0151	ENSP00000251020,ENSP00000297261,ENSP00000304169,ENSP00000368253	NR0B1,PITX2,SALL1,SHH	Adrenal_gland	GO Biological Process
GO:0030513	positive regulation of BMP signaling pathway	3	32	0.0155	ENSP00000322568,ENSP00000334458,ENSP00000367714	GATA4,HES5,SOX11	Adrenal_gland	GO Biological Process
GO:0048705	skeletal system morphogenesis	6	204	0.0155	ENSP00000040584,ENSP00000222726,ENSP00000239151,ENSP00000239165,ENSP00000242159,ENSP00000322568	HOXA5,HOXA7,HOXB5,HOXB7,HOXC8,SOX11	Adrenal_gland	GO Biological Process
GO:0009792	embryo development ending in birth or egg hatching	10	568	0.0162	ENSP00000222726,ENSP00000239151,ENSP00000239165,ENSP00000242159,ENSP00000263816,ENSP00000297261,ENSP00000304169,ENSP00000322568,ENSP00000367714,ENSP00000419266	EVX1,HES5,HOXA5,HOXA7,HOXB5,HOXB7,LRP2,PITX2,SHH,SOX11	Adrenal_gland	GO Biological Process
GO:0072050	S-shaped body morphogenesis	2	7	0.0176	ENSP00000331327,ENSP00000367714	HES5,WT1	Adrenal_gland	GO Biological Process
GO:2000020	positive regulation of male gonad development	2	7	0.0176	ENSP00000331327,ENSP00000362690	NR5A1,WT1	Adrenal_gland	GO Biological Process
GO:0003091	renal water homeostasis	3	35	0.0186	ENSP00000199280,ENSP00000285930,ENSP00000325822	AKR1B1,AQP2,CYP11B2	Adrenal_gland	GO Biological Process
GO:0051094	positive regulation of developmental process	16	1286	0.0195	ENSP00000222726,ENSP00000226444,ENSP00000239165,ENSP00000252997,ENSP00000263816,ENSP00000276449,ENSP00000293636,ENSP00000297261,ENSP00000321345,ENSP00000321388,ENSP00000322568,ENSP00000331327,ENSP00000334458,ENSP00000354481,ENSP00000362690,ENSP00000447149	ASB4,BRINP2,CELA1,GATA4,GATA5,HOXA5,HOXB7,IL23R,LRP2,NR1H4,NR5A1,SHH,SOX11,STAR,SULT1E1,WT1	Adrenal_gland	GO Biological Process
GO:0007507	heart development	9	485	0.0196	ENSP00000251020,ENSP00000252997,ENSP00000263816,ENSP00000297261,ENSP00000304169,ENSP00000322568,ENSP00000331327,ENSP00000334458,ENSP00000394033	GATA4,GATA5,KCNK2,LRP2,PITX2,SALL1,SHH,SOX11,WT1	Adrenal_gland	GO Biological Process
GO:0072359	circulatory system development	12	807	0.0197	ENSP00000155840,ENSP00000242159,ENSP00000251020,ENSP00000252997,ENSP00000259526,ENSP00000263816,ENSP00000297261,ENSP00000304169,ENSP00000322568,ENSP00000331327,ENSP00000334458,ENSP00000394033	GATA4,GATA5,HOXA7,KCNK2,KCNQ1,LRP2,NOV,PITX2,SALL1,SHH,SOX11,WT1	Adrenal_gland	GO Biological Process
GO:0000122	negative regulation of transcription by RNA polymerase II	12	809	0.02	ENSP00000040584,ENSP00000242159,ENSP00000251020,ENSP00000254227,ENSP00000293636,ENSP00000297261,ENSP00000304169,ENSP00000322568,ENSP00000331327,ENSP00000367714,ENSP00000368253,ENSP00000447149	CELA1,HES5,HOXA7,HOXC8,NR0B1,NR0B2,NR1H4,PITX2,SALL1,SHH,SOX11,WT1	Adrenal_gland	GO Biological Process
GO:0007275	multicellular organism development	39	4726	0.0201	ENSP00000040584,ENSP00000155840,ENSP00000199280,ENSP00000222726,ENSP00000222753,ENSP00000239151,ENSP00000239165,ENSP00000242159,ENSP00000249504,ENSP00000251020,ENSP00000252997,ENSP00000254227,ENSP00000259526,ENSP00000263816,ENSP00000264376,ENSP00000274341,ENSP00000276449,ENSP00000283921,ENSP00000285930,ENSP00000293636,ENSP00000297261,ENSP00000301263,ENSP00000304169,ENSP00000322568,ENSP00000331327…	AKR1B1,AQP2,BRINP2,CELA1,CRYGD,EGFL6,EVX1,GATA4,GATA5,GPR98,HAPLN1,HES5,HOXA10,HOXA13,HOXA5,HOXA7,HOXB5,HOXB7,HOXC8,HOXD11,KCNK2,KCNQ1,LRP2,LRRC38,LY6D,MC2R,NOV,NR0B1,NR0B2,NR5A1,PITX2,RTL1,SALL1,SERPINA5,SHH,SLC38A3,SOX11,STAR,WT1	Adrenal_gland	GO Biological Process
GO:0008206	bile acid metabolic process	3	37	0.0204	ENSP00000222002,ENSP00000276449,ENSP00000447149	NR1H4,STAR,SULT2A1	Adrenal_gland	GO Biological Process
GO:0009414	response to water deprivation	2	8	0.0204	ENSP00000199280,ENSP00000285930	AKR1B1,AQP2	Adrenal_gland	GO Biological Process
GO:0010628	positive regulation of gene expression	20	1826	0.0204	ENSP00000222726,ENSP00000239151,ENSP00000239165,ENSP00000242159,ENSP00000251020,ENSP00000252997,ENSP00000254227,ENSP00000276449,ENSP00000283921,ENSP00000293636,ENSP00000297261,ENSP00000304169,ENSP00000322568,ENSP00000331327,ENSP00000334458,ENSP00000362690,ENSP00000367714,ENSP00000419266,ENSP00000447149,ENSP00000481301	CELA1,EVX1,GATA4,GATA5,HES5,HOXA10,HOXA5,HOXA7,HOXB5,HOXB7,NR0B2,NR1H4,NR5A1,PITX2,SALL1,SHH,SLC38A3,SOX11,STAR,WT1	Adrenal_gland	GO Biological Process
GO:0035108	limb morphogenesis	5	147	0.0204	ENSP00000251020,ENSP00000283921,ENSP00000297261,ENSP00000304169,ENSP00000322568	HOXA10,PITX2,SALL1,SHH,SOX11	Adrenal_gland	GO Biological Process
GO:0060484	lung-associated mesenchyme development	2	8	0.0204	ENSP00000222726,ENSP00000297261	HOXA5,SHH	Adrenal_gland	GO Biological Process
GO:0090092	regulation of transmembrane receptor protein serine/threonine kinase signaling pathway	6	220	0.0204	ENSP00000259526,ENSP00000263816,ENSP00000297261,ENSP00000322568,ENSP00000334458,ENSP00000367714	GATA4,HES5,LRP2,NOV,SHH,SOX11	Adrenal_gland	GO Biological Process
GO:0003156	regulation of animal organ formation	3	38	0.0206	ENSP00000252997,ENSP00000297261,ENSP00000331327	GATA5,SHH,WT1	Adrenal_gland	GO Biological Process
GO:0030510	regulation of BMP signaling pathway	4	86	0.0206	ENSP00000263816,ENSP00000322568,ENSP00000334458,ENSP00000367714	GATA4,HES5,LRP2,SOX11	Adrenal_gland	GO Biological Process
GO:0014003	oligodendrocyte development	3	39	0.0217	ENSP00000297261,ENSP00000322568,ENSP00000367714	HES5,SHH,SOX11	Adrenal_gland	GO Biological Process
GO:0032501	multicellular organismal process	49	6507	0.0228	ENSP00000040584,ENSP00000155840,ENSP00000199280,ENSP00000222726,ENSP00000222753,ENSP00000226021,ENSP00000239151,ENSP00000239165,ENSP00000242159,ENSP00000249504,ENSP00000251020,ENSP00000252997,ENSP00000254227,ENSP00000259526,ENSP00000263816,ENSP00000264376,ENSP00000266088,ENSP00000274341,ENSP00000276449,ENSP00000283921,ENSP00000285930,ENSP00000290953,ENSP00000292427,ENSP00000293636,ENSP00000297261…	AGRP,AKR1B1,APOC1,AQP2,BRINP2,CACNG1,CELA1,CLRN1,CRYGD,CST2,CYP11B1,CYP11B2,EGFL6,EVX1,GATA4,GATA5,GPR98,HAPLN1,HES5,HOXA10,HOXA13,HOXA5,HOXA7,HOXB5,HOXB7,HOXC8,HOXD11,KCNK2,KCNQ1,LRP2,LRRC38,LY6D,MC2R,NOV,NR0B1,NR0B2,NR1H4,NR5A1,OR51E2,PITX2,RTL1,SALL1,SERPINA5,SHH,SLC38A3,SLC5A1,SOX11,STAR,WT1	Adrenal_gland	GO Biological Process
GO:0045617	negative regulation of keratinocyte differentiation	2	9	0.0228	ENSP00000242159,ENSP00000272324	HOXA7,REG3G	Adrenal_gland	GO Biological Process
GO:0048617	embryonic foregut morphogenesis	2	9	0.0228	ENSP00000297261,ENSP00000334458	GATA4,SHH	Adrenal_gland	GO Biological Process
GO:0090184	positive regulation of kidney development	3	40	0.0228	ENSP00000239165,ENSP00000297261,ENSP00000331327	HOXB7,SHH,WT1	Adrenal_gland	GO Biological Process
GO:0008593	regulation of Notch signaling pathway	4	91	0.0235	ENSP00000252997,ENSP00000259526,ENSP00000340292,ENSP00000367714	DLK1,GATA5,HES5,NOV	Adrenal_gland	GO Biological Process
GO:0051254	positive regulation of RNA metabolic process	18	1596	0.0235	ENSP00000222726,ENSP00000239151,ENSP00000239165,ENSP00000242159,ENSP00000251020,ENSP00000252997,ENSP00000283921,ENSP00000293636,ENSP00000297261,ENSP00000304169,ENSP00000322568,ENSP00000331327,ENSP00000334458,ENSP00000362690,ENSP00000367714,ENSP00000419266,ENSP00000447149,ENSP00000481301	CELA1,EVX1,GATA4,GATA5,HES5,HOXA10,HOXA5,HOXA7,HOXB5,HOXB7,NR1H4,NR5A1,PITX2,SALL1,SHH,SLC38A3,SOX11,WT1	Adrenal_gland	GO Biological Process
GO:0003007	heart morphogenesis	6	235	0.0245	ENSP00000252997,ENSP00000263816,ENSP00000297261,ENSP00000304169,ENSP00000322568,ENSP00000334458	GATA4,GATA5,LRP2,PITX2,SHH,SOX11	Adrenal_gland	GO Biological Process
GO:0007423	sensory organ development	9	515	0.0245	ENSP00000155840,ENSP00000251020,ENSP00000264376,ENSP00000297261,ENSP00000304169,ENSP00000322568,ENSP00000331327,ENSP00000367714,ENSP00000394033	CRYGD,HES5,KCNK2,KCNQ1,PITX2,SALL1,SHH,SOX11,WT1	Adrenal_gland	GO Biological Process
GO:0021983	pituitary gland development	3	43	0.0256	ENSP00000251020,ENSP00000304169,ENSP00000368253	NR0B1,PITX2,SALL1	Adrenal_gland	GO Biological Process
GO:0022414	reproductive process	16	1350	0.0256	ENSP00000251020,ENSP00000263816,ENSP00000276449,ENSP00000283921,ENSP00000285930,ENSP00000290953,ENSP00000297261,ENSP00000304169,ENSP00000331327,ENSP00000333203,ENSP00000333821,ENSP00000334458,ENSP00000358903,ENSP00000362690,ENSP00000368253,ENSP00000481301	AGRP,AKR1B1,CYP17A1,GATA4,HOXA10,LRP2,MC2R,NR0B1,NR5A1,PITX2,SALL1,SERPINA5,SHH,SLC38A3,STAR,WT1	Adrenal_gland	GO Biological Process
GO:0035865	cellular response to potassium ion	2	10	0.0256	ENSP00000292427,ENSP00000325822	CYP11B1,CYP11B2	Adrenal_gland	GO Biological Process
GO:0051241	negative regulation of multicellular organismal process	14	1098	0.0256	ENSP00000222726,ENSP00000242159,ENSP00000252997,ENSP00000259526,ENSP00000272324,ENSP00000297261,ENSP00000321345,ENSP00000322568,ENSP00000331327,ENSP00000362690,ENSP00000367714,ENSP00000394033,ENSP00000447149,ENSP00000465356	APOC1,GATA5,HES5,HOXA5,HOXA7,IL23R,KCNK2,NOV,NR1H4,NR5A1,REG3G,SHH,SOX11,WT1	Adrenal_gland	GO Biological Process
GO:0070857	regulation of bile acid biosynthetic process	2	10	0.0256	ENSP00000276449,ENSP00000447149	NR1H4,STAR	Adrenal_gland	GO Biological Process
GO:0071248	cellular response to metal ion	5	162	0.0256	ENSP00000199280,ENSP00000276449,ENSP00000292427,ENSP00000297261,ENSP00000325822	AQP2,CYP11B1,CYP11B2,SHH,STAR	Adrenal_gland	GO Biological Process
GO:1990822	basic amino acid transmembrane transport	2	10	0.0256	ENSP00000363417,ENSP00000481301	SLC38A3,SLC7A3	Adrenal_gland	GO Biological Process
GO:0071495	cellular response to endogenous stimulus	14	1106	0.0268	ENSP00000155840,ENSP00000252997,ENSP00000254227,ENSP00000276449,ENSP00000285930,ENSP00000290953,ENSP00000292427,ENSP00000307822,ENSP00000325822,ENSP00000331327,ENSP00000362690,ENSP00000368253,ENSP00000380153,ENSP00000447149	AGRP,AKR1B1,CYP11B1,CYP11B2,GATA5,KCNQ1,NPFFR2,NR0B1,NR0B2,NR1H4,NR5A1,OR51E2,STAR,WT1	Adrenal_gland	GO Biological Process
GO:0060174	limb bud formation	2	11	0.0281	ENSP00000297261,ENSP00000322568	SHH,SOX11	Adrenal_gland	GO Biological Process
GO:0060439	trachea morphogenesis	2	11	0.0281	ENSP00000222726,ENSP00000297261	HOXA5,SHH	Adrenal_gland	GO Biological Process
GO:0044281	small molecule metabolic process	19	1779	0.0288	ENSP00000222002,ENSP00000226444,ENSP00000254227,ENSP00000263816,ENSP00000264363,ENSP00000268053,ENSP00000276449,ENSP00000285930,ENSP00000292427,ENSP00000310149,ENSP00000325822,ENSP00000335620,ENSP00000341206,ENSP00000358903,ENSP00000378757,ENSP00000445340,ENSP00000447149,ENSP00000465356,ENSP00000481684	AKR1B1,APOC1,CHST4,CYP11A1,CYP11B1,CYP11B2,CYP17A1,CYP2W1,FADS6,GSTA1,LRP2,NDST4,NR0B2,NR1H4,SLC16A9,SLC5A8,STAR,SULT1E1,SULT2A1	Adrenal_gland	GO Biological Process
GO:0034220	ion transmembrane transport	13	995	0.0292	ENSP00000155840,ENSP00000199280,ENSP00000226021,ENSP00000263816,ENSP00000266088,ENSP00000285238,ENSP00000305974,ENSP00000363417,ENSP00000365253,ENSP00000378757,ENSP00000394033,ENSP00000445340,ENSP00000481301	ABCC3,AQP2,CACNG1,KCNK2,KCNQ1,LRP2,LRRC38,SLC16A9,SLC38A3,SLC5A1,SLC5A8,SLC7A3,SLCO1A2	Adrenal_gland	GO Biological Process
GO:0032502	developmental process	42	5401	0.0302	ENSP00000040584,ENSP00000155840,ENSP00000199280,ENSP00000222726,ENSP00000222753,ENSP00000239151,ENSP00000239165,ENSP00000242159,ENSP00000249504,ENSP00000251020,ENSP00000252997,ENSP00000254227,ENSP00000259526,ENSP00000263816,ENSP00000264376,ENSP00000274341,ENSP00000276449,ENSP00000283921,ENSP00000285930,ENSP00000293636,ENSP00000297261,ENSP00000301263,ENSP00000304169,ENSP00000322568,ENSP00000331327…	AKR1B1,AQP2,BRINP2,CELA1,CRYGD,CYP17A1,DLK1,EGFL6,EVX1,GATA4,GATA5,GPR98,GSTA1,HAPLN1,HES5,HOXA10,HOXA13,HOXA5,HOXA7,HOXB5,HOXB7,HOXC8,HOXD11,KCNK2,KCNQ1,LRP2,LRRC38,LY6D,MC2R,NOV,NR0B1,NR0B2,NR5A1,PITX2,RTL1,SALL1,SERPINA5,SHH,SLC38A3,SOX11,STAR,WT1	Adrenal_gland	GO Biological Process
GO:0014013	regulation of gliogenesis	4	102	0.0309	ENSP00000263816,ENSP00000297261,ENSP00000322568,ENSP00000367714	HES5,LRP2,SHH,SOX11	Adrenal_gland	GO Biological Process
GO:0006068	ethanol catabolic process	2	12	0.0316	ENSP00000222002,ENSP00000226444	SULT1E1,SULT2A1	Adrenal_gland	GO Biological Process
GO:0045747	positive regulation of Notch signaling pathway	3	48	0.0316	ENSP00000252997,ENSP00000259526,ENSP00000367714	GATA5,HES5,NOV	Adrenal_gland	GO Biological Process
GO:0048806	genitalia development	3	48	0.0316	ENSP00000263816,ENSP00000297261,ENSP00000331327	LRP2,SHH,WT1	Adrenal_gland	GO Biological Process
GO:0048856	anatomical structure development	40	5085	0.0316	ENSP00000040584,ENSP00000155840,ENSP00000199280,ENSP00000222726,ENSP00000222753,ENSP00000239151,ENSP00000239165,ENSP00000242159,ENSP00000249504,ENSP00000251020,ENSP00000252997,ENSP00000254227,ENSP00000259526,ENSP00000263816,ENSP00000264376,ENSP00000274341,ENSP00000276449,ENSP00000283921,ENSP00000285930,ENSP00000293636,ENSP00000297261,ENSP00000301263,ENSP00000304169,ENSP00000322568,ENSP00000331327…	AKR1B1,AQP2,BRINP2,CELA1,CRYGD,EGFL6,EVX1,GATA4,GATA5,GPR98,GSTA1,HAPLN1,HES5,HOXA10,HOXA13,HOXA5,HOXA7,HOXB5,HOXB7,HOXC8,HOXD11,KCNK2,KCNQ1,LRP2,LRRC38,LY6D,MC2R,NOV,NR0B1,NR0B2,NR5A1,PITX2,RTL1,SALL1,SERPINA5,SHH,SLC38A3,SOX11,STAR,WT1	Adrenal_gland	GO Biological Process
GO:0070887	cellular response to chemical stimulus	25	2672	0.0316	ENSP00000155840,ENSP00000199280,ENSP00000232892,ENSP00000252997,ENSP00000254227,ENSP00000259526,ENSP00000264376,ENSP00000276449,ENSP00000285930,ENSP00000290953,ENSP00000292427,ENSP00000297261,ENSP00000307822,ENSP00000310149,ENSP00000321345,ENSP00000325822,ENSP00000331327,ENSP00000334458,ENSP00000335620,ENSP00000354481,ENSP00000362690,ENSP00000368253,ENSP00000380153,ENSP00000394033,ENSP00000447149	AADAC,AGRP,AKR1B1,AQP2,BRINP2,CRYGD,CYP11B1,CYP11B2,CYP2W1,GATA4,GATA5,GSTA1,IL23R,KCNK2,KCNQ1,NOV,NPFFR2,NR0B1,NR0B2,NR1H4,NR5A1,OR51E2,SHH,STAR,WT1	Adrenal_gland	GO Biological Process
GO:0072044	collecting duct development	2	12	0.0316	ENSP00000199280,ENSP00000285930	AKR1B1,AQP2	Adrenal_gland	GO Biological Process
GO:0043009	chordate embryonic development	9	550	0.0322	ENSP00000222726,ENSP00000239151,ENSP00000239165,ENSP00000242159,ENSP00000263816,ENSP00000297261,ENSP00000304169,ENSP00000322568,ENSP00000367714	HES5,HOXA5,HOXA7,HOXB5,HOXB7,LRP2,PITX2,SHH,SOX11	Adrenal_gland	GO Biological Process
GO:0003014	renal system process	4	107	0.0342	ENSP00000155840,ENSP00000199280,ENSP00000285930,ENSP00000325822	AKR1B1,AQP2,CYP11B2,KCNQ1	Adrenal_gland	GO Biological Process
GO:0006703	estrogen biosynthetic process	2	13	0.0342	ENSP00000276449,ENSP00000358421	HSD3B1,STAR	Adrenal_gland	GO Biological Process
GO:0032375	negative regulation of cholesterol transport	2	13	0.0342	ENSP00000297261,ENSP00000465356	APOC1,SHH	Adrenal_gland	GO Biological Process
GO:0071872	cellular response to epinephrine stimulus	2	13	0.0342	ENSP00000155840,ENSP00000276449	KCNQ1,STAR	Adrenal_gland	GO Biological Process
GO:0051240	positive regulation of multicellular organismal process	17	1551	0.0345	ENSP00000155840,ENSP00000222726,ENSP00000239165,ENSP00000252997,ENSP00000263816,ENSP00000276449,ENSP00000293636,ENSP00000297261,ENSP00000321345,ENSP00000321388,ENSP00000322568,ENSP00000331327,ENSP00000334458,ENSP00000354481,ENSP00000362690,ENSP00000380153,ENSP00000447149	ASB4,BRINP2,CELA1,GATA4,GATA5,HOXA5,HOXB7,IL23R,KCNQ1,LRP2,NR1H4,NR5A1,OR51E2,SHH,SOX11,STAR,WT1	Adrenal_gland	GO Biological Process
GO:0008203	cholesterol metabolic process	4	109	0.0349	ENSP00000254227,ENSP00000268053,ENSP00000276449,ENSP00000465356	APOC1,CYP11A1,NR0B2,STAR	Adrenal_gland	GO Biological Process
GO:1901360	organic cyclic compound metabolic process	39	4963	0.0353	ENSP00000040584,ENSP00000155840,ENSP00000222002,ENSP00000222726,ENSP00000222753,ENSP00000226444,ENSP00000239151,ENSP00000239165,ENSP00000242159,ENSP00000249504,ENSP00000251020,ENSP00000252997,ENSP00000254227,ENSP00000263816,ENSP00000268053,ENSP00000276449,ENSP00000283921,ENSP00000285930,ENSP00000292427,ENSP00000297261,ENSP00000302855,ENSP00000304169,ENSP00000310149,ENSP00000322568,ENSP00000325822…	AKR1B1,APOC1,CYP11A1,CYP11B1,CYP11B2,CYP17A1,CYP21A2,CYP2W1,GATA4,GATA5,HES5,HOXA10,HOXA13,HOXA5,HOXA7,HOXB5,HOXB7,HOXC8,HOXD11,HSD3B1,HSD3B2,KCNQ1,KLF17,LRP2,NR0B1,NR0B2,NR1H4,NR5A1,PITX2,SALL1,SHH,SLC16A9,SLC5A8,SOX11,STAR,SULT1E1,SULT2A1,WT1,ZNF280A	Adrenal_gland	GO Biological Process
GO:0019748	secondary metabolic process	3	52	0.0354	ENSP00000276449,ENSP00000285930,ENSP00000310149	AKR1B1,CYP2W1,STAR	Adrenal_gland	GO Biological Process
GO:0045595	regulation of cell differentiation	18	1695	0.0354	ENSP00000222726,ENSP00000226444,ENSP00000242159,ENSP00000252997,ENSP00000259526,ENSP00000263816,ENSP00000272324,ENSP00000276449,ENSP00000293636,ENSP00000297261,ENSP00000321345,ENSP00000321388,ENSP00000322568,ENSP00000334458,ENSP00000354481,ENSP00000367714,ENSP00000368253,ENSP00000384582	ASB4,BRINP2,CELA1,GATA4,GATA5,GPR98,HES5,HOXA5,HOXA7,IL23R,LRP2,NOV,NR0B1,REG3G,SHH,SOX11,STAR,SULT1E1	Adrenal_gland	GO Biological Process
GO:0051093	negative regulation of developmental process	12	910	0.0354	ENSP00000222726,ENSP00000242159,ENSP00000259526,ENSP00000272324,ENSP00000297261,ENSP00000322568,ENSP00000331327,ENSP00000362690,ENSP00000367714,ENSP00000368253,ENSP00000384582,ENSP00000394033	GPR98,HES5,HOXA5,HOXA7,KCNK2,NOV,NR0B1,NR5A1,REG3G,SHH,SOX11,WT1	Adrenal_gland	GO Biological Process
GO:0006811	ion transport	15	1292	0.0355	ENSP00000155840,ENSP00000199280,ENSP00000226021,ENSP00000263816,ENSP00000266088,ENSP00000285238,ENSP00000305974,ENSP00000363417,ENSP00000365253,ENSP00000378757,ENSP00000394033,ENSP00000445340,ENSP00000447149,ENSP00000465356,ENSP00000481301	ABCC3,APOC1,AQP2,CACNG1,KCNK2,KCNQ1,LRP2,LRRC38,NR1H4,SLC16A9,SLC38A3,SLC5A1,SLC5A8,SLC7A3,SLCO1A2	Adrenal_gland	GO Biological Process
GO:0050793	regulation of developmental process	23	2416	0.0355	ENSP00000222726,ENSP00000226444,ENSP00000239165,ENSP00000242159,ENSP00000252997,ENSP00000259526,ENSP00000263816,ENSP00000272324,ENSP00000276449,ENSP00000293636,ENSP00000297261,ENSP00000321345,ENSP00000321388,ENSP00000322568,ENSP00000331327,ENSP00000334458,ENSP00000354481,ENSP00000362690,ENSP00000367714,ENSP00000368253,ENSP00000384582,ENSP00000394033,ENSP00000447149	ASB4,BRINP2,CELA1,GATA4,GATA5,GPR98,HES5,HOXA5,HOXA7,HOXB7,IL23R,KCNK2,LRP2,NOV,NR0B1,NR1H4,NR5A1,REG3G,SHH,SOX11,STAR,SULT1E1,WT1	Adrenal_gland	GO Biological Process
GO:1901700	response to oxygen-containing compound	16	1427	0.0358	ENSP00000155840,ENSP00000199280,ENSP00000254227,ENSP00000264376,ENSP00000276449,ENSP00000285930,ENSP00000290953,ENSP00000307822,ENSP00000309493,ENSP00000321345,ENSP00000331327,ENSP00000334458,ENSP00000354481,ENSP00000362690,ENSP00000380153,ENSP00000447149	AGRP,AKR1B1,AQP2,BRINP2,CRYGD,GATA4,GPRC6A,IL23R,KCNQ1,NPFFR2,NR0B2,NR1H4,NR5A1,OR51E2,STAR,WT1	Adrenal_gland	GO Biological Process
GO:0003170	heart valve development	3	53	0.0359	ENSP00000252997,ENSP00000304169,ENSP00000334458	GATA4,GATA5,PITX2	Adrenal_gland	GO Biological Process
GO:0042359	vitamin D metabolic process	2	14	0.0359	ENSP00000263816,ENSP00000268053	CYP11A1,LRP2	Adrenal_gland	GO Biological Process
GO:0072075	metanephric mesenchyme development	2	14	0.0359	ENSP00000297261,ENSP00000331327	SHH,WT1	Adrenal_gland	GO Biological Process
GO:0019218	regulation of steroid metabolic process	4	112	0.0361	ENSP00000276449,ENSP00000362690,ENSP00000447149,ENSP00000465356	APOC1,NR1H4,NR5A1,STAR	Adrenal_gland	GO Biological Process
GO:0031328	positive regulation of cellular biosynthetic process	19	1846	0.0361	ENSP00000222726,ENSP00000239151,ENSP00000239165,ENSP00000242159,ENSP00000251020,ENSP00000252997,ENSP00000276449,ENSP00000283921,ENSP00000293636,ENSP00000297261,ENSP00000304169,ENSP00000322568,ENSP00000331327,ENSP00000334458,ENSP00000362690,ENSP00000367714,ENSP00000419266,ENSP00000447149,ENSP00000481301	CELA1,EVX1,GATA4,GATA5,HES5,HOXA10,HOXA5,HOXA7,HOXB5,HOXB7,NR1H4,NR5A1,PITX2,SALL1,SHH,SLC38A3,SOX11,STAR,WT1	Adrenal_gland	GO Biological Process
GO:0042221	response to chemical	34	4153	0.0362	ENSP00000155840,ENSP00000199280,ENSP00000232892,ENSP00000252997,ENSP00000254227,ENSP00000259526,ENSP00000263816,ENSP00000264376,ENSP00000276449,ENSP00000285238,ENSP00000285930,ENSP00000290953,ENSP00000292427,ENSP00000297261,ENSP00000301263,ENSP00000304169,ENSP00000307540,ENSP00000307822,ENSP00000309493,ENSP00000310149,ENSP00000321345,ENSP00000325822,ENSP00000331327,ENSP00000334458,ENSP00000335620…	AADAC,ABCC3,AGRP,AKR1B1,AQP2,BRINP2,CRYGD,CST2,CYP11B1,CYP11B2,CYP2W1,GATA4,GATA5,GPRC6A,GSTA1,IL23R,KCNK2,KCNQ1,LRP2,LY6D,NOV,NPFFR2,NR0B1,NR0B2,NR1H4,NR5A1,OR51E2,PITX2,SHH,SLC38A3,SLC5A8,SLC7A3,STAR,WT1	Adrenal_gland	GO Biological Process
GO:0014706	striated muscle tissue development	6	271	0.0366	ENSP00000263816,ENSP00000297261,ENSP00000304169,ENSP00000322568,ENSP00000331327,ENSP00000334458	GATA4,LRP2,PITX2,SHH,SOX11,WT1	Adrenal_gland	GO Biological Process
GO:0071320	cellular response to cAMP	3	54	0.0366	ENSP00000155840,ENSP00000276449,ENSP00000331327	KCNQ1,STAR,WT1	Adrenal_gland	GO Biological Process
GO:0060541	respiratory system development	5	188	0.0373	ENSP00000222726,ENSP00000297261,ENSP00000304169,ENSP00000322568,ENSP00000331327	HOXA5,PITX2,SHH,SOX11,WT1	Adrenal_gland	GO Biological Process
GO:2000026	regulation of multicellular organismal development	19	1876	0.0413	ENSP00000222726,ENSP00000239165,ENSP00000242159,ENSP00000252997,ENSP00000263816,ENSP00000272324,ENSP00000276449,ENSP00000293636,ENSP00000297261,ENSP00000321345,ENSP00000321388,ENSP00000322568,ENSP00000331327,ENSP00000334458,ENSP00000354481,ENSP00000362690,ENSP00000367714,ENSP00000394033,ENSP00000447149	ASB4,BRINP2,CELA1,GATA4,GATA5,HES5,HOXA5,HOXA7,HOXB7,IL23R,KCNK2,LRP2,NR1H4,NR5A1,REG3G,SHH,SOX11,STAR,WT1	Adrenal_gland	GO Biological Process
GO:0014032	neural crest cell development	3	58	0.0423	ENSP00000297261,ENSP00000304169,ENSP00000322568	PITX2,SHH,SOX11	Adrenal_gland	GO Biological Process
GO:0060231	mesenchymal to epithelial transition	2	16	0.0423	ENSP00000251020,ENSP00000331327	SALL1,WT1	Adrenal_gland	GO Biological Process
GO:0045604	regulation of epidermal cell differentiation	3	59	0.0439	ENSP00000242159,ENSP00000272324,ENSP00000367714	HES5,HOXA7,REG3G	Adrenal_gland	GO Biological Process
GO:0048522	positive regulation of cellular process	38	4898	0.0456	ENSP00000155840,ENSP00000220940,ENSP00000222726,ENSP00000226444,ENSP00000232892,ENSP00000239151,ENSP00000239165,ENSP00000242159,ENSP00000251020,ENSP00000252997,ENSP00000254227,ENSP00000259526,ENSP00000263816,ENSP00000272324,ENSP00000276449,ENSP00000283921,ENSP00000285930,ENSP00000293636,ENSP00000297261,ENSP00000304169,ENSP00000321345,ENSP00000321388,ENSP00000322568,ENSP00000329158,ENSP00000331327…	AADAC,AKR1B1,APOC1,ASB4,BRINP2,CELA1,CLRN1,EVX1,GATA4,GATA5,GML,HES5,HOXA10,HOXA5,HOXA7,HOXB5,HOXB7,IL23R,KCNK2,KCNQ1,LRP2,LRRC38,MAP3K15,MRAP,NOV,NR0B2,NR1H4,NR5A1,OR51E2,PITX2,REG3G,SALL1,SHH,SLC38A3,SOX11,STAR,SULT1E1,WT1	Adrenal_gland	GO Biological Process
GO:0010984	regulation of lipoprotein particle clearance	2	17	0.0457	ENSP00000447149,ENSP00000465356	APOC1,NR1H4	Adrenal_gland	GO Biological Process
GO:0090185	negative regulation of kidney development	2	17	0.0457	ENSP00000297261,ENSP00000331327	SHH,WT1	Adrenal_gland	GO Biological Process
GO:0016999	antibiotic metabolic process	4	124	0.0467	ENSP00000222002,ENSP00000226444,ENSP00000276449,ENSP00000285930	AKR1B1,STAR,SULT1E1,SULT2A1	Adrenal_gland	GO Biological Process
GO:0009888	tissue development	17	1626	0.0472	ENSP00000222726,ENSP00000239151,ENSP00000249504,ENSP00000251020,ENSP00000252997,ENSP00000259526,ENSP00000263816,ENSP00000264376,ENSP00000297261,ENSP00000304169,ENSP00000322568,ENSP00000331327,ENSP00000334458,ENSP00000335620,ENSP00000362690,ENSP00000367714,ENSP00000368253	CRYGD,GATA4,GATA5,GSTA1,HES5,HOXA5,HOXB5,HOXD11,LRP2,NOV,NR0B1,NR5A1,PITX2,SALL1,SHH,SOX11,WT1	Adrenal_gland	GO Biological Process
GO:0009719	response to endogenous stimulus	15	1353	0.0473	ENSP00000155840,ENSP00000252997,ENSP00000254227,ENSP00000276449,ENSP00000285930,ENSP00000290953,ENSP00000292427,ENSP00000304169,ENSP00000307822,ENSP00000325822,ENSP00000331327,ENSP00000362690,ENSP00000368253,ENSP00000380153,ENSP00000447149	AGRP,AKR1B1,CYP11B1,CYP11B2,GATA5,KCNQ1,NPFFR2,NR0B1,NR0B2,NR1H4,NR5A1,OR51E2,PITX2,STAR,WT1	Adrenal_gland	GO Biological Process
GO:0043010	camera-type eye development	6	292	0.0476	ENSP00000264376,ENSP00000297261,ENSP00000304169,ENSP00000322568,ENSP00000331327,ENSP00000367714	CRYGD,HES5,PITX2,SHH,SOX11,WT1	Adrenal_gland	GO Biological Process
GO:0003180	aortic valve morphogenesis	2	18	0.048	ENSP00000252997,ENSP00000334458	GATA4,GATA5	Adrenal_gland	GO Biological Process
GO:0030326	embryonic limb morphogenesis	4	126	0.048	ENSP00000251020,ENSP00000283921,ENSP00000297261,ENSP00000304169	HOXA10,PITX2,SALL1,SHH	Adrenal_gland	GO Biological Process
GO:0043583	ear development	5	204	0.048	ENSP00000155840,ENSP00000251020,ENSP00000297261,ENSP00000367714,ENSP00000394033	HES5,KCNK2,KCNQ1,SALL1,SHH	Adrenal_gland	GO Biological Process
GO:0071371	cellular response to gonadotropin stimulus	2	18	0.048	ENSP00000276449,ENSP00000331327	STAR,WT1	Adrenal_gland	GO Biological Process
GO:0003170	heart valve development	5	53	0.0174	ENSP00000252997,ENSP00000304169,ENSP00000309913,ENSP00000334458,ENSP00000386170	GATA4,GATA5,PITX2,TBX20,TBX5	Artery_Aor	GO Biological Process
GO:0003209	cardiac atrium morphogenesis	4	31	0.0228	ENSP00000304169,ENSP00000309913,ENSP00000334458,ENSP00000386170	GATA4,PITX2,TBX20,TBX5	Artery_Aor	GO Biological Process
GO:0045777	positive regulation of blood pressure	4	37	0.0235	ENSP00000296777,ENSP00000362353,ENSP00000368766,ENSP00000380153	ADRA1D,CARTPT,GLP1R,OR51E2	Artery_Aor	GO Biological Process
GO:0003197	endocardial cushion development	4	42	0.0272	ENSP00000252997,ENSP00000309913,ENSP00000334458,ENSP00000386170	GATA4,GATA5,TBX20,TBX5	Artery_Aor	GO Biological Process
GO:0003179	heart valve morphogenesis	4	46	0.0283	ENSP00000252997,ENSP00000309913,ENSP00000334458,ENSP00000386170	GATA4,GATA5,TBX20,TBX5	Artery_Aor	GO Biological Process
GO:0003180	aortic valve morphogenesis	3	18	0.0283	ENSP00000252997,ENSP00000334458,ENSP00000386170	GATA4,GATA5,TBX20	Artery_Aor	GO Biological Process
GO:0032501	multicellular organismal process	51	6507	0.0283	ENSP00000222718,ENSP00000228938,ENSP00000243611,ENSP00000250018,ENSP00000252997,ENSP00000256343,ENSP00000257776,ENSP00000262340,ENSP00000262551,ENSP00000263321,ENSP00000268164,ENSP00000271588,ENSP00000272224,ENSP00000274341,ENSP00000293845,ENSP00000295589,ENSP00000296526,ENSP00000296777,ENSP00000297350,ENSP00000298542,ENSP00000301691,ENSP00000303550,ENSP00000304169,ENSP00000304822,ENSP00000305244…	ACAN,ADRA1D,AFP,AQP4,C2orf71,C4BPB,CARTPT,CATSPERB,CCDC42,CCKAR,CHRM2,CNTNAP2,CSN3,CYTL1,DAW1,EMX2,FRMD7,GABRA5,GABRG2,GATA4,GATA5,GDF7,GLP1R,GRIA1,GRIA2,GUCA1A,HAPLN1,HMCN1,HOXA2,HOXA3,IL1RAPL2,IL31RA,IRX1,ITGA11,ITGA8,MGP,MRAP2,OGN,OR51E2,PAK7,PAX3,PITX2,RPE65,SOST,ST8SIA2,TBX20,TBX5,TNFRSF11B,TPH1,TYR,ZAR1	Artery_Aor	GO Biological Process
GO:0060413	atrial septum morphogenesis	3	16	0.0283	ENSP00000309913,ENSP00000334458,ENSP00000386170	GATA4,TBX20,TBX5	Artery_Aor	GO Biological Process
GO:0060577	pulmonary vein morphogenesis	2	2	0.0283	ENSP00000304169,ENSP00000386170	PITX2,TBX20	Artery_Aor	GO Biological Process
GO:0007268	chemical synaptic transmission	9	402	0.0304	ENSP00000293897,ENSP00000296526,ENSP00000296777,ENSP00000335592,ENSP00000395220,ENSP00000399745,ENSP00000410732,ENSP00000428994,ENSP00000462701	CARTPT,CDH8,CHRM2,GABRA5,GABRG2,GRIA1,GRIA2,SSTR5,SYTL5	Artery_Aor	GO Biological Process
GO:0007389	pattern specification process	9	409	0.0304	ENSP00000222718,ENSP00000304169,ENSP00000305244,ENSP00000309913,ENSP00000311899,ENSP00000334458,ENSP00000386170,ENSP00000450962,ENSP00000484411	DAW1,EMX2,GATA4,HOXA2,HOXA3,IRX1,PITX2,TBX20,TBX5	Artery_Aor	GO Biological Process
GO:0003171	atrioventricular valve development	3	25	0.0337	ENSP00000304169,ENSP00000309913,ENSP00000386170	PITX2,TBX20,TBX5	Artery_Aor	GO Biological Process
GO:0009887	animal organ morphogenesis	13	865	0.0366	ENSP00000222718,ENSP00000228938,ENSP00000252997,ENSP00000262340,ENSP00000272224,ENSP00000304169,ENSP00000305244,ENSP00000309913,ENSP00000334458,ENSP00000367316,ENSP00000375921,ENSP00000386170,ENSP00000484411	GATA4,GATA5,GDF7,HOXA2,HOXA3,IRX1,ITGA8,MGP,PAX3,PITX2,RPE65,TBX20,TBX5	Artery_Aor	GO Biological Process
GO:0051891	positive regulation of cardioblast differentiation	2	5	0.0429	ENSP00000309913,ENSP00000334458	GATA4,TBX5	Artery_Aor	GO Biological Process
GO:0060411	cardiac septum morphogenesis	4	74	0.0479	ENSP00000304169,ENSP00000309913,ENSP00000334458,ENSP00000386170	GATA4,PITX2,TBX20,TBX5	Artery_Aor	GO Biological Process
GO:0003002	regionalization	15	313	4.01e-07	ENSP00000006015,ENSP00000040584,ENSP00000222728,ENSP00000230658,ENSP00000242159,ENSP00000278780,ENSP00000302836,ENSP00000305244,ENSP00000318650,ENSP00000330218,ENSP00000331327,ENSP00000334458,ENSP00000376322,ENSP00000386170,ENSP00000446680	GATA4,GREM2,HOXA11,HOXA6,HOXA7,HOXC11,HOXC8,HOXC9,HOXD13,IRX1,ISL1,OVOL2,SOX1,TBX20,WT1	Artery_Cor	GO Biological Process
GO:0001656	metanephros development	9	83	8.12e-07	ENSP00000006015,ENSP00000199280,ENSP00000305244,ENSP00000331327,ENSP00000355001,ENSP00000356857,ENSP00000367316,ENSP00000389814,ENSP00000446680	ADIPOQ,AQP2,HOXA11,HOXC11,IRX1,ITGA8,POU3F3,TCF21,WT1	Artery_Cor	GO Biological Process
GO:0007389	pattern specification process	16	409	8.12e-07	ENSP00000006015,ENSP00000040584,ENSP00000222728,ENSP00000230658,ENSP00000242159,ENSP00000278780,ENSP00000302836,ENSP00000305244,ENSP00000309913,ENSP00000318650,ENSP00000330218,ENSP00000331327,ENSP00000334458,ENSP00000376322,ENSP00000386170,ENSP00000446680	GATA4,GREM2,HOXA11,HOXA6,HOXA7,HOXC11,HOXC8,HOXC9,HOXD13,IRX1,ISL1,OVOL2,SOX1,TBX20,TBX5,WT1	Artery_Cor	GO Biological Process
GO:0009887	animal organ morphogenesis	22	865	8.12e-07	ENSP00000006015,ENSP00000040584,ENSP00000222728,ENSP00000230658,ENSP00000242159,ENSP00000278780,ENSP00000302836,ENSP00000305244,ENSP00000309913,ENSP00000330218,ENSP00000331327,ENSP00000332591,ENSP00000334458,ENSP00000341940,ENSP00000356357,ENSP00000356857,ENSP00000362296,ENSP00000367316,ENSP00000375921,ENSP00000376322,ENSP00000386170,ENSP00000446680	CAV3,GATA4,HOXA11,HOXA6,HOXA7,HOXC11,HOXC8,HOXC9,HOXD13,IRX1,ISL1,ITGA8,LHX9,NPY2R,OVOL2,PAX3,POU3F4,SOX1,TBX20,TBX5,TCF21,WT1	Artery_Cor	GO Biological Process
GO:0007275	multicellular organism development	51	4726	1.17e-05	ENSP00000006015,ENSP00000040584,ENSP00000160382,ENSP00000199280,ENSP00000222728,ENSP00000222753,ENSP00000230658,ENSP00000242159,ENSP00000243103,ENSP00000262551,ENSP00000264318,ENSP00000265340,ENSP00000268164,ENSP00000268876,ENSP00000274341,ENSP00000278780,ENSP00000296839,ENSP00000297350,ENSP00000299642,ENSP00000302836,ENSP00000305244,ENSP00000308815,ENSP00000309913,ENSP00000318650,ENSP00000329403…	ACTL6B,ADIPOQ,AQP2,ASPN,BRINP3,CAV3,CCL19,CLEC3A,DACH2,FOXQ1,FSHR,GABRA4,GABRA5,GATA4,GREM2,HAPLN1,HOXA11,HOXA13,HOXA6,HOXA7,HOXA9,HOXC11,HOXC12,HOXC8,HOXC9,HOXD13,IRX1,ISL1,ITGA8,KCNA1,LHX9,LRFN2,NPY2R,NR0B1,OGN,OVOL2,PAX3,PCP4,PITX1,POU3F3,POU3F4,RIMS1,SOX1,ST8SIA2,TBX20,TBX5,TCF21,TNFRSF11B,UNC45B,UNC5D,WT1	Artery_Cor	GO Biological Process
GO:0048598	embryonic morphogenesis	16	545	1.17e-05	ENSP00000006015,ENSP00000222728,ENSP00000242159,ENSP00000265340,ENSP00000278780,ENSP00000302836,ENSP00000305244,ENSP00000309913,ENSP00000318650,ENSP00000334458,ENSP00000356857,ENSP00000362296,ENSP00000367316,ENSP00000376322,ENSP00000386170,ENSP00000446680	GATA4,GREM2,HOXA11,HOXA6,HOXA7,HOXC11,HOXC9,HOXD13,IRX1,ITGA8,OVOL2,PITX1,POU3F4,TBX20,TBX5,TCF21	Artery_Cor	GO Biological Process
GO:0048731	system development	47	4144	1.17e-05	ENSP00000006015,ENSP00000040584,ENSP00000160382,ENSP00000199280,ENSP00000222728,ENSP00000222753,ENSP00000230658,ENSP00000242159,ENSP00000262551,ENSP00000264318,ENSP00000265340,ENSP00000268164,ENSP00000268876,ENSP00000274341,ENSP00000278780,ENSP00000296839,ENSP00000297350,ENSP00000299642,ENSP00000302836,ENSP00000305244,ENSP00000308815,ENSP00000309913,ENSP00000329403,ENSP00000330218,ENSP00000331327…	ACTL6B,ADIPOQ,AQP2,ASPN,BRINP3,CAV3,CCL19,CLEC3A,FOXQ1,FSHR,GABRA4,GABRA5,GATA4,HAPLN1,HOXA11,HOXA13,HOXA6,HOXA7,HOXC11,HOXC8,HOXC9,HOXD13,IRX1,ISL1,ITGA8,KCNA1,LHX9,LRFN2,NPY2R,NR0B1,OGN,OVOL2,PAX3,PCP4,PITX1,POU3F3,POU3F4,RIMS1,SOX1,ST8SIA2,TBX20,TBX5,TCF21,TNFRSF11B,UNC45B,UNC5D,WT1	Artery_Cor	GO Biological Process
GO:0048856	anatomical structure development	53	5085	1.17e-05	ENSP00000006015,ENSP00000040584,ENSP00000160382,ENSP00000199280,ENSP00000222728,ENSP00000222753,ENSP00000230658,ENSP00000242159,ENSP00000243103,ENSP00000262551,ENSP00000263339,ENSP00000264318,ENSP00000265340,ENSP00000268164,ENSP00000268876,ENSP00000274341,ENSP00000278780,ENSP00000296839,ENSP00000297350,ENSP00000299642,ENSP00000302836,ENSP00000305244,ENSP00000308815,ENSP00000309913,ENSP00000317439…	ACTL6B,ADIPOQ,AQP2,ASPN,BRINP3,CAV3,CCL19,CLEC3A,CNPY1,DACH2,FOXQ1,FSHR,GABRA4,GABRA5,GATA4,GREM2,HAPLN1,HOXA11,HOXA13,HOXA6,HOXA7,HOXA9,HOXC11,HOXC12,HOXC8,HOXC9,HOXD13,IL1A,IRX1,ISL1,ITGA8,KCNA1,LHX9,LRFN2,NPY2R,NR0B1,OGN,OVOL2,PAX3,PCP4,PITX1,POU3F3,POU3F4,RIMS1,SOX1,ST8SIA2,TBX20,TBX5,TCF21,TNFRSF11B,UNC45B,UNC5D,WT1	Artery_Cor	GO Biological Process
GO:0032501	multicellular organismal process	61	6507	1.71e-05	ENSP00000006015,ENSP00000040584,ENSP00000160382,ENSP00000199280,ENSP00000222728,ENSP00000222753,ENSP00000230658,ENSP00000241125,ENSP00000242159,ENSP00000243103,ENSP00000255381,ENSP00000262551,ENSP00000263339,ENSP00000264318,ENSP00000265340,ENSP00000268164,ENSP00000268876,ENSP00000274341,ENSP00000276198,ENSP00000278780,ENSP00000286355,ENSP00000296777,ENSP00000296839,ENSP00000297350,ENSP00000299642…	ACTL6B,ADCY8,ADIPOQ,AQP2,ASPN,BRINP3,CARTPT,CAV3,CCL19,CLEC3A,DACH2,FOLR4,FOXQ1,FSHR,GABRA4,GABRA5,GATA4,GJA3,GREM2,HAPLN1,HOXA11,HOXA13,HOXA6,HOXA7,HOXA9,HOXC11,HOXC12,HOXC8,HOXC9,HOXD13,HTR2C,IL1A,IRX1,ISL1,ITGA8,KCNA1,LHX9,LRFN2,MYH4,MYH8,NPY2R,NR0B1,OGN,OVOL2,PAK7,PAX3,PCP4,PITX1,POU3F3,POU3F4,RIMS1,SOX1,ST8SIA2,TBX20,TBX5,TCF21,TNFRSF11B,UNC45B,UNC5D,VTCN1,WT1	Artery_Cor	GO Biological Process
GO:0006366	transcription by RNA polymerase II	18	784	4e-05	ENSP00000230658,ENSP00000242159,ENSP00000265340,ENSP00000278780,ENSP00000309913,ENSP00000330218,ENSP00000331327,ENSP00000334458,ENSP00000356857,ENSP00000362217,ENSP00000362296,ENSP00000368253,ENSP00000375921,ENSP00000376322,ENSP00000379701,ENSP00000386170,ENSP00000446680,ENSP00000463287	DACH2,GATA4,HNF4G,HOXA7,HOXC11,HOXD13,ISL1,KLF14,NR0B1,OVOL2,PAX3,PITX1,POU3F4,SOX1,TBX20,TBX5,TCF21,WT1	Artery_Cor	GO Biological Process
GO:0048562	embryonic organ morphogenesis	11	279	7e-05	ENSP00000006015,ENSP00000222728,ENSP00000242159,ENSP00000278780,ENSP00000302836,ENSP00000334458,ENSP00000356857,ENSP00000362296,ENSP00000367316,ENSP00000386170,ENSP00000446680	GATA4,HOXA11,HOXA6,HOXA7,HOXC11,HOXC9,ITGA8,OVOL2,POU3F4,TBX20,TCF21	Artery_Cor	GO Biological Process
[truncated: 5,531 more rows]
