# Supplementary material for: Verifying explainability of a deep learning tissue classifier trained on RNA-seq data
Source: Sci Rep. 2021 Jan 29;11:2641. doi: 10.1038/s41598-021-81773-9 (PMC7846764; doi:10.1038/s41598-021-81773-9)
Supplement: Supplementary file 6 — Supplementary Information 6. [file 41598_2021_81773_MOESM6_ESM.xlsx]

## Sheet: a
#term ID	term description	Database	Number of times enriched	Tissues enriched in
GO:0032501	multicellular organismal process	GO Biological Process	5	Artery_Tib,Brain_Hyp,Heart_LV,Muscle,Pituitary
GO:0009888	tissue development	GO Biological Process	5	Esophagus_Muc,Heart_LV,Muscle,Skin_NSES,Skin_SELL
GO:0003008	system process	GO Biological Process	4	Artery_Tib,Heart_AA,Heart_LV,Muscle
GO:0048513	animal organ development	GO Biological Process	4	Artery_Tib,Muscle,Skin_NSES,Skin_SELL
GO:0044057	regulation of system process	GO Biological Process	4	Brain_Hyp,Heart_LV,Liver,Muscle
GO:0006810	transport	GO Biological Process	4	Brain_SN,Kidney_Cor,Liver,Whole_Blood
GO:0018149	peptide cross-linking	GO Biological Process	4	Esophagus_Muc,Prostate,Skin_NSES,Skin_SELL
GO:0065008	regulation of biological quality	GO Biological Process	3	Adipose_VO,Brain_Hyp,Liver
GO:0031347	regulation of defense response	GO Biological Process	3	Adipose_VO,Liver,Whole_Blood
GO:0010817	regulation of hormone levels	GO Biological Process	3	Adrenal_gland,Liver,Thyroid
GO:1901615	organic hydroxy compound metabolic process	GO Biological Process	3	Adrenal_gland,Liver,Thyroid
GO:0042446	hormone biosynthetic process	GO Biological Process	3	Adrenal_gland,Prostate,Thyroid
GO:0002027	regulation of heart rate	GO Biological Process	3	Brain_Hyp,Heart_AA,Heart_LV
GO:0042493	response to drug	GO Biological Process	3	Brain_SN,Kidney_Cor,Whole_Blood
GO:0012501	programmed cell death	GO Biological Process	3	Esophagus_Muc,Skin_NSES,Skin_SELL
GO:0031424	keratinization	GO Biological Process	3	Esophagus_Muc,Skin_NSES,Skin_SELL
GO:0070268	cornification	GO Biological Process	3	Esophagus_Muc,Skin_NSES,Skin_SELL
GO:0006936	muscle contraction	GO Biological Process	3	Heart_AA,Heart_LV,Muscle
GO:0030029	actin filament-based process	GO Biological Process	3	Heart_AA,Heart_LV,Muscle
GO:0030049	muscle filament sliding	GO Biological Process	3	Heart_AA,Heart_LV,Muscle
GO:0030239	myofibril assembly	GO Biological Process	3	Heart_AA,Heart_LV,Muscle
GO:0045214	sarcomere organization	GO Biological Process	3	Heart_AA,Heart_LV,Muscle
GO:0060048	cardiac muscle contraction	GO Biological Process	3	Heart_AA,Heart_LV,Muscle
GO:0015711	organic anion transport	GO Biological Process	3	Kidney_Cor,Liver,Whole_Blood
GO:0006952	defense response	GO Biological Process	3	Liver,Minor_Salivary_Gland,Whole_Blood
GO:0006955	immune response	GO Biological Process	3	Liver,Minor_Salivary_Gland,Whole_Blood
GO:0042742	defense response to bacterium	GO Biological Process	3	Liver,Minor_Salivary_Gland,Whole_Blood
GO:0051707	response to other organism	GO Biological Process	3	Liver,Minor_Salivary_Gland,Whole_Blood
GO:0007586	digestion	GO Biological Process	3	Liver,Pancreas,Stomach
GO:0019433	triglyceride catabolic process	GO Biological Process	2	Adipose_VO,Liver
GO:0032101	regulation of response to external stimulus	GO Biological Process	2	Adipose_VO,Liver
GO:0050727	regulation of inflammatory response	GO Biological Process	2	Adipose_VO,Liver
GO:0003014	renal system process	GO Biological Process	2	Adrenal_gland,Brain_Hyp
GO:0006066	alcohol metabolic process	GO Biological Process	2	Adrenal_gland,Liver
GO:0006694	steroid biosynthetic process	GO Biological Process	2	Adrenal_gland,Liver
GO:0008202	steroid metabolic process	GO Biological Process	2	Adrenal_gland,Liver
GO:0001659	temperature homeostasis	GO Biological Process	2	Artery_Tib,Brain_Hyp
GO:0008217	regulation of blood pressure	GO Biological Process	2	Artery_Tib,Brain_Hyp
GO:0045777	positive regulation of blood pressure	GO Biological Process	2	Artery_Tib,Brain_Hyp
GO:1903522	regulation of blood circulation	GO Biological Process	2	Artery_Tib,Brain_Hyp
GO:0009887	animal organ morphogenesis	GO Biological Process	2	Artery_Tib,Heart_LV
GO:0010460	positive regulation of heart rate	GO Biological Process	2	Artery_Tib,Heart_LV
GO:0051146	striated muscle cell differentiation	GO Biological Process	2	Artery_Tib,Heart_LV
GO:0045907	positive regulation of vasoconstriction	GO Biological Process	2	Artery_Tib,Liver
GO:0001708	cell fate specification	GO Biological Process	2	Brain_Amy,Pituitary
GO:0048665	neuron fate specification	GO Biological Process	2	Brain_Amy,Pituitary
GO:0007626	locomotory behavior	GO Biological Process	2	Brain_Hyp,Brain_SN
GO:0048732	gland development	GO Biological Process	2	Brain_Hyp,Liver
GO:0048878	chemical homeostasis	GO Biological Process	2	Brain_Hyp,Liver
GO:0048856	anatomical structure development	GO Biological Process	2	Brain_Hyp,Muscle
GO:0009966	regulation of signal transduction	GO Biological Process	2	Brain_Hyp,Pituitary
GO:0010469	regulation of signaling receptor activity	GO Biological Process	2	Brain_Hyp,Pituitary
GO:0034220	ion transmembrane transport	GO Biological Process	2	Brain_SN,Kidney_Cor
GO:0051179	localization	GO Biological Process	2	Brain_SN,Kidney_Cor
GO:0071705	nitrogen compound transport	GO Biological Process	2	Brain_SN,Kidney_Cor
GO:0098655	cation transmembrane transport	GO Biological Process	2	Brain_SN,Kidney_Cor
GO:0055085	transmembrane transport	GO Biological Process	2	Brain_SN,Liver
GO:0060429	epithelium development	GO Biological Process	2	Esophagus_Muc,Skin_SELL
GO:0002026	regulation of the force of heart contraction	GO Biological Process	2	Heart_AA,Heart_LV
GO:0007507	heart development	GO Biological Process	2	Heart_AA,Heart_LV
GO:0008016	regulation of heart contraction	GO Biological Process	2	Heart_AA,Heart_LV
GO:0030036	actin cytoskeleton organization	GO Biological Process	2	Heart_AA,Heart_LV
GO:0003012	muscle system process	GO Biological Process	2	Heart_AA,Muscle
GO:0006941	striated muscle contraction	GO Biological Process	2	Heart_AA,Muscle
GO:0008015	blood circulation	GO Biological Process	2	Heart_AA,Muscle
GO:0032989	cellular component morphogenesis	GO Biological Process	2	Heart_AA,Muscle
GO:0055002	striated muscle cell development	GO Biological Process	2	Heart_AA,Muscle
GO:0006937	regulation of muscle contraction	GO Biological Process	2	Heart_LV,Muscle
GO:0006942	regulation of striated muscle contraction	GO Biological Process	2	Heart_LV,Muscle
GO:0007517	muscle organ development	GO Biological Process	2	Heart_LV,Muscle
GO:0007519	skeletal muscle tissue development	GO Biological Process	2	Heart_LV,Muscle
GO:0009653	anatomical structure morphogenesis	GO Biological Process	2	Heart_LV,Muscle
GO:0014706	striated muscle tissue development	GO Biological Process	2	Heart_LV,Muscle
GO:0055008	cardiac muscle tissue morphogenesis	GO Biological Process	2	Heart_LV,Muscle
GO:0061061	muscle structure development	GO Biological Process	2	Heart_LV,Muscle
GO:0006811	ion transport	GO Biological Process	2	Kidney_Cor,Liver
GO:0043252	sodium-independent organic anion transport	GO Biological Process	2	Kidney_Cor,Liver
GO:0044281	small molecule metabolic process	GO Biological Process	2	Kidney_Cor,Liver
GO:0071702	organic substance transport	GO Biological Process	2	Kidney_Cor,Liver
GO:0098656	anion transmembrane transport	GO Biological Process	2	Kidney_Cor,Liver
GO:1901605	alpha-amino acid metabolic process	GO Biological Process	2	Kidney_Cor,Liver
GO:0015893	drug transport	GO Biological Process	2	Kidney_Cor,Whole_Blood
GO:0019730	antimicrobial humoral response	GO Biological Process	2	Liver,Minor_Salivary_Gland
GO:0051704	multi-organism process	GO Biological Process	2	Liver,Minor_Salivary_Gland
GO:0051239	regulation of multicellular organismal process	GO Biological Process	2	Liver,Muscle
GO:0006508	proteolysis	GO Biological Process	2	Liver,Pancreas
GO:0032870	cellular response to hormone stimulus	GO Biological Process	2	Liver,Pituitary
GO:0016042	lipid catabolic process	GO Biological Process	2	Liver,Skin_NSES
GO:0002376	immune system process	GO Biological Process	2	Liver,Whole_Blood
GO:0002682	regulation of immune system process	GO Biological Process	2	Liver,Whole_Blood
GO:0006950	response to stress	GO Biological Process	2	Liver,Whole_Blood
GO:0006959	humoral immune response	GO Biological Process	2	Liver,Whole_Blood
GO:0007596	blood coagulation	GO Biological Process	2	Liver,Whole_Blood
GO:0009617	response to bacterium	GO Biological Process	2	Liver,Whole_Blood
GO:0016192	vesicle-mediated transport	GO Biological Process	2	Liver,Whole_Blood
GO:0031640	killing of cells of other organism	GO Biological Process	2	Liver,Whole_Blood
GO:0035821	modification of morphology or physiology of other organism	GO Biological Process	2	Liver,Whole_Blood
GO:0045087	innate immune response	GO Biological Process	2	Liver,Whole_Blood
GO:0045089	positive regulation of innate immune response	GO Biological Process	2	Liver,Whole_Blood
GO:0046903	secretion	GO Biological Process	2	Liver,Whole_Blood
GO:0050776	regulation of immune response	GO Biological Process	2	Liver,Whole_Blood
GO:0050778	positive regulation of immune response	GO Biological Process	2	Liver,Whole_Blood
GO:0050896	response to stimulus	GO Biological Process	2	Liver,Whole_Blood
GO:0098542	defense response to other organism	GO Biological Process	2	Liver,Whole_Blood
GO:0002252	immune effector process	GO Biological Process	2	Minor_Salivary_Gland,Whole_Blood
GO:0030154	cell differentiation	GO Biological Process	2	Muscle,Skin_NSES
GO:0019731	antibacterial humoral response	GO Biological Process	2	Prostate,Whole_Blood
GO:0051291	protein heterooligomerization	GO Biological Process	2	Prostate,Whole_Blood
GO:0030855	epithelial cell differentiation	GO Biological Process	2	Skin_NSES,Skin_SELL
GO:0042743	hydrogen peroxide metabolic process	GO Biological Process	2	Thyroid,Whole_Blood
GO:0042744	hydrogen peroxide catabolic process	GO Biological Process	2	Thyroid,Whole_Blood
GO:0098869	cellular oxidant detoxification	GO Biological Process	2	Thyroid,Whole_Blood
GO:0002720	positive regulation of cytokine production involved in immune response	GO Biological Process	1	Adipose_VO
GO:0010744	positive regulation of macrophage derived foam cell differentiation	GO Biological Process	1	Adipose_VO
GO:0010884	positive regulation of lipid storage	GO Biological Process	1	Adipose_VO
GO:0010886	positive regulation of cholesterol storage	GO Biological Process	1	Adipose_VO
GO:0010890	positive regulation of sequestering of triglyceride	GO Biological Process	1	Adipose_VO
GO:0019915	lipid storage	GO Biological Process	1	Adipose_VO
GO:0031349	positive regulation of defense response	GO Biological Process	1	Adipose_VO
GO:0035634	response to stilbenoid	GO Biological Process	1	Adipose_VO
GO:0050729	positive regulation of inflammatory response	GO Biological Process	1	Adipose_VO
GO:0055096	low-density lipoprotein particle mediated signaling	GO Biological Process	1	Adipose_VO
GO:0003091	renal water homeostasis	GO Biological Process	1	Adrenal_gland
GO:0006700	C21-steroid hormone biosynthetic process	GO Biological Process	1	Adrenal_gland
GO:0006704	glucocorticoid biosynthetic process	GO Biological Process	1	Adrenal_gland
GO:0006705	mineralocorticoid biosynthetic process	GO Biological Process	1	Adrenal_gland
GO:0008207	C21-steroid hormone metabolic process	GO Biological Process	1	Adrenal_gland
GO:0015718	monocarboxylic acid transport	GO Biological Process	1	Adrenal_gland
GO:0016125	sterol metabolic process	GO Biological Process	1	Adrenal_gland
GO:0032342	aldosterone biosynthetic process	GO Biological Process	1	Adrenal_gland
GO:0034308	primary alcohol metabolic process	GO Biological Process	1	Adrenal_gland
GO:0034650	cortisol metabolic process	GO Biological Process	1	Adrenal_gland
GO:0034651	cortisol biosynthetic process	GO Biological Process	1	Adrenal_gland
GO:0034754	cellular hormone metabolic process	GO Biological Process	1	Adrenal_gland
GO:0035865	cellular response to potassium ion	GO Biological Process	1	Adrenal_gland
GO:0042180	cellular ketone metabolic process	GO Biological Process	1	Adrenal_gland
GO:0046165	alcohol biosynthetic process	GO Biological Process	1	Adrenal_gland
GO:0051923	sulfation	GO Biological Process	1	Adrenal_gland
GO:1902644	tertiary alcohol metabolic process	GO Biological Process	1	Adrenal_gland
GO:0003044	regulation of systemic arterial blood pressure mediated by a chemical signal	GO Biological Process	1	Artery_Tib
GO:0007202	activation of phospholipase C activity	GO Biological Process	1	Artery_Tib
GO:0007267	cell-cell signaling	GO Biological Process	1	Artery_Tib
GO:0007320	insemination	GO Biological Process	1	Artery_Tib
GO:0007413	axonal fasciculation	GO Biological Process	1	Artery_Tib
GO:0008284	positive regulation of cell population proliferation	GO Biological Process	1	Artery_Tib
GO:0009266	response to temperature stimulus	GO Biological Process	1	Artery_Tib
GO:0009991	response to extracellular stimulus	GO Biological Process	1	Artery_Tib
GO:0014059	regulation of dopamine secretion	GO Biological Process	1	Artery_Tib
GO:0014070	response to organic cyclic compound	GO Biological Process	1	Artery_Tib
GO:0014902	myotube differentiation	GO Biological Process	1	Artery_Tib
GO:0015844	monoamine transport	GO Biological Process	1	Artery_Tib
GO:0019226	transmission of nerve impulse	GO Biological Process	1	Artery_Tib
GO:0019229	regulation of vasoconstriction	GO Biological Process	1	Artery_Tib
GO:0032502	developmental process	GO Biological Process	1	Artery_Tib
GO:0042220	response to cocaine	GO Biological Process	1	Artery_Tib
GO:0042310	vasoconstriction	GO Biological Process	1	Artery_Tib
GO:0046889	positive regulation of lipid biosynthetic process	GO Biological Process	1	Artery_Tib
GO:0048568	embryonic organ development	GO Biological Process	1	Artery_Tib
GO:0050808	synapse organization	GO Biological Process	1	Artery_Tib
GO:0051151	negative regulation of smooth muscle cell differentiation	GO Biological Process	1	Artery_Tib
GO:0051385	response to mineralocorticoid	GO Biological Process	1	Artery_Tib
GO:0051952	regulation of amine transport	GO Biological Process	1	Artery_Tib
GO:0051967	negative regulation of synaptic transmission, glutamatergic	GO Biological Process	1	Artery_Tib
GO:0090066	regulation of anatomical structure size	GO Biological Process	1	Artery_Tib
GO:0097305	response to alcohol	GO Biological Process	1	Artery_Tib
GO:0097746	regulation of blood vessel diameter	GO Biological Process	1	Artery_Tib
GO:0098664	G protein-coupled serotonin receptor signaling pathway	GO Biological Process	1	Artery_Tib
GO:1903524	positive regulation of blood circulation	GO Biological Process	1	Artery_Tib
GO:0040020	regulation of meiotic nuclear division	GO Biological Process	1	Brain_Amy
GO:0042476	odontogenesis	GO Biological Process	1	Brain_Amy
GO:0048663	neuron fate commitment	GO Biological Process	1	Brain_Amy
GO:0048714	positive regulation of oligodendrocyte differentiation	GO Biological Process	1	Brain_Amy
GO:0070166	enamel mineralization	GO Biological Process	1	Brain_Amy
GO:0002125	maternal aggressive behavior	GO Biological Process	1	Brain_Hyp
GO:0006357	regulation of transcription by RNA polymerase II	GO Biological Process	1	Brain_Hyp
GO:0006874	cellular calcium ion homeostasis	GO Biological Process	1	Brain_Hyp
GO:0007186	G protein-coupled receptor signaling pathway	GO Biological Process	1	Brain_Hyp
GO:0007200	phospholipase C-activating G protein-coupled receptor signaling pathway	GO Biological Process	1	Brain_Hyp
GO:0007204	positive regulation of cytosolic calcium ion concentration	GO Biological Process	1	Brain_Hyp
GO:0007218	neuropeptide signaling pathway	GO Biological Process	1	Brain_Hyp
GO:0007610	behavior	GO Biological Process	1	Brain_Hyp
GO:0007620	copulation	GO Biological Process	1	Brain_Hyp
GO:0007625	grooming behavior	GO Biological Process	1	Brain_Hyp
GO:0007631	feeding behavior	GO Biological Process	1	Brain_Hyp
GO:0010468	regulation of gene expression	GO Biological Process	1	Brain_Hyp
GO:0010628	positive regulation of gene expression	GO Biological Process	1	Brain_Hyp
GO:0019953	sexual reproduction	GO Biological Process	1	Brain_Hyp
GO:0021761	limbic system development	GO Biological Process	1	Brain_Hyp
GO:0021879	forebrain neuron differentiation	GO Biological Process	1	Brain_Hyp
GO:0031326	regulation of cellular biosynthetic process	GO Biological Process	1	Brain_Hyp
GO:0031644	regulation of neurological system process	GO Biological Process	1	Brain_Hyp
GO:0032094	response to food	GO Biological Process	1	Brain_Hyp
GO:0032892	positive regulation of organic acid transport	GO Biological Process	1	Brain_Hyp
GO:0035176	social behavior	GO Biological Process	1	Brain_Hyp
GO:0035813	regulation of renal sodium excretion	GO Biological Process	1	Brain_Hyp
GO:0042538	hyperosmotic salinity response	GO Biological Process	1	Brain_Hyp
GO:0042711	maternal behavior	GO Biological Process	1	Brain_Hyp
GO:0042755	eating behavior	GO Biological Process	1	Brain_Hyp
GO:0043270	positive regulation of ion transport	GO Biological Process	1	Brain_Hyp
GO:0045924	regulation of female receptivity	GO Biological Process	1	Brain_Hyp
GO:0045944	positive regulation of transcription by RNA polymerase II	GO Biological Process	1	Brain_Hyp
GO:0048871	multicellular organismal homeostasis	GO Biological Process	1	Brain_Hyp
GO:0050794	regulation of cellular process	GO Biological Process	1	Brain_Hyp
GO:0050804	modulation of chemical synaptic transmission	GO Biological Process	1	Brain_Hyp
GO:0051480	regulation of cytosolic calcium ion concentration	GO Biological Process	1	Brain_Hyp
GO:0051591	response to cAMP	GO Biological Process	1	Brain_Hyp
GO:0051928	positive regulation of calcium ion transport	GO Biological Process	1	Brain_Hyp
GO:0051954	positive regulation of amine transport	GO Biological Process	1	Brain_Hyp
GO:0051970	negative regulation of transmission of nerve impulse	GO Biological Process	1	Brain_Hyp
GO:0055065	metal ion homeostasis	GO Biological Process	1	Brain_Hyp
GO:0055067	monovalent inorganic cation homeostasis	GO Biological Process	1	Brain_Hyp
GO:0065007	biological regulation	GO Biological Process	1	Brain_Hyp
GO:1903793	positive regulation of anion transport	GO Biological Process	1	Brain_Hyp
GO:0006836	neurotransmitter transport	GO Biological Process	1	Brain_SN
GO:0006837	serotonin transport	GO Biological Process	1	Brain_SN
GO:0007268	chemical synaptic transmission	GO Biological Process	1	Brain_SN
GO:0009636	response to toxic substance	GO Biological Process	1	Brain_SN
GO:0015842	aminergic neurotransmitter loading into synaptic vesicle	GO Biological Process	1	Brain_SN
GO:0060079	excitatory postsynaptic potential	GO Biological Process	1	Brain_SN
GO:0072488	ammonium transmembrane transport	GO Biological Process	1	Brain_SN
GO:0042573	retinoic acid metabolic process	GO Biological Process	1	Esophagus_Muc
GO:0042633	hair cycle	GO Biological Process	1	Esophagus_Muc
GO:0014898	cardiac muscle hypertrophy in response to stress	GO Biological Process	1	Heart_AA
GO:0042391	regulation of membrane potential	GO Biological Process	1	Heart_AA
GO:0048739	cardiac muscle fiber development	GO Biological Process	1	Heart_AA
GO:0055003	cardiac myofibril assembly	GO Biological Process	1	Heart_AA
GO:0055013	cardiac muscle cell development	GO Biological Process	1	Heart_AA
GO:0070252	actin-mediated cell contraction	GO Biological Process	1	Heart_AA
GO:0086001	cardiac muscle cell action potential	GO Biological Process	1	Heart_AA
GO:0086019	cell-cell signaling involved in cardiac conduction	GO Biological Process	1	Heart_AA
GO:0086091	regulation of heart rate by cardiac conduction	GO Biological Process	1	Heart_AA
GO:1990573	potassium ion import across plasma membrane	GO Biological Process	1	Heart_AA
GO:0003231	cardiac ventricle development	GO Biological Process	1	Heart_LV
GO:0014888	striated muscle adaptation	GO Biological Process	1	Heart_LV
GO:0048266	behavioral response to pain	GO Biological Process	1	Heart_LV
GO:0048729	tissue morphogenesis	GO Biological Process	1	Heart_LV
GO:0051930	regulation of sensory perception of pain	GO Biological Process	1	Heart_LV
GO:0055010	ventricular cardiac muscle tissue morphogenesis	GO Biological Process	1	Heart_LV
GO:0006082	organic acid metabolic process	GO Biological Process	1	Kidney_Cor
GO:0006521	regulation of cellular amino acid metabolic process	GO Biological Process	1	Kidney_Cor
GO:0006812	cation transport	GO Biological Process	1	Kidney_Cor
GO:0007588	excretion	GO Biological Process	1	Kidney_Cor
GO:0009308	amine metabolic process	GO Biological Process	1	Kidney_Cor
GO:0015672	monovalent inorganic cation transport	GO Biological Process	1	Kidney_Cor
GO:0015697	quaternary ammonium group transport	GO Biological Process	1	Kidney_Cor
GO:0015698	inorganic anion transport	GO Biological Process	1	Kidney_Cor
GO:0015747	urate transport	GO Biological Process	1	Kidney_Cor
GO:0030001	metal ion transport	GO Biological Process	1	Kidney_Cor
GO:0035725	sodium ion transmembrane transport	GO Biological Process	1	Kidney_Cor
GO:0042402	cellular biogenic amine catabolic process	GO Biological Process	1	Kidney_Cor
GO:0046415	urate metabolic process	GO Biological Process	1	Kidney_Cor
GO:0051181	cofactor transport	GO Biological Process	1	Kidney_Cor
GO:0071805	potassium ion transmembrane transport	GO Biological Process	1	Kidney_Cor
GO:0098662	inorganic cation transmembrane transport	GO Biological Process	1	Kidney_Cor
GO:2000649	regulation of sodium ion transmembrane transporter activity	GO Biological Process	1	Kidney_Cor
GO:0001101	response to acid chemical	GO Biological Process	1	Liver
GO:0001523	retinoid metabolic process	GO Biological Process	1	Liver
GO:0001817	regulation of cytokine production	GO Biological Process	1	Liver
GO:0001818	negative regulation of cytokine production	GO Biological Process	1	Liver
GO:0001889	liver development	GO Biological Process	1	Liver
GO:0001932	regulation of protein phosphorylation	GO Biological Process	1	Liver
GO:0001937	negative regulation of endothelial cell proliferation	GO Biological Process	1	Liver
GO:0002221	pattern recognition receptor signaling pathway	GO Biological Process	1	Liver
GO:0002224	toll-like receptor signaling pathway	GO Biological Process	1	Liver
GO:0002253	activation of immune response	GO Biological Process	1	Liver
GO:0002526	acute inflammatory response	GO Biological Process	1	Liver
GO:0002576	platelet degranulation	GO Biological Process	1	Liver
GO:0002673	regulation of acute inflammatory response	GO Biological Process	1	Liver
GO:0002683	negative regulation of immune system process	GO Biological Process	1	Liver
GO:0002697	regulation of immune effector process	GO Biological Process	1	Liver
GO:0002698	negative regulation of immune effector process	GO Biological Process	1	Liver
GO:0002700	regulation of production of molecular mediator of immune response	GO Biological Process	1	Liver
GO:0002740	negative regulation of cytokine secretion involved in immune response	GO Biological Process	1	Liver
GO:0002791	regulation of peptide secretion	GO Biological Process	1	Liver
GO:0002793	positive regulation of peptide secretion	GO Biological Process	1	Liver
GO:0002920	regulation of humoral immune response	GO Biological Process	1	Liver
GO:0006084	acetyl-CoA metabolic process	GO Biological Process	1	Liver
GO:0006544	glycine metabolic process	GO Biological Process	1	Liver
GO:0006625	protein targeting to peroxisome	GO Biological Process	1	Liver
GO:0006629	lipid metabolic process	GO Biological Process	1	Liver
GO:0006631	fatty acid metabolic process	GO Biological Process	1	Liver
GO:0006637	acyl-CoA metabolic process	GO Biological Process	1	Liver
GO:0006641	triglyceride metabolic process	GO Biological Process	1	Liver
GO:0006656	phosphatidylcholine biosynthetic process	GO Biological Process	1	Liver
GO:0006695	cholesterol biosynthetic process	GO Biological Process	1	Liver
GO:0006699	bile acid biosynthetic process	GO Biological Process	1	Liver
GO:0006721	terpenoid metabolic process	GO Biological Process	1	Liver
GO:0006790	sulfur compound metabolic process	GO Biological Process	1	Liver
GO:0006805	xenobiotic metabolic process	GO Biological Process	1	Liver
GO:0006807	nitrogen compound metabolic process	GO Biological Process	1	Liver
GO:0006826	iron ion transport	GO Biological Process	1	Liver
GO:0006869	lipid transport	GO Biological Process	1	Liver
GO:0006879	cellular iron ion homeostasis	GO Biological Process	1	Liver
GO:0006888	endoplasmic reticulum to Golgi vesicle-mediated transport	GO Biological Process	1	Liver
GO:0006897	endocytosis	GO Biological Process	1	Liver
GO:0006898	receptor-mediated endocytosis	GO Biological Process	1	Liver
GO:0006953	acute-phase response	GO Biological Process	1	Liver
GO:0006956	complement activation	GO Biological Process	1	Liver
GO:0007160	cell-matrix adhesion	GO Biological Process	1	Liver
GO:0007162	negative regulation of cell adhesion	GO Biological Process	1	Liver
GO:0007597	blood coagulation, intrinsic pathway	GO Biological Process	1	Liver
GO:0008152	metabolic process	GO Biological Process	1	Liver
GO:0008203	cholesterol metabolic process	GO Biological Process	1	Liver
GO:0008209	androgen metabolic process	GO Biological Process	1	Liver
GO:0008610	lipid biosynthetic process	GO Biological Process	1	Liver
GO:0009063	cellular amino acid catabolic process	GO Biological Process	1	Liver
GO:0009611	response to wounding	GO Biological Process	1	Liver
GO:0009719	response to endogenous stimulus	GO Biological Process	1	Liver
GO:0009725	response to hormone	GO Biological Process	1	Liver
GO:0009743	response to carbohydrate	GO Biological Process	1	Liver
GO:0009749	response to glucose	GO Biological Process	1	Liver
GO:0010035	response to inorganic substance	GO Biological Process	1	Liver
GO:0010543	regulation of platelet activation	GO Biological Process	1	Liver
GO:0010544	negative regulation of platelet activation	GO Biological Process	1	Liver
GO:0010594	regulation of endothelial cell migration	GO Biological Process	1	Liver
GO:0010596	negative regulation of endothelial cell migration	GO Biological Process	1	Liver
GO:0010720	positive regulation of cell development	GO Biological Process	1	Liver
GO:0010810	regulation of cell-substrate adhesion	GO Biological Process	1	Liver
GO:0010811	positive regulation of cell-substrate adhesion	GO Biological Process	1	Liver
GO:0010873	positive regulation of cholesterol esterification	GO Biological Process	1	Liver
GO:0010896	regulation of triglyceride catabolic process	GO Biological Process	1	Liver
GO:0010898	positive regulation of triglyceride catabolic process	GO Biological Process	1	Liver
GO:0010901	regulation of very-low-density lipoprotein particle remodeling	GO Biological Process	1	Liver
GO:0010903	negative regulation of very-low-density lipoprotein particle remodeling	GO Biological Process	1	Liver
GO:0010951	negative regulation of endopeptidase activity	GO Biological Process	1	Liver
GO:0010988	regulation of low-density lipoprotein particle clearance	GO Biological Process	1	Liver
GO:0015721	bile acid and bile salt transport	GO Biological Process	1	Liver
GO:0015850	organic hydroxy compound transport	GO Biological Process	1	Liver
GO:0015886	heme transport	GO Biological Process	1	Liver
GO:0016525	negative regulation of angiogenesis	GO Biological Process	1	Liver
GO:0017144	drug metabolic process	GO Biological Process	1	Liver
GO:0018158	protein oxidation	GO Biological Process	1	Liver
GO:0018206	peptidyl-methionine modification	GO Biological Process	1	Liver
GO:0019216	regulation of lipid metabolic process	GO Biological Process	1	Liver
GO:0019217	regulation of fatty acid metabolic process	GO Biological Process	1	Liver
GO:0019218	regulation of steroid metabolic process	GO Biological Process	1	Liver
GO:0019373	epoxygenase P450 pathway	GO Biological Process	1	Liver
GO:0019538	protein metabolic process	GO Biological Process	1	Liver
GO:0019748	secondary metabolic process	GO Biological Process	1	Liver
GO:0019752	carboxylic acid metabolic process	GO Biological Process	1	Liver
GO:0022407	regulation of cell-cell adhesion	GO Biological Process	1	Liver
GO:0022408	negative regulation of cell-cell adhesion	GO Biological Process	1	Liver
GO:0022603	regulation of anatomical structure morphogenesis	GO Biological Process	1	Liver
GO:0022604	regulation of cell morphogenesis	GO Biological Process	1	Liver
GO:0030100	regulation of endocytosis	GO Biological Process	1	Liver
GO:0030162	regulation of proteolysis	GO Biological Process	1	Liver
GO:0030168	platelet activation	GO Biological Process	1	Liver
GO:0030193	regulation of blood coagulation	GO Biological Process	1	Liver
GO:0030195	negative regulation of blood coagulation	GO Biological Process	1	Liver
GO:0030198	extracellular matrix organization	GO Biological Process	1	Liver
GO:0030300	regulation of intestinal cholesterol absorption	GO Biological Process	1	Liver
GO:0030449	regulation of complement activation	GO Biological Process	1	Liver
GO:0031099	regeneration	GO Biological Process	1	Liver
GO:0031100	animal organ regeneration	GO Biological Process	1	Liver
GO:0031102	neuron projection regeneration	GO Biological Process	1	Liver
GO:0031638	zymogen activation	GO Biological Process	1	Liver
GO:0031639	plasminogen activation	GO Biological Process	1	Liver
GO:0032102	negative regulation of response to external stimulus	GO Biological Process	1	Liver
GO:0032268	regulation of cellular protein metabolic process	GO Biological Process	1	Liver
GO:0032374	regulation of cholesterol transport	GO Biological Process	1	Liver
GO:0032375	negative regulation of cholesterol transport	GO Biological Process	1	Liver
GO:0032489	regulation of Cdc42 protein signal transduction	GO Biological Process	1	Liver
GO:0032757	positive regulation of interleukin-8 production	GO Biological Process	1	Liver
GO:0032787	monocarboxylic acid metabolic process	GO Biological Process	1	Liver
GO:0032879	regulation of localization	GO Biological Process	1	Liver
GO:0032880	regulation of protein localization	GO Biological Process	1	Liver
GO:0033036	macromolecule localization	GO Biological Process	1	Liver
GO:0033344	cholesterol efflux	GO Biological Process	1	Liver
GO:0033700	phospholipid efflux	GO Biological Process	1	Liver
GO:0034114	regulation of heterotypic cell-cell adhesion	GO Biological Process	1	Liver
GO:0034116	positive regulation of heterotypic cell-cell adhesion	GO Biological Process	1	Liver
GO:0034370	triglyceride-rich lipoprotein particle remodeling	GO Biological Process	1	Liver
GO:0034371	chylomicron remodeling	GO Biological Process	1	Liver
GO:0034374	low-density lipoprotein particle remodeling	GO Biological Process	1	Liver
GO:0034375	high-density lipoprotein particle remodeling	GO Biological Process	1	Liver
GO:0034377	plasma lipoprotein particle assembly	GO Biological Process	1	Liver
GO:0034378	chylomicron assembly	GO Biological Process	1	Liver
GO:0034379	very-low-density lipoprotein particle assembly	GO Biological Process	1	Liver
GO:0034380	high-density lipoprotein particle assembly	GO Biological Process	1	Liver
GO:0034381	plasma lipoprotein particle clearance	GO Biological Process	1	Liver
GO:0034382	chylomicron remnant clearance	GO Biological Process	1	Liver
GO:0034384	high-density lipoprotein particle clearance	GO Biological Process	1	Liver
GO:0042060	wound healing	GO Biological Process	1	Liver
GO:0042157	lipoprotein metabolic process	GO Biological Process	1	Liver
GO:0042168	heme metabolic process	GO Biological Process	1	Liver
GO:0042221	response to chemical	GO Biological Process	1	Liver
GO:0042246	tissue regeneration	GO Biological Process	1	Liver
GO:0042304	regulation of fatty acid biosynthetic process	GO Biological Process	1	Liver
GO:0042537	benzene-containing compound metabolic process	GO Biological Process	1	Liver
GO:0042632	cholesterol homeostasis	GO Biological Process	1	Liver
GO:0042730	fibrinolysis	GO Biological Process	1	Liver
GO:0043062	extracellular structure organization	GO Biological Process	1	Liver
GO:0043152	induction of bacterial agglutination	GO Biological Process	1	Liver
GO:0043535	regulation of blood vessel endothelial cell migration	GO Biological Process	1	Liver
GO:0043537	negative regulation of blood vessel endothelial cell migration	GO Biological Process	1	Liver
GO:0043687	post-translational protein modification	GO Biological Process	1	Liver
GO:0043691	reverse cholesterol transport	GO Biological Process	1	Liver
GO:0044092	negative regulation of molecular function	GO Biological Process	1	Liver
GO:0044237	cellular metabolic process	GO Biological Process	1	Liver
GO:0044238	primary metabolic process	GO Biological Process	1	Liver
GO:0044242	cellular lipid catabolic process	GO Biological Process	1	Liver
GO:0044248	cellular catabolic process	GO Biological Process	1	Liver
GO:0044255	cellular lipid metabolic process	GO Biological Process	1	Liver
GO:0044283	small molecule biosynthetic process	GO Biological Process	1	Liver
GO:0044403	symbiont process	GO Biological Process	1	Liver
GO:0044419	interspecies interaction between organisms	GO Biological Process	1	Liver
GO:0045597	positive regulation of cell differentiation	GO Biological Process	1	Liver
GO:0045603	positive regulation of endothelial cell differentiation	GO Biological Process	1	Liver
GO:0045723	positive regulation of fatty acid biosynthetic process	GO Biological Process	1	Liver
GO:0045807	positive regulation of endocytosis	GO Biological Process	1	Liver
GO:0045834	positive regulation of lipid metabolic process	GO Biological Process	1	Liver
GO:0045861	negative regulation of proteolysis	GO Biological Process	1	Liver
GO:0045919	positive regulation of cytolysis	GO Biological Process	1	Liver
GO:0045921	positive regulation of exocytosis	GO Biological Process	1	Liver
GO:0045923	positive regulation of fatty acid metabolic process	GO Biological Process	1	Liver
GO:0046164	alcohol catabolic process	GO Biological Process	1	Liver
GO:0046339	diacylglycerol metabolic process	GO Biological Process	1	Liver
GO:0046395	carboxylic acid catabolic process	GO Biological Process	1	Liver
GO:0046464	acylglycerol catabolic process	GO Biological Process	1	Liver
GO:0046470	phosphatidylcholine metabolic process	GO Biological Process	1	Liver
GO:0046890	regulation of lipid biosynthetic process	GO Biological Process	1	Liver
GO:0046942	carboxylic acid transport	GO Biological Process	1	Liver
GO:0048519	negative regulation of biological process	GO Biological Process	1	Liver
GO:0048523	negative regulation of cellular process	GO Biological Process	1	Liver
GO:0048583	regulation of response to stimulus	GO Biological Process	1	Liver
GO:0048584	positive regulation of response to stimulus	GO Biological Process	1	Liver
GO:0048585	negative regulation of response to stimulus	GO Biological Process	1	Liver
GO:0050680	negative regulation of epithelial cell proliferation	GO Biological Process	1	Liver
GO:0050706	regulation of interleukin-1 beta secretion	GO Biological Process	1	Liver
GO:0050707	regulation of cytokine secretion	GO Biological Process	1	Liver
GO:0050708	regulation of protein secretion	GO Biological Process	1	Liver
GO:0050714	positive regulation of protein secretion	GO Biological Process	1	Liver
GO:0050728	negative regulation of inflammatory response	GO Biological Process	1	Liver
GO:0050777	negative regulation of immune response	GO Biological Process	1	Liver
GO:0050790	regulation of catalytic activity	GO Biological Process	1	Liver
GO:0050866	negative regulation of cell activation	GO Biological Process	1	Liver
GO:0050892	intestinal absorption	GO Biological Process	1	Liver
GO:0050994	regulation of lipid catabolic process	GO Biological Process	1	Liver
GO:0050995	negative regulation of lipid catabolic process	GO Biological Process	1	Liver
GO:0050996	positive regulation of lipid catabolic process	GO Biological Process	1	Liver
GO:0051004	regulation of lipoprotein lipase activity	GO Biological Process	1	Liver
GO:0051006	positive regulation of lipoprotein lipase activity	GO Biological Process	1	Liver
GO:0051049	regulation of transport	GO Biological Process	1	Liver
GO:0051050	positive regulation of transport	GO Biological Process	1	Liver
GO:0051093	negative regulation of developmental process	GO Biological Process	1	Liver
GO:0051128	regulation of cellular component organization	GO Biological Process	1	Liver
GO:0051130	positive regulation of cellular component organization	GO Biological Process	1	Liver
GO:0051186	cofactor metabolic process	GO Biological Process	1	Liver
GO:0051240	positive regulation of multicellular organismal process	GO Biological Process	1	Liver
GO:0051241	negative regulation of multicellular organismal process	GO Biological Process	1	Liver
GO:0051246	regulation of protein metabolic process	GO Biological Process	1	Liver
GO:0051248	negative regulation of protein metabolic process	GO Biological Process	1	Liver
GO:0051258	protein polymerization	GO Biological Process	1	Liver
GO:0051336	regulation of hydrolase activity	GO Biological Process	1	Liver
GO:0051346	negative regulation of hydrolase activity	GO Biological Process	1	Liver
GO:0051592	response to calcium ion	GO Biological Process	1	Liver
GO:0051715	cytolysis in other organism	GO Biological Process	1	Liver
GO:0051851	modification by host of symbiont morphology or physiology	GO Biological Process	1	Liver
GO:0051873	killing by host of symbiont cells	GO Biological Process	1	Liver
GO:0051918	negative regulation of fibrinolysis	GO Biological Process	1	Liver
GO:0055082	cellular chemical homeostasis	GO Biological Process	1	Liver
GO:0055114	oxidation-reduction process	GO Biological Process	1	Liver
GO:0060191	regulation of lipase activity	GO Biological Process	1	Liver
GO:0060192	negative regulation of lipase activity	GO Biological Process	1	Liver
GO:0060621	negative regulation of cholesterol import	GO Biological Process	1	Liver
GO:0060627	regulation of vesicle-mediated transport	GO Biological Process	1	Liver
GO:0061041	regulation of wound healing	GO Biological Process	1	Liver
GO:0061045	negative regulation of wound healing	GO Biological Process	1	Liver
GO:0065003	protein-containing complex assembly	GO Biological Process	1	Liver
GO:0065009	regulation of molecular function	GO Biological Process	1	Liver
GO:0070328	triglyceride homeostasis	GO Biological Process	1	Liver
GO:0070374	positive regulation of ERK1 and ERK2 cascade	GO Biological Process	1	Liver
GO:0070527	platelet aggregation	GO Biological Process	1	Liver
GO:0070613	regulation of protein processing	GO Biological Process	1	Liver
GO:0071704	organic substance metabolic process	GO Biological Process	1	Liver
GO:0072329	monocarboxylic acid catabolic process	GO Biological Process	1	Liver
GO:0072330	monocarboxylic acid biosynthetic process	GO Biological Process	1	Liver
GO:0072376	protein activation cascade	GO Biological Process	1	Liver
GO:0072378	blood coagulation, fibrin clot formation	GO Biological Process	1	Liver
GO:0080134	regulation of response to stress	GO Biological Process	1	Liver
GO:0090207	regulation of triglyceride metabolic process	GO Biological Process	1	Liver
GO:0090208	positive regulation of triglyceride metabolic process	GO Biological Process	1	Liver
GO:0090277	positive regulation of peptide hormone secretion	GO Biological Process	1	Liver
GO:0097164	ammonium ion metabolic process	GO Biological Process	1	Liver
GO:1900026	positive regulation of substrate adhesion-dependent cell spreading	GO Biological Process	1	Liver
GO:1901361	organic cyclic compound catabolic process	GO Biological Process	1	Liver
GO:1901564	organonitrogen compound metabolic process	GO Biological Process	1	Liver
GO:1901575	organic substance catabolic process	GO Biological Process	1	Liver
GO:1901606	alpha-amino acid catabolic process	GO Biological Process	1	Liver
GO:1901617	organic hydroxy compound biosynthetic process	GO Biological Process	1	Liver
GO:1902042	negative regulation of extrinsic apoptotic signaling pathway via death domain receptors	GO Biological Process	1	Liver
GO:1903317	regulation of protein maturation	GO Biological Process	1	Liver
GO:1903530	regulation of secretion by cell	GO Biological Process	1	Liver
GO:1903532	positive regulation of secretion by cell	GO Biological Process	1	Liver
GO:1905039	carboxylic acid transmembrane transport	GO Biological Process	1	Liver
GO:1905952	regulation of lipid localization	GO Biological Process	1	Liver
GO:2000257	regulation of protein activation cascade	GO Biological Process	1	Liver
GO:2000352	negative regulation of endothelial cell apoptotic process	GO Biological Process	1	Liver
GO:0031214	biomineral tissue development	GO Biological Process	1	Minor_Salivary_Gland
GO:0042475	odontogenesis of dentin-containing tooth	GO Biological Process	1	Minor_Salivary_Gland
GO:0070167	regulation of biomineral tissue development	GO Biological Process	1	Minor_Salivary_Gland
GO:0070173	regulation of enamel mineralization	GO Biological Process	1	Minor_Salivary_Gland
GO:0001502	cartilage condensation	GO Biological Process	1	Muscle
GO:0002082	regulation of oxidative phosphorylation	GO Biological Process	1	Muscle
GO:0003007	heart morphogenesis	GO Biological Process	1	Muscle
GO:0003009	skeletal muscle contraction	GO Biological Process	1	Muscle
GO:0005977	glycogen metabolic process	GO Biological Process	1	Muscle
GO:0006096	glycolytic process	GO Biological Process	1	Muscle
GO:0006757	ATP generation from ADP	GO Biological Process	1	Muscle
GO:0007015	actin filament organization	GO Biological Process	1	Muscle
GO:0007271	synaptic transmission, cholinergic	GO Biological Process	1	Muscle
GO:0007274	neuromuscular synaptic transmission	GO Biological Process	1	Muscle
GO:0007275	multicellular organism development	GO Biological Process	1	Muscle
GO:0009168	purine ribonucleoside monophosphate biosynthetic process	GO Biological Process	1	Muscle
GO:0010830	regulation of myotube differentiation	GO Biological Process	1	Muscle
GO:0014732	skeletal muscle atrophy	GO Biological Process	1	Muscle
GO:0014819	regulation of skeletal muscle contraction	GO Biological Process	1	Muscle
GO:0014873	response to muscle activity involved in regulation of muscle adaptation	GO Biological Process	1	Muscle
GO:0014874	response to stimulus involved in regulation of muscle adaptation	GO Biological Process	1	Muscle
GO:0014878	response to electrical stimulus involved in regulation of muscle adaptation	GO Biological Process	1	Muscle
GO:0014883	transition between fast and slow fiber	GO Biological Process	1	Muscle
GO:0014894	response to denervation involved in regulation of muscle adaptation	GO Biological Process	1	Muscle
GO:0016052	carbohydrate catabolic process	GO Biological Process	1	Muscle
GO:0030240	skeletal muscle thin filament assembly	GO Biological Process	1	Muscle
GO:0030812	negative regulation of nucleotide catabolic process	GO Biological Process	1	Muscle
GO:0034765	regulation of ion transmembrane transport	GO Biological Process	1	Muscle
GO:0035094	response to nicotine	GO Biological Process	1	Muscle
GO:0035914	skeletal muscle cell differentiation	GO Biological Process	1	Muscle
GO:0042692	muscle cell differentiation	GO Biological Process	1	Muscle
GO:0042693	muscle cell fate commitment	GO Biological Process	1	Muscle
GO:0042866	pyruvate biosynthetic process	GO Biological Process	1	Muscle
GO:0043403	skeletal muscle tissue regeneration	GO Biological Process	1	Muscle
GO:0043501	skeletal muscle adaptation	GO Biological Process	1	Muscle
GO:0043502	regulation of muscle adaptation	GO Biological Process	1	Muscle
GO:0045445	myoblast differentiation	GO Biological Process	1	Muscle
GO:0045661	regulation of myoblast differentiation	GO Biological Process	1	Muscle
GO:0045663	positive regulation of myoblast differentiation	GO Biological Process	1	Muscle
GO:0045820	negative regulation of glycolytic process	GO Biological Process	1	Muscle
GO:0048468	cell development	GO Biological Process	1	Muscle
GO:0048641	regulation of skeletal muscle tissue development	GO Biological Process	1	Muscle
GO:0048643	positive regulation of skeletal muscle tissue development	GO Biological Process	1	Muscle
GO:0048646	anatomical structure formation involved in morphogenesis	GO Biological Process	1	Muscle
GO:0048731	system development	GO Biological Process	1	Muscle
GO:0048741	skeletal muscle fiber development	GO Biological Process	1	Muscle
GO:0048743	positive regulation of skeletal muscle fiber development	GO Biological Process	1	Muscle
GO:0048747	muscle fiber development	GO Biological Process	1	Muscle
GO:0050848	regulation of calcium-mediated signaling	GO Biological Process	1	Muscle
GO:0051198	negative regulation of coenzyme metabolic process	GO Biological Process	1	Muscle
GO:0051282	regulation of sequestering of calcium ion	GO Biological Process	1	Muscle
GO:0055001	muscle cell development	GO Biological Process	1	Muscle
GO:0060415	muscle tissue morphogenesis	GO Biological Process	1	Muscle
GO:0070884	regulation of calcineurin-NFAT signaling cascade	GO Biological Process	1	Muscle
GO:0071313	cellular response to caffeine	GO Biological Process	1	Muscle
GO:0071392	cellular response to estradiol stimulus	GO Biological Process	1	Muscle
GO:0071688	striated muscle myosin thick filament assembly	GO Biological Process	1	Muscle
GO:0090257	regulation of muscle system process	GO Biological Process	1	Muscle
GO:0090407	organophosphate biosynthetic process	GO Biological Process	1	Muscle
GO:1901019	regulation of calcium ion transmembrane transporter activity	GO Biological Process	1	Muscle
GO:1901021	positive regulation of calcium ion transmembrane transporter activity	GO Biological Process	1	Muscle
GO:1901741	positive regulation of myoblast fusion	GO Biological Process	1	Muscle
GO:1903579	negative regulation of ATP metabolic process	GO Biological Process	1	Muscle
GO:1903580	positive regulation of ATP metabolic process	GO Biological Process	1	Muscle
GO:2000291	regulation of myoblast proliferation	GO Biological Process	1	Muscle
GO:2001170	negative regulation of ATP biosynthetic process	GO Biological Process	1	Muscle
GO:2001257	regulation of cation channel activity	GO Biological Process	1	Muscle
GO:0021782	glial cell development	GO Biological Process	1	Nerve
GO:0022011	myelination in peripheral nervous system	GO Biological Process	1	Nerve
GO:0042552	myelination	GO Biological Process	1	Nerve
GO:0009235	cobalamin metabolic process	GO Biological Process	1	Pancreas
GO:0022617	extracellular matrix disassembly	GO Biological Process	1	Pancreas
GO:0030299	intestinal cholesterol absorption	GO Biological Process	1	Pancreas
GO:0007259	receptor signaling pathway via JAK-STAT	GO Biological Process	1	Pituitary
GO:0007405	neuroblast proliferation	GO Biological Process	1	Pituitary
GO:0007417	central nervous system development	GO Biological Process	1	Pituitary
GO:0007528	neuromuscular junction development	GO Biological Process	1	Pituitary
GO:0008340	determination of adult lifespan	GO Biological Process	1	Pituitary
GO:0021517	ventral spinal cord development	GO Biological Process	1	Pituitary
GO:0021700	developmental maturation	GO Biological Process	1	Pituitary
GO:0030900	forebrain development	GO Biological Process	1	Pituitary
GO:0035270	endocrine system development	GO Biological Process	1	Pituitary
GO:0040018	positive regulation of multicellular organism growth	GO Biological Process	1	Pituitary
GO:0043567	regulation of insulin-like growth factor receptor signaling pathway	GO Biological Process	1	Pituitary
GO:0043568	positive regulation of insulin-like growth factor receptor signaling pathway	GO Biological Process	1	Pituitary
GO:0045165	cell fate commitment	GO Biological Process	1	Pituitary
GO:0048639	positive regulation of developmental growth	GO Biological Process	1	Pituitary
GO:0060004	reflex	GO Biological Process	1	Pituitary
GO:0060126	somatotropin secreting cell differentiation	GO Biological Process	1	Pituitary
GO:0060133	somatotropin secreting cell development	GO Biological Process	1	Pituitary
GO:0060397	growth hormone receptor signaling pathway via JAK-STAT	GO Biological Process	1	Pituitary
GO:0071375	cellular response to peptide hormone stimulus	GO Biological Process	1	Pituitary
GO:1900451	positive regulation of glutamate receptor signaling pathway	GO Biological Process	1	Pituitary
GO:0051259	protein complex oligomerization	GO Biological Process	1	Prostate
GO:1900005	positive regulation of serine-type endopeptidase activity	GO Biological Process	1	Prostate
GO:1901318	negative regulation of flagellated sperm motility	GO Biological Process	1	Prostate
GO:0008544	epidermis development	GO Biological Process	1	Skin_NSES
GO:0030216	keratinocyte differentiation	GO Biological Process	1	Skin_NSES
GO:0043588	skin development	GO Biological Process	1	Skin_SELL
GO:0045109	intermediate filament organization	GO Biological Process	1	Skin_SELL
GO:0061436	establishment of skin barrier	GO Biological Process	1	Skin_SELL
GO:0001696	gastric acid secretion	GO Biological Process	1	Stomach
GO:0006914	autophagy	GO Biological Process	1	Stomach
GO:0022600	digestive system process	GO Biological Process	1	Stomach
GO:0006575	cellular modified amino acid metabolic process	GO Biological Process	1	Thyroid
GO:0006590	thyroid hormone generation	GO Biological Process	1	Thyroid
GO:0015705	iodide transport	GO Biological Process	1	Thyroid
GO:0019532	oxalate transport	GO Biological Process	1	Thyroid
GO:0030878	thyroid gland development	GO Biological Process	1	Thyroid
GO:0038194	thyroid-stimulating hormone signaling pathway	GO Biological Process	1	Thyroid
GO:0042403	thyroid hormone metabolic process	GO Biological Process	1	Thyroid
GO:0051187	cofactor catabolic process	GO Biological Process	1	Thyroid
GO:1902358	sulfate transmembrane transport	GO Biological Process	1	Thyroid
GO:2000609	regulation of thyroid hormone generation	GO Biological Process	1	Thyroid
GO:0001906	cell killing	GO Biological Process	1	Whole_Blood
GO:0002220	innate immune response activating cell surface receptor signaling pathway	GO Biological Process	1	Whole_Blood
GO:0002227	innate immune response in mucosa	GO Biological Process	1	Whole_Blood
GO:0002443	leukocyte mediated immunity	GO Biological Process	1	Whole_Blood
GO:0002684	positive regulation of immune system process	GO Biological Process	1	Whole_Blood
GO:0002758	innate immune response-activating signal transduction	GO Biological Process	1	Whole_Blood
GO:0007159	leukocyte cell-cell adhesion	GO Biological Process	1	Whole_Blood
GO:0010818	T cell chemotaxis	GO Biological Process	1	Whole_Blood
GO:0015671	oxygen transport	GO Biological Process	1	Whole_Blood
GO:0015701	bicarbonate transport	GO Biological Process	1	Whole_Blood
GO:0016339	calcium-dependent cell-cell adhesion via plasma membrane cell adhesion molecules	GO Biological Process	1	Whole_Blood
GO:0020027	hemoglobin metabolic process	GO Biological Process	1	Whole_Blood
GO:0030520	intracellular estrogen receptor signaling pathway	GO Biological Process	1	Whole_Blood
GO:0034394	protein localization to cell surface	GO Biological Process	1	Whole_Blood
GO:0042832	defense response to protozoan	GO Biological Process	1	Whole_Blood
GO:0043299	leukocyte degranulation	GO Biological Process	1	Whole_Blood
GO:0043312	neutrophil degranulation	GO Biological Process	1	Whole_Blood
GO:0044657	pore formation in membrane of other organism during symbiotic interaction	GO Biological Process	1	Whole_Blood
GO:0050832	defense response to fungus	GO Biological Process	1	Whole_Blood
GO:0050878	regulation of body fluid levels	GO Biological Process	1	Whole_Blood
GO:0050900	leukocyte migration	GO Biological Process	1	Whole_Blood
GO:0051852	disruption by host of symbiont cells	GO Biological Process	1	Whole_Blood
GO:0061844	antimicrobial humoral immune response mediated by antimicrobial peptide	GO Biological Process	1	Whole_Blood
hsa04080	Neuroactive ligand-receptor interaction	KEGG	4	Artery_Tib,Brain_SN,Colon_Sig,Pituitary
hsa04975	Fat digestion and absorption	KEGG	4	Colon_Sig,Colon_Tra,Liver,Pancreas
hsa03320	PPAR signaling pathway	KEGG	2	Adipose_VO,Liver
hsa04979	Cholesterol metabolism	KEGG	2	Adipose_VO,Liver
hsa00140	Steroid hormone biosynthesis	KEGG	2	Adrenal_gland,Liver
hsa01100	Metabolic pathways	KEGG	2	Adrenal_gland,Liver
hsa04976	Bile secretion	KEGG	2	Adrenal_gland,Liver
hsa04726	Serotonergic synapse	KEGG	2	Artery_Tib,Brain_SN
hsa04020	Calcium signaling pathway	KEGG	2	Artery_Tib,Muscle
hsa04060	Cytokine-cytokine receptor interaction	KEGG	2	Brain_Cer,Brain_FCB
hsa04972	Pancreatic secretion	KEGG	2	Colon_Sig,Pancreas
hsa00980	Metabolism of xenobiotics by cytochrome P450	KEGG	2	Esophagus_Muc,Liver
hsa00982	Drug metabolism - cytochrome P450	KEGG	2	Esophagus_Muc,Liver
hsa05204	Chemical carcinogenesis	KEGG	2	Esophagus_Muc,Liver
hsa04260	Cardiac muscle contraction	KEGG	2	Heart_AA,Heart_LV
hsa04261	Adrenergic signaling in cardiomyocytes	KEGG	2	Heart_AA,Heart_LV
hsa05410	Hypertrophic cardiomyopathy (HCM)	KEGG	2	Heart_LV,Muscle
hsa04974	Protein digestion and absorption	KEGG	2	Pancreas,Stomach
hsa00410	beta-Alanine metabolism	KEGG	1	Adipose_VO
hsa04923	Regulation of lipolysis in adipocytes	KEGG	1	Adipose_VO
hsa04913	Ovarian steroidogenesis	KEGG	1	Adrenal_gland
hsa04925	Aldosterone synthesis and secretion	KEGG	1	Adrenal_gland
hsa04927	Cortisol synthesis and secretion	KEGG	1	Adrenal_gland
hsa04934	Cushing's syndrome	KEGG	1	Adrenal_gland
hsa04540	Gap junction	KEGG	1	Artery_Tib
hsa00534	Glycosaminoglycan biosynthesis - heparan sulfate / heparin	KEGG	1	Brain_CBG
hsa04650	Natural killer cell mediated cytotoxicity	KEGG	1	Brain_Cer
hsa05143	African trypanosomiasis	KEGG	1	Brain_Cer
hsa04630	Jak-STAT signaling pathway	KEGG	1	Brain_FCB
hsa04721	Synaptic vesicle cycle	KEGG	1	Brain_SN
hsa04727	GABAergic synapse	KEGG	1	Brain_SN
hsa04728	Dopaminergic synapse	KEGG	1	Brain_SN
hsa05012	Parkinson's disease	KEGG	1	Brain_SN
hsa05030	Cocaine addiction	KEGG	1	Brain_SN
hsa05031	Amphetamine addiction	KEGG	1	Brain_SN
hsa05034	Alcoholism	KEGG	1	Brain_SN
hsa00564	Glycerophospholipid metabolism	KEGG	1	Colon_Sig
hsa00565	Ether lipid metabolism	KEGG	1	Colon_Sig
hsa00590	Arachidonic acid metabolism	KEGG	1	Colon_Sig
hsa00591	Linoleic acid metabolism	KEGG	1	Colon_Sig
hsa00592	alpha-Linolenic acid metabolism	KEGG	1	Colon_Sig
hsa04270	Vascular smooth muscle contraction	KEGG	1	Colon_Sig
hsa00350	Tyrosine metabolism	KEGG	1	Esophagus_Muc
hsa05414	Dilated cardiomyopathy (DCM)	KEGG	1	Heart_LV
hsa00120	Primary bile acid biosynthesis	KEGG	1	Liver
hsa00232	Caffeine metabolism	KEGG	1	Liver
hsa00630	Glyoxylate and dicarboxylate metabolism	KEGG	1	Liver
hsa00830	Retinol metabolism	KEGG	1	Liver
hsa00983	Drug metabolism - other enzymes	KEGG	1	Liver
hsa04146	Peroxisome	KEGG	1	Liver
hsa04610	Complement and coagulation cascades	KEGG	1	Liver
hsa04611	Platelet activation	KEGG	1	Liver
hsa04977	Vitamin digestion and absorption	KEGG	1	Liver
hsa05150	Staphylococcus aureus infection	KEGG	1	Liver
hsa04145	Phagosome	KEGG	1	Lung
hsa05133	Pertussis	KEGG	1	Lung
hsa04970	Salivary secretion	KEGG	1	Minor_Salivary_Gland
hsa04921	Oxytocin signaling pathway	KEGG	1	Muscle
hsa00500	Starch and sucrose metabolism	KEGG	1	Pancreas
hsa00561	Glycerolipid metabolism	KEGG	1	Pancreas
hsa04950	Maturity onset diabetes of the young	KEGG	1	Pancreas
hsa04973	Carbohydrate digestion and absorption	KEGG	1	Pancreas
hsa05215	Prostate cancer	KEGG	1	Prostate
hsa04918	Thyroid hormone synthesis	KEGG	1	Thyroid
hsa05320	Autoimmune thyroid disease	KEGG	1	Thyroid
hsa05144	Malaria	KEGG	1	Whole_Blood
HSA-6809371	Formation of the cornified envelope	Reactome	4	Esophagus_Muc,Skin_NSES,Skin_SELL,Vagina
HSA-211859	Biological oxidations	Reactome	3	Adrenal_gland,Kidney_Cor,Liver
HSA-373076	Class A/1 (Rhodopsin-like receptors)	Reactome	3	Artery_Tib,Brain_Cer,Brain_NABG
HSA-375276	Peptide ligand-binding receptors	Reactome	3	Brain_Hyp,Brain_NABG,Colon_Sig
HSA-168249	Innate Immune System	Reactome	3	Liver,Minor_Salivary_Gland,Whole_Blood
HSA-168256	Immune System	Reactome	3	Liver,Minor_Salivary_Gland,Whole_Blood
HSA-5579029	Metabolic disorders of biological oxidation enzymes	Reactome	2	Adipose_Sub,Adrenal_gland
HSA-556833	Metabolism of lipids	Reactome	2	Adrenal_gland,Liver
HSA-1643685	Disease	Reactome	2	Adrenal_gland,Lung
HSA-388396	GPCR downstream signalling	Reactome	2	Brain_Cer,Brain_Hyp
HSA-500792	GPCR ligand binding	Reactome	2	Brain_Cer,Brain_Hyp
HSA-198933	Immunoregulatory interactions between a Lymphoid and a non-Lymphoid cell	Reactome	2	Brain_Cer,Whole_Blood
HSA-425366	Transport of bile salts and organic acids, metal ions and amine compounds	Reactome	2	Brain_SN,Kidney_Cor
HSA-425407	SLC-mediated transmembrane transport	Reactome	2	Brain_SN,Kidney_Cor
HSA-442660	Na+/Cl- dependent neurotransmitter transporters	Reactome	2	Brain_SN,Kidney_Cor
HSA-1266738	Developmental Biology	Reactome	2	Esophagus_Muc,Skin_SELL
HSA-390522	Striated Muscle Contraction	Reactome	2	Heart_AA,Muscle
HSA-397014	Muscle contraction	Reactome	2	Heart_AA,Muscle
HSA-1430728	Metabolism	Reactome	2	Kidney_Cor,Liver
HSA-382551	Transport of small molecules	Reactome	2	Kidney_Cor,Liver
HSA-5619102	SLC transporter disorders	Reactome	2	Kidney_Cor,Lung
HSA-5686938	Regulation of TLR by endogenous ligand	Reactome	2	Liver,Lung
HSA-975634	Retinoid metabolism and transport	Reactome	2	Liver,Pancreas
HSA-211999	CYP2E1 reactions	Reactome	2	Liver,Vagina
HSA-109582	Hemostasis	Reactome	2	Liver,Whole_Blood
HSA-2168880	Scavenging of heme from plasma	Reactome	2	Liver,Whole_Blood
HSA-6803157	Antimicrobial peptides	Reactome	2	Minor_Salivary_Gland,Whole_Blood
HSA-1462054	Alpha-defensins	Reactome	2	Pancreas,Small_Intestine
HSA-163560	Triglyceride catabolism	Reactome	1	Adipose_Sub
HSA-5668914	Diseases of metabolism	Reactome	1	Adipose_Sub
HSA-381340	Transcriptional regulation of white adipocyte differentiation	Reactome	1	Adipose_VO
HSA-193993	Mineralocorticoid biosynthesis	Reactome	1	Adrenal_gland
HSA-194002	Glucocorticoid biosynthesis	Reactome	1	Adrenal_gland
HSA-196071	Metabolism of steroid hormones	Reactome	1	Adrenal_gland
HSA-196108	Pregnenolone biosynthesis	Reactome	1	Adrenal_gland
HSA-211976	Endogenous sterols	Reactome	1	Adrenal_gland
HSA-8957322	Metabolism of steroids	Reactome	1	Adrenal_gland
HSA-1980143	Signaling by NOTCH1	Reactome	1	Artery_Tib
HSA-375280	Amine ligand-binding receptors	Reactome	1	Artery_Tib
HSA-390666	Serotonin receptors	Reactome	1	Artery_Tib
HSA-2022928	HS-GAG biosynthesis	Reactome	1	Brain_CBG
HSA-418594	G alpha (i) signalling events	Reactome	1	Brain_Cer
HSA-190377	FGFR2b ligand binding and activation	Reactome	1	Brain_CH
HSA-388479	Vasopressin-like receptors	Reactome	1	Brain_Hyp
HSA-416476	G alpha (q) signalling events	Reactome	1	Brain_Hyp
HSA-418555	G alpha (s) signalling events	Reactome	1	Brain_Hyp
HSA-112310	Neurotransmitter release cycle	Reactome	1	Brain_SN
HSA-112314	Neurotransmitter receptors and postsynaptic signal transmission	Reactome	1	Brain_SN
HSA-112315	Transmission across Chemical Synapses	Reactome	1	Brain_SN
HSA-3295583	TRP channels	Reactome	1	Esophagus_GJ
HSA-425393	Transport of inorganic cations/anions and amino acids/oligopeptides	Reactome	1	Kidney_Cor
HSA-549132	Organic cation/anion/zwitterion transport	Reactome	1	Kidney_Cor
HSA-5578775	Ion homeostasis	Reactome	1	Kidney_Cor
HSA-561048	Organic anion transport	Reactome	1	Kidney_Cor
HSA-936837	Ion transport by P-type ATPases	Reactome	1	Kidney_Cor
HSA-983712	Ion channel transport	Reactome	1	Kidney_Cor
HSA-114608	Platelet degranulation	Reactome	1	Liver
HSA-1369062	ABC transporters in lipid homeostasis	Reactome	1	Liver
HSA-140837	Intrinsic Pathway of Fibrin Clot Formation	Reactome	1	Liver
HSA-140875	Common Pathway of Fibrin Clot Formation	Reactome	1	Liver
HSA-140877	Formation of Fibrin Clot (Clotting Cascade)	Reactome	1	Liver
HSA-1474244	Extracellular matrix organization	Reactome	1	Liver
HSA-156580	Phase II - Conjugation of compounds	Reactome	1	Liver
HSA-159418	Recycling of bile acids and salts	Reactome	1	Liver
HSA-159740	Gamma-carboxylation of protein precursors	Reactome	1	Liver
HSA-159763	Transport of gamma-carboxylated protein precursors from the endoplasmic reticulum to the Golgi apparatus	Reactome	1	Liver
HSA-159782	Removal of aminoterminal propeptides from gamma-carboxylated proteins	Reactome	1	Liver
HSA-166658	Complement cascade	Reactome	1	Liver
HSA-193368	Synthesis of bile acids and bile salts via 7alpha-hydroxycholesterol	Reactome	1	Liver
HSA-193775	Synthesis of bile acids and bile salts via 24-hydroxycholesterol	Reactome	1	Liver
HSA-193807	Synthesis of bile acids and bile salts via 27-hydroxycholesterol	Reactome	1	Liver
HSA-194068	Bile acid and bile salt metabolism	Reactome	1	Liver
HSA-1989781	PPARA activates gene expression	Reactome	1	Liver
HSA-202733	Cell surface interactions at the vascular wall	Reactome	1	Liver
HSA-216083	Integrin cell surface interactions	Reactome	1	Liver
HSA-2173782	Binding and Uptake of Ligands by Scavenger Receptors	Reactome	1	Liver
HSA-3000471	Scavenging by Class B Receptors	Reactome	1	Liver
HSA-3000480	Scavenging by Class A Receptors	Reactome	1	Liver
HSA-354194	GRB2:SOS provides linkage to MAPK signaling for Integrins	Reactome	1	Liver
HSA-372708	p130Cas linkage to MAPK signaling for integrins	Reactome	1	Liver
HSA-381426	Regulation of Insulin-like Growth Factor (IGF) transport and uptake by Insulin-like Growth Factor Binding Proteins (IGFBPs)	Reactome	1	Liver
HSA-389661	Glyoxylate metabolism and glycine degradation	Reactome	1	Liver
HSA-392499	Metabolism of proteins	Reactome	1	Liver
HSA-5674135	MAP2K and MAPK activation	Reactome	1	Liver
HSA-597592	Post-translational protein modification	Reactome	1	Liver
HSA-6788656	Histidine, lysine, phenylalanine, tyrosine, proline and tryptophan catabolism	Reactome	1	Liver
HSA-6802946	Signaling by moderate kinase activity BRAF mutants	Reactome	1	Liver
HSA-6802948	Signaling by high-kinase activity BRAF mutants	Reactome	1	Liver
HSA-6802949	Signaling by RAS mutants	Reactome	1	Liver
HSA-6802952	Signaling by BRAF and RAF fusions	Reactome	1	Liver
HSA-6802955	Paradoxical activation of RAF signaling by kinase inactive BRAF	Reactome	1	Liver
HSA-71291	Metabolism of amino acids and derivatives	Reactome	1	Liver
HSA-75205	Dissolution of Fibrin Clot	Reactome	1	Liver
HSA-76002	Platelet activation, signaling and aggregation	Reactome	1	Liver
HSA-76009	Platelet Aggregation (Plug Formation)	Reactome	1	Liver
HSA-8957275	Post-translational protein phosphorylation	Reactome	1	Liver
HSA-8963888	Chylomicron assembly	Reactome	1	Liver
HSA-8963889	Assembly of active LPL and LIPC lipase complexes	Reactome	1	Liver
HSA-8963899	Plasma lipoprotein remodeling	Reactome	1	Liver
HSA-8963901	Chylomicron remodeling	Reactome	1	Liver
HSA-8964043	Plasma lipoprotein clearance	Reactome	1	Liver
HSA-8964058	HDL remodeling	Reactome	1	Liver
HSA-9033241	Peroxisomal protein import	Reactome	1	Liver
HSA-977225	Amyloid fiber formation	Reactome	1	Liver
HSA-977606	Regulation of Complement cascade	Reactome	1	Liver
HSA-391160	Signal regulatory protein family interactions	Reactome	1	Lung
HSA-5683826	Surfactant metabolism	Reactome	1	Lung
HSA-5687613	Diseases associated with surfactant metabolism	Reactome	1	Lung
HSA-5688849	Defective CSF2RB causes pulmonary surfactant metabolism dysfunction 5 (SMDP5)	Reactome	1	Lung
HSA-5688890	Defective CSF2RA causes pulmonary surfactant metabolism dysfunction 4 (SMDP4)	Reactome	1	Lung
HSA-2672351	Stimuli-sensing channels	Reactome	1	Muscle
HSA-375170	CDO in myogenesis	Reactome	1	Muscle
HSA-445355	Smooth Muscle Contraction	Reactome	1	Muscle
HSA-629587	Highly sodium permeable acetylcholine nicotinic receptors	Reactome	1	Muscle
HSA-1592389	Activation of Matrix Metalloproteinases	Reactome	1	Pancreas
HSA-186712	Regulation of beta-cell development	Reactome	1	Pancreas
HSA-189085	Digestion of dietary carbohydrate	Reactome	1	Pancreas
HSA-192456	Digestion of dietary lipid	Reactome	1	Pancreas
HSA-196741	Cobalamin (Cbl, vitamin B12) transport and metabolism	Reactome	1	Pancreas
HSA-196854	Metabolism of vitamins and cofactors	Reactome	1	Pancreas
HSA-210747	Regulation of gene expression in early pancreatic precursor cells	Reactome	1	Pancreas
HSA-373753	Nephrin family interactions	Reactome	1	Pancreas
HSA-435354	Zinc transporters	Reactome	1	Pancreas
HSA-8935690	Digestion	Reactome	1	Pancreas
HSA-1170546	Prolactin receptor signaling	Reactome	1	Pituitary
HSA-193048	Androgen biosynthesis	Reactome	1	Pituitary
HSA-209952	Peptide hormone biosynthesis	Reactome	1	Pituitary
HSA-2980736	Peptide hormone metabolism	Reactome	1	Pituitary
HSA-982772	Growth hormone receptor signaling	Reactome	1	Pituitary
HSA-6805567	Keratinization	Reactome	1	Skin_NSES
HSA-209968	Thyroxine biosynthesis	Reactome	1	Thyroid
HSA-427601	Multifunctional anion exchangers	Reactome	1	Thyroid
HSA-211935	Fatty acids	Reactome	1	Vagina
HSA-1237044	Erythrocytes take up carbon dioxide and release oxygen	Reactome	1	Whole_Blood
HSA-1247673	Erythrocytes take up oxygen and release carbon dioxide	Reactome	1	Whole_Blood
HSA-5621480	Dectin-2 family	Reactome	1	Whole_Blood
HSA-6798695	Neutrophil degranulation	Reactome	1	Whole_Blood

## Sheet: b
#term ID	term description	observed gene count	background gene count	false discovery rate	matching proteins in your network (IDs)	matching proteins in your network (labels)	Tissue	Pathway analysis
GO:0010884	positive regulation of lipid storage	3	22	0.0023	ENSP00000309757,ENSP00000320209,ENSP00000399421	CD36,CIDEA,LPL	Adipose_VO	GO Biological Process
GO:0035634	response to stilbenoid	2	5	0.0052	ENSP00000320209,ENSP00000399421	CD36,CIDEA	Adipose_VO	GO Biological Process
GO:0055096	low-density lipoprotein particle mediated signaling	2	3	0.0052	ENSP00000309757,ENSP00000399421	CD36,LPL	Adipose_VO	GO Biological Process
GO:0010886	positive regulation of cholesterol storage	2	7	0.0063	ENSP00000309757,ENSP00000399421	CD36,LPL	Adipose_VO	GO Biological Process
GO:0010890	positive regulation of sequestering of triglyceride	2	7	0.0063	ENSP00000309757,ENSP00000320209	CIDEA,LPL	Adipose_VO	GO Biological Process
GO:0032101	regulation of response to external stimulus	6	732	0.009	ENSP00000256104,ENSP00000282020,ENSP00000309757,ENSP00000328230,ENSP00000356065,ENSP00000399421	CD36,FABP4,FFAR3,GRID2,IL20,LPL	Adipose_VO	GO Biological Process
GO:0065008	regulation of biological quality	12	3559	0.009	ENSP00000222543,ENSP00000256104,ENSP00000276651,ENSP00000282020,ENSP00000309757,ENSP00000320209,ENSP00000328230,ENSP00000332256,ENSP00000353608,ENSP00000396320,ENSP00000399421,ENSP00000478026	ALDH1A3,ANXA8,CD36,CIDEA,DPYS,DSC3,FABP4,FFAR3,GRID2,LPL,SCN4A,TFPI2	Adipose_VO	GO Biological Process
GO:0010744	positive regulation of macrophage derived foam cell differentiation	2	16	0.0122	ENSP00000309757,ENSP00000399421	CD36,LPL	Adipose_VO	GO Biological Process
GO:0050729	positive regulation of inflammatory response	3	120	0.0189	ENSP00000256104,ENSP00000309757,ENSP00000328230	FABP4,FFAR3,LPL	Adipose_VO	GO Biological Process
GO:0019433	triglyceride catabolic process	2	25	0.0197	ENSP00000256104,ENSP00000309757	FABP4,LPL	Adipose_VO	GO Biological Process
GO:0050727	regulation of inflammatory response	4	338	0.0207	ENSP00000256104,ENSP00000309757,ENSP00000328230,ENSP00000356065	FABP4,FFAR3,IL20,LPL	Adipose_VO	GO Biological Process
GO:0019915	lipid storage	2	28	0.0213	ENSP00000320209,ENSP00000399421	CD36,CIDEA	Adipose_VO	GO Biological Process
GO:0031347	regulation of defense response	5	676	0.0236	ENSP00000256104,ENSP00000309757,ENSP00000328230,ENSP00000356065,ENSP00000399421	CD36,FABP4,FFAR3,IL20,LPL	Adipose_VO	GO Biological Process
GO:0031349	positive regulation of defense response	4	365	0.0236	ENSP00000256104,ENSP00000309757,ENSP00000328230,ENSP00000399421	CD36,FABP4,FFAR3,LPL	Adipose_VO	GO Biological Process
GO:0002720	positive regulation of cytokine production involved in immune response	2	40	0.0325	ENSP00000328230,ENSP00000399421	CD36,FFAR3	Adipose_VO	GO Biological Process
GO:0008207	C21-steroid hormone metabolic process	5	28	6.58e-07	ENSP00000268053,ENSP00000285930,ENSP00000292427,ENSP00000325822,ENSP00000358903	AKR1B1,CYP11A1,CYP11B1,CYP11B2,CYP17A1	Adrenal_gland	GO Biological Process
GO:0042446	hormone biosynthetic process	6	62	6.58e-07	ENSP00000268053,ENSP00000285930,ENSP00000292427,ENSP00000325822,ENSP00000358903,ENSP00000408860	AKR1B1,CYP11A1,CYP11B1,CYP11B2,CYP17A1,CYP21A2	Adrenal_gland	GO Biological Process
GO:0006704	glucocorticoid biosynthetic process	4	10	1.35e-06	ENSP00000292427,ENSP00000325822,ENSP00000358903,ENSP00000408860	CYP11B1,CYP11B2,CYP17A1,CYP21A2	Adrenal_gland	GO Biological Process
GO:0034754	cellular hormone metabolic process	6	109	3.91e-06	ENSP00000268053,ENSP00000285930,ENSP00000292427,ENSP00000325822,ENSP00000358903,ENSP00000408860	AKR1B1,CYP11A1,CYP11B1,CYP11B2,CYP17A1,CYP21A2	Adrenal_gland	GO Biological Process
GO:0006700	C21-steroid hormone biosynthetic process	4	17	4.02e-06	ENSP00000268053,ENSP00000285930,ENSP00000292427,ENSP00000325822	AKR1B1,CYP11A1,CYP11B1,CYP11B2	Adrenal_gland	GO Biological Process
GO:0006694	steroid biosynthetic process	6	126	5.27e-06	ENSP00000268053,ENSP00000285930,ENSP00000292427,ENSP00000325822,ENSP00000358903,ENSP00000408860	AKR1B1,CYP11A1,CYP11B1,CYP11B2,CYP17A1,CYP21A2	Adrenal_gland	GO Biological Process
GO:0008202	steroid metabolic process	7	248	9.42e-06	ENSP00000222002,ENSP00000268053,ENSP00000285930,ENSP00000292427,ENSP00000325822,ENSP00000358903,ENSP00000408860	AKR1B1,CYP11A1,CYP11B1,CYP11B2,CYP17A1,CYP21A2,SULT2A1	Adrenal_gland	GO Biological Process
GO:0006705	mineralocorticoid biosynthetic process	3	6	2.86e-05	ENSP00000292427,ENSP00000325822,ENSP00000408860	CYP11B1,CYP11B2,CYP21A2	Adrenal_gland	GO Biological Process
GO:1902644	tertiary alcohol metabolic process	3	11	9.26e-05	ENSP00000285930,ENSP00000292427,ENSP00000325822	AKR1B1,CYP11B1,CYP11B2	Adrenal_gland	GO Biological Process
GO:0016125	sterol metabolic process	5	127	0.00011	ENSP00000268053,ENSP00000292427,ENSP00000325822,ENSP00000358903,ENSP00000408860	CYP11A1,CYP11B1,CYP11B2,CYP17A1,CYP21A2	Adrenal_gland	GO Biological Process
GO:1901615	organic hydroxy compound metabolic process	7	420	0.00017	ENSP00000222002,ENSP00000268053,ENSP00000285930,ENSP00000292427,ENSP00000325822,ENSP00000358903,ENSP00000408860	AKR1B1,CYP11A1,CYP11B1,CYP11B2,CYP17A1,CYP21A2,SULT2A1	Adrenal_gland	GO Biological Process
GO:0034308	primary alcohol metabolic process	4	69	0.00028	ENSP00000222002,ENSP00000285930,ENSP00000292427,ENSP00000325822	AKR1B1,CYP11B1,CYP11B2,SULT2A1	Adrenal_gland	GO Biological Process
GO:0042180	cellular ketone metabolic process	4	69	0.00028	ENSP00000285930,ENSP00000292427,ENSP00000325822,ENSP00000358903	AKR1B1,CYP11B1,CYP11B2,CYP17A1	Adrenal_gland	GO Biological Process
GO:0010817	regulation of hormone levels	7	511	0.00051	ENSP00000259526,ENSP00000268053,ENSP00000285930,ENSP00000292427,ENSP00000325822,ENSP00000358903,ENSP00000408860	AKR1B1,CYP11A1,CYP11B1,CYP11B2,CYP17A1,CYP21A2,NOV	Adrenal_gland	GO Biological Process
GO:0032342	aldosterone biosynthetic process	2	3	0.0012	ENSP00000292427,ENSP00000325822	CYP11B1,CYP11B2	Adrenal_gland	GO Biological Process
GO:0034650	cortisol metabolic process	2	3	0.0012	ENSP00000292427,ENSP00000325822	CYP11B1,CYP11B2	Adrenal_gland	GO Biological Process
GO:0034651	cortisol biosynthetic process	2	3	0.0012	ENSP00000292427,ENSP00000325822	CYP11B1,CYP11B2	Adrenal_gland	GO Biological Process
GO:0006066	alcohol metabolic process	5	285	0.0027	ENSP00000222002,ENSP00000268053,ENSP00000285930,ENSP00000292427,ENSP00000325822	AKR1B1,CYP11A1,CYP11B1,CYP11B2,SULT2A1	Adrenal_gland	GO Biological Process
GO:0035865	cellular response to potassium ion	2	10	0.0056	ENSP00000292427,ENSP00000325822	CYP11B1,CYP11B2	Adrenal_gland	GO Biological Process
GO:0051923	sulfation	2	16	0.0121	ENSP00000222002,ENSP00000341206	CHST4,SULT2A1	Adrenal_gland	GO Biological Process
GO:0046165	alcohol biosynthetic process	3	91	0.0126	ENSP00000285930,ENSP00000292427,ENSP00000325822	AKR1B1,CYP11B1,CYP11B2	Adrenal_gland	GO Biological Process
GO:0003014	renal system process	3	107	0.0193	ENSP00000155840,ENSP00000285930,ENSP00000325822	AKR1B1,CYP11B2,KCNQ1	Adrenal_gland	GO Biological Process
GO:0015718	monocarboxylic acid transport	3	131	0.0322	ENSP00000285238,ENSP00000378757,ENSP00000481301	ABCC3,SLC16A9,SLC38A3	Adrenal_gland	GO Biological Process
GO:0003091	renal water homeostasis	2	35	0.0425	ENSP00000285930,ENSP00000325822	AKR1B1,CYP11B2	Adrenal_gland	GO Biological Process
GO:0097746	regulation of blood vessel diameter	5	129	0.00028	ENSP00000225538,ENSP00000299178,ENSP00000358301,ENSP00000358963,ENSP00000437737	ADRB1,AVPR1A,HTR1B,HTR2A,P2RX1	Artery_Tib	GO Biological Process
GO:1903524	positive regulation of blood circulation	4	70	0.00028	ENSP00000299178,ENSP00000357348,ENSP00000358301,ENSP00000437737	ADRB1,AVPR1A,HEY2,HTR2A	Artery_Tib	GO Biological Process
GO:0010460	positive regulation of heart rate	3	24	0.00047	ENSP00000299178,ENSP00000357348,ENSP00000358301	ADRB1,AVPR1A,HEY2	Artery_Tib	GO Biological Process
GO:0042310	vasoconstriction	3	31	0.00081	ENSP00000225538,ENSP00000358963,ENSP00000437737	HTR1B,HTR2A,P2RX1	Artery_Tib	GO Biological Process
GO:0090066	regulation of anatomical structure size	6	464	0.00081	ENSP00000225538,ENSP00000299178,ENSP00000358301,ENSP00000358963,ENSP00000368314,ENSP00000437737	ADRB1,AVPR1A,HTR1B,HTR2A,NRCAM,P2RX1	Artery_Tib	GO Biological Process
GO:1903522	regulation of blood circulation	5	249	0.00081	ENSP00000225538,ENSP00000299178,ENSP00000357348,ENSP00000358301,ENSP00000437737	ADRB1,AVPR1A,HEY2,HTR2A,P2RX1	Artery_Tib	GO Biological Process
GO:0019229	regulation of vasoconstriction	3	61	0.0034	ENSP00000225538,ENSP00000299178,ENSP00000437737	AVPR1A,HTR2A,P2RX1	Artery_Tib	GO Biological Process
GO:0032501	multicellular organismal process	16	6507	0.0048	ENSP00000207157,ENSP00000225538,ENSP00000251864,ENSP00000261994,ENSP00000265131,ENSP00000299178,ENSP00000300069,ENSP00000345229,ENSP00000357348,ENSP00000358301,ENSP00000358963,ENSP00000359629,ENSP00000363068,ENSP00000368314,ENSP00000399808,ENSP00000437737	ADRB1,AVPR1A,CRTAC1,DNER,HEY2,HOXC4,HTR1B,HTR2A,NRCAM,P2RX1,PCDH15,RBPMS2,SERPINA10,TBX15,TDRD1,TNC	Artery_Tib	GO Biological Process
GO:0051952	regulation of amine transport	3	82	0.0063	ENSP00000299178,ENSP00000358963,ENSP00000437737	AVPR1A,HTR1B,HTR2A	Artery_Tib	GO Biological Process
GO:0007320	insemination	2	13	0.0068	ENSP00000225538,ENSP00000299178	AVPR1A,P2RX1	Artery_Tib	GO Biological Process
GO:0051967	negative regulation of synaptic transmission, glutamatergic	2	14	0.0074	ENSP00000358963,ENSP00000437737	HTR1B,HTR2A	Artery_Tib	GO Biological Process
GO:0051151	negative regulation of smooth muscle cell differentiation	2	16	0.0085	ENSP00000300069,ENSP00000357348	HEY2,RBPMS2	Artery_Tib	GO Biological Process
GO:0008284	positive regulation of cell population proliferation	6	878	0.0113	ENSP00000265131,ENSP00000299178,ENSP00000300069,ENSP00000357348,ENSP00000358963,ENSP00000437737	AVPR1A,HEY2,HTR1B,HTR2A,RBPMS2,TNC	Artery_Tib	GO Biological Process
GO:0007413	axonal fasciculation	2	21	0.0118	ENSP00000359629,ENSP00000368314	CRTAC1,NRCAM	Artery_Tib	GO Biological Process
GO:0015844	monoamine transport	2	22	0.0119	ENSP00000225538,ENSP00000380081	P2RX1,SLC29A4	Artery_Tib	GO Biological Process
GO:0098664	G protein-coupled serotonin receptor signaling pathway	2	22	0.0119	ENSP00000358963,ENSP00000437737	HTR1B,HTR2A	Artery_Tib	GO Biological Process
GO:0003008	system process	8	1827	0.0145	ENSP00000225538,ENSP00000299178,ENSP00000357348,ENSP00000358301,ENSP00000358963,ENSP00000363068,ENSP00000368314,ENSP00000437737	ADRB1,AVPR1A,HEY2,HTR1B,HTR2A,NRCAM,P2RX1,PCDH15	Artery_Tib	GO Biological Process
GO:0014059	regulation of dopamine secretion	2	28	0.0168	ENSP00000358963,ENSP00000437737	HTR1B,HTR2A	Artery_Tib	GO Biological Process
GO:0007202	activation of phospholipase C activity	2	30	0.0174	ENSP00000299178,ENSP00000437737	AVPR1A,HTR2A	Artery_Tib	GO Biological Process
GO:0051385	response to mineralocorticoid	2	29	0.0174	ENSP00000299178,ENSP00000358963	AVPR1A,HTR1B	Artery_Tib	GO Biological Process
GO:0001659	temperature homeostasis	2	33	0.0191	ENSP00000358301,ENSP00000437737	ADRB1,HTR2A	Artery_Tib	GO Biological Process
GO:0009266	response to temperature stimulus	3	155	0.0191	ENSP00000358301,ENSP00000358963,ENSP00000437737	ADRB1,HTR1B,HTR2A	Artery_Tib	GO Biological Process
GO:0045907	positive regulation of vasoconstriction	2	33	0.0191	ENSP00000299178,ENSP00000437737	AVPR1A,HTR2A	Artery_Tib	GO Biological Process
GO:0007267	cell-cell signaling	6	1073	0.0197	ENSP00000225538,ENSP00000265131,ENSP00000358301,ENSP00000358963,ENSP00000363068,ENSP00000437737	ADRB1,HTR1B,HTR2A,P2RX1,PCDH15,TNC	Artery_Tib	GO Biological Process
GO:0045777	positive regulation of blood pressure	2	37	0.0208	ENSP00000299178,ENSP00000358301	ADRB1,AVPR1A	Artery_Tib	GO Biological Process
GO:0008217	regulation of blood pressure	3	177	0.023	ENSP00000225538,ENSP00000299178,ENSP00000358301	ADRB1,AVPR1A,P2RX1	Artery_Tib	GO Biological Process
GO:0048568	embryonic organ development	4	417	0.0231	ENSP00000207157,ENSP00000300069,ENSP00000357348,ENSP00000399808	HEY2,HOXC4,RBPMS2,TBX15	Artery_Tib	GO Biological Process
GO:0051146	striated muscle cell differentiation	3	182	0.0233	ENSP00000299178,ENSP00000345229,ENSP00000357348	AVPR1A,DNER,HEY2	Artery_Tib	GO Biological Process
GO:0032502	developmental process	13	5401	0.0242	ENSP00000207157,ENSP00000251864,ENSP00000265131,ENSP00000299178,ENSP00000300069,ENSP00000345229,ENSP00000357348,ENSP00000358301,ENSP00000359629,ENSP00000363068,ENSP00000368314,ENSP00000399808,ENSP00000437737	ADRB1,AVPR1A,CRTAC1,DNER,HEY2,HOXC4,HTR2A,NRCAM,PCDH15,RBPMS2,TBX15,TDRD1,TNC	Artery_Tib	GO Biological Process
GO:0050808	synapse organization	3	189	0.0243	ENSP00000265131,ENSP00000345229,ENSP00000368314	DNER,NRCAM,TNC	Artery_Tib	GO Biological Process
GO:0003044	regulation of systemic arterial blood pressure mediated by a chemical signal	2	46	0.0263	ENSP00000299178,ENSP00000358301	ADRB1,AVPR1A	Artery_Tib	GO Biological Process
GO:0042220	response to cocaine	2	51	0.0297	ENSP00000358963,ENSP00000437737	HTR1B,HTR2A	Artery_Tib	GO Biological Process
GO:0014902	myotube differentiation	2	52	0.0302	ENSP00000299178,ENSP00000345229	AVPR1A,DNER	Artery_Tib	GO Biological Process
GO:0019226	transmission of nerve impulse	2	53	0.0308	ENSP00000225538,ENSP00000368314	NRCAM,P2RX1	Artery_Tib	GO Biological Process
GO:0009991	response to extracellular stimulus	4	486	0.0317	ENSP00000225538,ENSP00000265131,ENSP00000299178,ENSP00000358301	ADRB1,AVPR1A,P2RX1,TNC	Artery_Tib	GO Biological Process
GO:0009887	animal organ morphogenesis	5	865	0.035	ENSP00000207157,ENSP00000265131,ENSP00000300069,ENSP00000357348,ENSP00000399808	HEY2,HOXC4,RBPMS2,TBX15,TNC	Artery_Tib	GO Biological Process
GO:0014070	response to organic cyclic compound	5	873	0.0351	ENSP00000225538,ENSP00000265131,ENSP00000299178,ENSP00000358963,ENSP00000437737	AVPR1A,HTR1B,HTR2A,P2RX1,TNC	Artery_Tib	GO Biological Process
GO:0048513	animal organ development	9	2926	0.0351	ENSP00000207157,ENSP00000265131,ENSP00000299178,ENSP00000300069,ENSP00000345229,ENSP00000357348,ENSP00000359629,ENSP00000363068,ENSP00000399808	AVPR1A,CRTAC1,DNER,HEY2,HOXC4,PCDH15,RBPMS2,TBX15,TNC	Artery_Tib	GO Biological Process
GO:0097305	response to alcohol	3	233	0.0351	ENSP00000265131,ENSP00000299178,ENSP00000358963	AVPR1A,HTR1B,TNC	Artery_Tib	GO Biological Process
GO:0046889	positive regulation of lipid biosynthetic process	2	73	0.0466	ENSP00000299178,ENSP00000437737	AVPR1A,HTR2A	Artery_Tib	GO Biological Process
GO:0001708	cell fate specification	3	72	0.0331	ENSP00000295727,ENSP00000319118,ENSP00000331040	FEV,GSX2,OLIG2	Brain_Amy	GO Biological Process
GO:0042476	odontogenesis	3	113	0.0331	ENSP00000239243,ENSP00000270593,ENSP00000370088	ACPT,AMELX,MSX2	Brain_Amy	GO Biological Process
GO:0048663	neuron fate commitment	3	68	0.0331	ENSP00000295727,ENSP00000319118,ENSP00000331040	FEV,GSX2,OLIG2	Brain_Amy	GO Biological Process
GO:0048714	positive regulation of oligodendrocyte differentiation	2	17	0.0331	ENSP00000319118,ENSP00000331040	GSX2,OLIG2	Brain_Amy	GO Biological Process
GO:0070166	enamel mineralization	2	11	0.0331	ENSP00000239243,ENSP00000370088	AMELX,MSX2	Brain_Amy	GO Biological Process
GO:0040020	regulation of meiotic nuclear division	2	30	0.0424	ENSP00000239243,ENSP00000310722	MOS,MSX2	Brain_Amy	GO Biological Process
GO:0048665	neuron fate specification	2	33	0.0426	ENSP00000295727,ENSP00000319118	FEV,GSX2	Brain_Amy	GO Biological Process
GO:0006874	cellular calcium ion homeostasis	6	388	0.00042	ENSP00000217386,ENSP00000293330,ENSP00000307508,ENSP00000369647,ENSP00000370950,ENSP00000433490	AVP,CALB2,CALCB,HCRT,NPSR1,OXT	Brain_Hyp	GO Biological Process
GO:0007631	feeding behavior	4	94	0.00042	ENSP00000217386,ENSP00000293330,ENSP00000332225,ENSP00000344285	BSX,HCRT,OXT,PMCH	Brain_Hyp	GO Biological Process
GO:0010469	regulation of signaling receptor activity	7	577	0.00042	ENSP00000217386,ENSP00000249330,ENSP00000293330,ENSP00000331358,ENSP00000332225,ENSP00000369647,ENSP00000433490	AVP,CALCB,GAST,HCRT,OXT,PMCH,VGF	Brain_Hyp	GO Biological Process
GO:0042755	eating behavior	3	32	0.00042	ENSP00000217386,ENSP00000293330,ENSP00000344285	BSX,HCRT,OXT	Brain_Hyp	GO Biological Process
GO:0048878	chemical homeostasis	8	995	0.00042	ENSP00000217386,ENSP00000243911,ENSP00000249330,ENSP00000293330,ENSP00000307508,ENSP00000369647,ENSP00000370950,ENSP00000433490	AVP,CALB2,CALCB,HCRT,MC3R,NPSR1,OXT,VGF	Brain_Hyp	GO Biological Process
GO:0051480	regulation of cytosolic calcium ion concentration	5	289	0.00042	ENSP00000217386,ENSP00000293330,ENSP00000307508,ENSP00000369647,ENSP00000370950	AVP,CALB2,HCRT,NPSR1,OXT	Brain_Hyp	GO Biological Process
GO:0055065	metal ion homeostasis	7	555	0.00042	ENSP00000217386,ENSP00000243911,ENSP00000293330,ENSP00000307508,ENSP00000369647,ENSP00000370950,ENSP00000433490	AVP,CALB2,CALCB,HCRT,MC3R,NPSR1,OXT	Brain_Hyp	GO Biological Process
GO:0007610	behavior	6	541	0.00044	ENSP00000217386,ENSP00000243911,ENSP00000293330,ENSP00000332225,ENSP00000344285,ENSP00000369647	AVP,BSX,HCRT,MC3R,OXT,PMCH	Brain_Hyp	GO Biological Process
GO:0007186	G protein-coupled receptor signaling pathway	8	1247	0.0005	ENSP00000217386,ENSP00000243911,ENSP00000293330,ENSP00000331358,ENSP00000332225,ENSP00000369647,ENSP00000370950,ENSP00000433490	AVP,CALCB,GAST,HCRT,MC3R,NPSR1,OXT,PMCH	Brain_Hyp	GO Biological Process
GO:0002125	maternal aggressive behavior	2	4	0.00054	ENSP00000217386,ENSP00000369647	AVP,OXT	Brain_Hyp	GO Biological Process
GO:0051970	negative regulation of transmission of nerve impulse	2	5	0.00068	ENSP00000293330,ENSP00000369647	AVP,HCRT	Brain_Hyp	GO Biological Process
GO:0045924	regulation of female receptivity	2	7	0.0011	ENSP00000217386,ENSP00000369647	AVP,OXT	Brain_Hyp	GO Biological Process
GO:0042538	hyperosmotic salinity response	2	9	0.0014	ENSP00000217386,ENSP00000369647	AVP,OXT	Brain_Hyp	GO Biological Process
GO:0007204	positive regulation of cytosolic calcium ion concentration	4	251	0.0024	ENSP00000217386,ENSP00000293330,ENSP00000369647,ENSP00000370950	AVP,HCRT,NPSR1,OXT	Brain_Hyp	GO Biological Process
GO:0043270	positive regulation of ion transport	4	252	0.0024	ENSP00000217386,ENSP00000293330,ENSP00000369647,ENSP00000370950	AVP,HCRT,NPSR1,OXT	Brain_Hyp	GO Biological Process
GO:0007625	grooming behavior	2	14	0.0026	ENSP00000217386,ENSP00000369647	AVP,OXT	Brain_Hyp	GO Biological Process
GO:0042711	maternal behavior	2	14	0.0026	ENSP00000217386,ENSP00000369647	AVP,OXT	Brain_Hyp	GO Biological Process
GO:0007620	copulation	2	16	0.003	ENSP00000217386,ENSP00000369647	AVP,OXT	Brain_Hyp	GO Biological Process
GO:0007218	neuropeptide signaling pathway	3	110	0.0035	ENSP00000293330,ENSP00000332225,ENSP00000370950	HCRT,NPSR1,PMCH	Brain_Hyp	GO Biological Process
GO:0031644	regulation of neurological system process	3	112	0.0036	ENSP00000217386,ENSP00000293330,ENSP00000369647	AVP,HCRT,OXT	Brain_Hyp	GO Biological Process
GO:0032094	response to food	2	22	0.0046	ENSP00000217386,ENSP00000331358	GAST,OXT	Brain_Hyp	GO Biological Process
GO:0035813	regulation of renal sodium excretion	2	23	0.0048	ENSP00000217386,ENSP00000369647	AVP,OXT	Brain_Hyp	GO Biological Process
GO:0001659	temperature homeostasis	2	33	0.0084	ENSP00000243911,ENSP00000293330	HCRT,MC3R	Brain_Hyp	GO Biological Process
GO:0032892	positive regulation of organic acid transport	2	33	0.0084	ENSP00000217386,ENSP00000369647	AVP,OXT	Brain_Hyp	GO Biological Process
GO:0051954	positive regulation of amine transport	2	35	0.0088	ENSP00000217386,ENSP00000369647	AVP,OXT	Brain_Hyp	GO Biological Process
GO:0008217	regulation of blood pressure	3	177	0.0094	ENSP00000217386,ENSP00000243911,ENSP00000369647	AVP,MC3R,OXT	Brain_Hyp	GO Biological Process
GO:0045777	positive regulation of blood pressure	2	37	0.0094	ENSP00000217386,ENSP00000369647	AVP,OXT	Brain_Hyp	GO Biological Process
GO:0007626	locomotory behavior	3	184	0.0103	ENSP00000243911,ENSP00000344285,ENSP00000369647	AVP,BSX,MC3R	Brain_Hyp	GO Biological Process
GO:0065007	biological regulation	18	11740	0.0114	ENSP00000217386,ENSP00000243911,ENSP00000249330,ENSP00000291582,ENSP00000293330,ENSP00000302814,ENSP00000307508,ENSP00000331358,ENSP00000332225,ENSP00000344285,ENSP00000345147,ENSP00000354478,ENSP00000359474,ENSP00000365898,ENSP00000369647,ENSP00000370950,ENSP00000371786,ENSP00000433490	AIRE,AVP,BARHL2,BSX,CALB2,CALCB,DLX1,FOXB2,GAST,HCRT,MC3R,NKX2-4,NPSR1,ONECUT3,OTP,OXT,PMCH,VGF	Brain_Hyp	GO Biological Process
GO:0050794	regulation of cellular process	17	10484	0.014	ENSP00000217386,ENSP00000243911,ENSP00000249330,ENSP00000291582,ENSP00000293330,ENSP00000302814,ENSP00000331358,ENSP00000332225,ENSP00000344285,ENSP00000345147,ENSP00000354478,ENSP00000359474,ENSP00000365898,ENSP00000369647,ENSP00000370950,ENSP00000371786,ENSP00000433490	AIRE,AVP,BARHL2,BSX,CALCB,DLX1,FOXB2,GAST,HCRT,MC3R,NKX2-4,NPSR1,ONECUT3,OTP,OXT,PMCH,VGF	Brain_Hyp	GO Biological Process
GO:1903793	positive regulation of anion transport	2	48	0.014	ENSP00000217386,ENSP00000369647	AVP,OXT	Brain_Hyp	GO Biological Process
GO:0021879	forebrain neuron differentiation	2	50	0.0149	ENSP00000302814,ENSP00000354478	DLX1,OTP	Brain_Hyp	GO Biological Process
GO:0035176	social behavior	2	50	0.0149	ENSP00000217386,ENSP00000369647	AVP,OXT	Brain_Hyp	GO Biological Process
GO:0044057	regulation of system process	4	516	0.017	ENSP00000217386,ENSP00000243911,ENSP00000293330,ENSP00000369647	AVP,HCRT,MC3R,OXT	Brain_Hyp	GO Biological Process
GO:1903522	regulation of blood circulation	3	249	0.0208	ENSP00000217386,ENSP00000243911,ENSP00000369647	AVP,MC3R,OXT	Brain_Hyp	GO Biological Process
GO:0032501	multicellular organismal process	13	6507	0.0212	ENSP00000217386,ENSP00000243911,ENSP00000249330,ENSP00000291582,ENSP00000293330,ENSP00000302814,ENSP00000332225,ENSP00000344285,ENSP00000345147,ENSP00000354478,ENSP00000359474,ENSP00000369647,ENSP00000371786	AIRE,AVP,BARHL2,BSX,DLX1,HCRT,MC3R,NKX2-4,ONECUT3,OTP,OXT,PMCH,VGF	Brain_Hyp	GO Biological Process
GO:0006357	regulation of transcription by RNA polymerase II	8	2633	0.0228	ENSP00000291582,ENSP00000302814,ENSP00000344285,ENSP00000345147,ENSP00000354478,ENSP00000359474,ENSP00000365898,ENSP00000371786	AIRE,BARHL2,BSX,DLX1,FOXB2,NKX2-4,ONECUT3,OTP	Brain_Hyp	GO Biological Process
GO:0048871	multicellular organismal homeostasis	3	283	0.0268	ENSP00000243911,ENSP00000293330,ENSP00000369647	AVP,HCRT,MC3R	Brain_Hyp	GO Biological Process
GO:0031326	regulation of cellular biosynthetic process	10	4266	0.0321	ENSP00000291582,ENSP00000293330,ENSP00000302814,ENSP00000344285,ENSP00000345147,ENSP00000354478,ENSP00000359474,ENSP00000365898,ENSP00000369647,ENSP00000371786	AIRE,AVP,BARHL2,BSX,DLX1,FOXB2,HCRT,NKX2-4,ONECUT3,OTP	Brain_Hyp	GO Biological Process
GO:0048856	anatomical structure development	11	5085	0.0323	ENSP00000217386,ENSP00000249330,ENSP00000291582,ENSP00000302814,ENSP00000332225,ENSP00000344285,ENSP00000345147,ENSP00000354478,ENSP00000359474,ENSP00000365898,ENSP00000371786	AIRE,BARHL2,BSX,DLX1,FOXB2,NKX2-4,ONECUT3,OTP,OXT,PMCH,VGF	Brain_Hyp	GO Biological Process
GO:0045944	positive regulation of transcription by RNA polymerase II	5	1104	0.0339	ENSP00000291582,ENSP00000344285,ENSP00000354478,ENSP00000359474,ENSP00000371786	AIRE,BARHL2,BSX,DLX1,ONECUT3	Brain_Hyp	GO Biological Process
GO:0050804	modulation of chemical synaptic transmission	3	316	0.0339	ENSP00000217386,ENSP00000249330,ENSP00000293330	HCRT,OXT,VGF	Brain_Hyp	GO Biological Process
GO:0065008	regulation of biological quality	9	3559	0.0339	ENSP00000217386,ENSP00000243911,ENSP00000249330,ENSP00000293330,ENSP00000307508,ENSP00000359474,ENSP00000369647,ENSP00000370950,ENSP00000433490	AVP,BARHL2,CALB2,CALCB,HCRT,MC3R,NPSR1,OXT,VGF	Brain_Hyp	GO Biological Process
GO:0002027	regulation of heart rate	2	95	0.036	ENSP00000217386,ENSP00000243911	MC3R,OXT	Brain_Hyp	GO Biological Process
GO:0051591	response to cAMP	2	98	0.0377	ENSP00000217386,ENSP00000249330	OXT,VGF	Brain_Hyp	GO Biological Process
GO:0021761	limbic system development	2	101	0.0395	ENSP00000302814,ENSP00000354478	DLX1,OTP	Brain_Hyp	GO Biological Process
GO:0003014	renal system process	2	107	0.0436	ENSP00000217386,ENSP00000369647	AVP,OXT	Brain_Hyp	GO Biological Process
GO:0007200	phospholipase C-activating G protein-coupled receptor signaling pathway	2	109	0.044	ENSP00000243911,ENSP00000293330	HCRT,MC3R	Brain_Hyp	GO Biological Process
GO:0009966	regulation of signal transduction	8	3033	0.044	ENSP00000217386,ENSP00000249330,ENSP00000293330,ENSP00000331358,ENSP00000332225,ENSP00000354478,ENSP00000369647,ENSP00000433490	AVP,CALCB,DLX1,GAST,HCRT,OXT,PMCH,VGF	Brain_Hyp	GO Biological Process
GO:0010468	regulation of gene expression	10	4533	0.044	ENSP00000243911,ENSP00000291582,ENSP00000302814,ENSP00000344285,ENSP00000345147,ENSP00000354478,ENSP00000359474,ENSP00000365898,ENSP00000369647,ENSP00000371786	AIRE,AVP,BARHL2,BSX,DLX1,FOXB2,MC3R,NKX2-4,ONECUT3,OTP	Brain_Hyp	GO Biological Process
GO:0019953	sexual reproduction	4	764	0.0466	ENSP00000217386,ENSP00000249330,ENSP00000332225,ENSP00000369647	AVP,OXT,PMCH,VGF	Brain_Hyp	GO Biological Process
GO:0051928	positive regulation of calcium ion transport	2	115	0.0466	ENSP00000293330,ENSP00000370950	HCRT,NPSR1	Brain_Hyp	GO Biological Process
GO:0055067	monovalent inorganic cation homeostasis	2	119	0.0481	ENSP00000243911,ENSP00000369647	AVP,MC3R	Brain_Hyp	GO Biological Process
GO:0010628	positive regulation of gene expression	6	1826	0.0487	ENSP00000291582,ENSP00000344285,ENSP00000354478,ENSP00000359474,ENSP00000369647,ENSP00000371786	AIRE,AVP,BARHL2,BSX,DLX1,ONECUT3	Brain_Hyp	GO Biological Process
GO:0048732	gland development	3	395	0.0493	ENSP00000291582,ENSP00000302814,ENSP00000344285	AIRE,BSX,OTP	Brain_Hyp	GO Biological Process
GO:0015842	aminergic neurotransmitter loading into synaptic vesicle	3	4	7.03e-06	ENSP00000298472,ENSP00000387549,ENSP00000403644	DDC,SLC18A1,SLC18A2	Brain_SN	GO Biological Process
GO:0055085	transmembrane transport	9	1235	1.4e-05	ENSP00000254488,ENSP00000255226,ENSP00000289957,ENSP00000298472,ENSP00000340402,ENSP00000387549,ENSP00000411593,ENSP00000423541,ENSP00000477437	CHRNB3,GLRA1,KCNJ6,SLC14A2,SLC15A5,SLC18A1,SLC18A2,SLC6A11,SV2C	Brain_SN	GO Biological Process
GO:0006836	neurotransmitter transport	5	172	2.07e-05	ENSP00000254488,ENSP00000298472,ENSP00000387549,ENSP00000403644,ENSP00000423541	DDC,SLC18A1,SLC18A2,SLC6A11,SV2C	Brain_SN	GO Biological Process
GO:0042493	response to drug	7	900	0.00027	ENSP00000254488,ENSP00000289957,ENSP00000298472,ENSP00000359019,ENSP00000387549,ENSP00000403644,ENSP00000411593	CHRNB3,DDC,GLRA1,PITX3,SLC18A1,SLC18A2,SLC6A11	Brain_SN	GO Biological Process
GO:0006837	serotonin transport	2	6	0.0011	ENSP00000298472,ENSP00000387549	SLC18A1,SLC18A2	Brain_SN	GO Biological Process
GO:0034220	ion transmembrane transport	6	995	0.0045	ENSP00000254488,ENSP00000289957,ENSP00000298472,ENSP00000387549,ENSP00000411593,ENSP00000477437	CHRNB3,GLRA1,KCNJ6,SLC18A1,SLC18A2,SLC6A11	Brain_SN	GO Biological Process
GO:0098655	cation transmembrane transport	5	720	0.0087	ENSP00000254488,ENSP00000289957,ENSP00000298472,ENSP00000387549,ENSP00000477437	CHRNB3,KCNJ6,SLC18A1,SLC18A2,SLC6A11	Brain_SN	GO Biological Process
GO:0006810	transport	10	4130	0.0101	ENSP00000254488,ENSP00000255226,ENSP00000289957,ENSP00000298472,ENSP00000340402,ENSP00000387549,ENSP00000403644,ENSP00000411593,ENSP00000423541,ENSP00000477437	CHRNB3,DDC,GLRA1,KCNJ6,SLC14A2,SLC15A5,SLC18A1,SLC18A2,SLC6A11,SV2C	Brain_SN	GO Biological Process
GO:0007268	chemical synaptic transmission	4	402	0.0101	ENSP00000289957,ENSP00000298472,ENSP00000411593,ENSP00000423541	CHRNB3,GLRA1,SLC18A2,SV2C	Brain_SN	GO Biological Process
GO:0072488	ammonium transmembrane transport	2	28	0.0101	ENSP00000298472,ENSP00000387549	SLC18A1,SLC18A2	Brain_SN	GO Biological Process
GO:0007626	locomotory behavior	3	184	0.0104	ENSP00000298472,ENSP00000359019,ENSP00000411593	GLRA1,PITX3,SLC18A2	Brain_SN	GO Biological Process
GO:0009636	response to toxic substance	4	468	0.0108	ENSP00000289957,ENSP00000298472,ENSP00000403644,ENSP00000411593	CHRNB3,DDC,GLRA1,SLC18A2	Brain_SN	GO Biological Process
GO:0051179	localization	11	5233	0.0108	ENSP00000254488,ENSP00000255226,ENSP00000274721,ENSP00000289957,ENSP00000298472,ENSP00000340402,ENSP00000387549,ENSP00000403644,ENSP00000411593,ENSP00000423541,ENSP00000477437	CHRNB3,DDC,GFRA3,GLRA1,KCNJ6,SLC14A2,SLC15A5,SLC18A1,SLC18A2,SLC6A11,SV2C	Brain_SN	GO Biological Process
GO:0071705	nitrogen compound transport	6	1690	0.0281	ENSP00000254488,ENSP00000255226,ENSP00000298472,ENSP00000340402,ENSP00000387549,ENSP00000403644	DDC,SLC14A2,SLC15A5,SLC18A1,SLC18A2,SLC6A11	Brain_SN	GO Biological Process
GO:0060079	excitatory postsynaptic potential	2	76	0.0314	ENSP00000289957,ENSP00000411593	CHRNB3,GLRA1	Brain_SN	GO Biological Process
GO:0070268	cornification	9	112	7.15e-10	ENSP00000252250,ENSP00000301653,ENSP00000352785,ENSP00000352936,ENSP00000357751,ENSP00000369317,ENSP00000376423,ENSP00000448220,ENSP00000470555	DSG4,KLK13,KRT16,KRT4,KRT6A,KRT6C,SPINK5,SPRR1A,SPRR2A	Esophagus_Muc	GO Biological Process
GO:0031424	keratinization	10	225	4.59e-09	ENSP00000252250,ENSP00000301653,ENSP00000352785,ENSP00000352936,ENSP00000357751,ENSP00000369317,ENSP00000370867,ENSP00000376423,ENSP00000448220,ENSP00000470555	DSG4,KLK13,KRT16,KRT4,KRT6A,KRT6C,SPINK5,SPRR1A,SPRR2A,TGM3	Esophagus_Muc	GO Biological Process
GO:0012501	programmed cell death	12	1042	2.6e-05	ENSP00000252250,ENSP00000301653,ENSP00000309538,ENSP00000352785,ENSP00000352936,ENSP00000357691,ENSP00000357751,ENSP00000367891,ENSP00000369317,ENSP00000376423,ENSP00000448220,ENSP00000470555	DAPL1,DSG4,KLK13,KRT16,KRT4,KRT6A,KRT6C,LGALS7,S100A14,SPINK5,SPRR1A,SPRR2A	Esophagus_Muc	GO Biological Process
GO:0060429	epithelium development	11	1055	0.00019	ENSP00000252250,ENSP00000301653,ENSP00000352785,ENSP00000352936,ENSP00000357751,ENSP00000367177,ENSP00000369317,ENSP00000370867,ENSP00000376423,ENSP00000448220,ENSP00000470555	DSG4,KLK13,KRT16,KRT4,KRT6A,KRT6C,PCDH8,SPINK5,SPRR1A,SPRR2A,TGM3	Esophagus_Muc	GO Biological Process
GO:0009888	tissue development	12	1626	0.0018	ENSP00000252250,ENSP00000281437,ENSP00000301653,ENSP00000352785,ENSP00000352936,ENSP00000357751,ENSP00000367177,ENSP00000369317,ENSP00000370867,ENSP00000376423,ENSP00000448220,ENSP00000470555	BARX2,DSG4,KLK13,KRT16,KRT4,KRT6A,KRT6C,PCDH8,SPINK5,SPRR1A,SPRR2A,TGM3	Esophagus_Muc	GO Biological Process
GO:0018149	peptide cross-linking	3	59	0.0125	ENSP00000357751,ENSP00000370867,ENSP00000376423	SPRR1A,SPRR2A,TGM3	Esophagus_Muc	GO Biological Process
GO:0042633	hair cycle	3	89	0.0368	ENSP00000301653,ENSP00000352785,ENSP00000370867	DSG4,KRT16,TGM3	Esophagus_Muc	GO Biological Process
GO:0042573	retinoic acid metabolic process	2	21	0.0394	ENSP00000362525,ENSP00000420269	ADH7,UGT1A7	Esophagus_Muc	GO Biological Process
GO:0003012	muscle system process	11	291	4.76e-10	ENSP00000223364,ENSP00000261917,ENSP00000290378,ENSP00000293780,ENSP00000295101,ENSP00000347055,ENSP00000349678,ENSP00000365663,ENSP00000368808,ENSP00000380489,ENSP00000386041	ACTC1,CHRNE,HCN4,KCNJ3,MB,MYBPHL,MYH6,MYL4,MYL7,NPPA,SMPX	Heart_AA	GO Biological Process
GO:0006936	muscle contraction	10	244	1.49e-09	ENSP00000223364,ENSP00000261917,ENSP00000290378,ENSP00000293780,ENSP00000295101,ENSP00000347055,ENSP00000349678,ENSP00000368808,ENSP00000380489,ENSP00000386041	ACTC1,CHRNE,HCN4,KCNJ3,MB,MYBPHL,MYH6,MYL4,MYL7,SMPX	Heart_AA	GO Biological Process
GO:0006941	striated muscle contraction	7	111	1.42e-07	ENSP00000290378,ENSP00000295101,ENSP00000347055,ENSP00000349678,ENSP00000368808,ENSP00000380489,ENSP00000386041	ACTC1,KCNJ3,MB,MYBPHL,MYH6,MYL4,SMPX	Heart_AA	GO Biological Process
GO:0003008	system process	16	1827	5.1e-07	ENSP00000223364,ENSP00000261917,ENSP00000266066,ENSP00000290378,ENSP00000293780,ENSP00000295101,ENSP00000308082,ENSP00000347055,ENSP00000349678,ENSP00000365663,ENSP00000367214,ENSP00000368808,ENSP00000378288,ENSP00000380489,ENSP00000386041,ENSP00000400895	ACTC1,CHRNE,GRXCR2,HCN4,KCNJ3,MB,MYBPHL,MYH6,MYL4,MYL7,MYLK3,NPPA,OR10P1,OTOGL,SFRP5,SMPX	Heart_AA	GO Biological Process
GO:0055013	cardiac muscle cell development	5	49	3.22e-06	ENSP00000290378,ENSP00000351790,ENSP00000365663,ENSP00000378288,ENSP00000386041	ACTC1,MYH6,MYLK3,MYPN,NPPA	Heart_AA	GO Biological Process
GO:0055002	striated muscle cell development	6	121	4.61e-06	ENSP00000290378,ENSP00000349678,ENSP00000351790,ENSP00000365663,ENSP00000378288,ENSP00000386041	ACTC1,MYBPHL,MYH6,MYLK3,MYPN,NPPA	Heart_AA	GO Biological Process
GO:0030239	myofibril assembly	5	59	4.8e-06	ENSP00000290378,ENSP00000349678,ENSP00000351790,ENSP00000378288,ENSP00000386041	ACTC1,MYBPHL,MYH6,MYLK3,MYPN	Heart_AA	GO Biological Process
GO:0002027	regulation of heart rate	5	95	2.84e-05	ENSP00000261917,ENSP00000264231,ENSP00000295101,ENSP00000365663,ENSP00000386041	HCN4,KCNJ3,MYH6,NPPA,POPDC2	Heart_AA	GO Biological Process
GO:0045214	sarcomere organization	4	38	2.87e-05	ENSP00000349678,ENSP00000351790,ENSP00000378288,ENSP00000386041	MYBPHL,MYH6,MYLK3,MYPN	Heart_AA	GO Biological Process
GO:0008016	regulation of heart contraction	6	201	3.42e-05	ENSP00000261917,ENSP00000264231,ENSP00000295101,ENSP00000347055,ENSP00000365663,ENSP00000386041	HCN4,KCNJ3,MYH6,MYL4,NPPA,POPDC2	Heart_AA	GO Biological Process
GO:0030029	actin filament-based process	8	493	3.43e-05	ENSP00000290378,ENSP00000295101,ENSP00000347055,ENSP00000349678,ENSP00000351790,ENSP00000378288,ENSP00000386041,ENSP00000389015	ACTC1,KCNJ3,MYBPHL,MYH6,MYL4,MYLK3,MYPN,SBK2	Heart_AA	GO Biological Process
GO:0008015	blood circulation	7	373	6.56e-05	ENSP00000261917,ENSP00000290378,ENSP00000295101,ENSP00000347055,ENSP00000365663,ENSP00000378288,ENSP00000386041	ACTC1,HCN4,KCNJ3,MYH6,MYL4,MYLK3,NPPA	Heart_AA	GO Biological Process
GO:0060048	cardiac muscle contraction	4	73	0.0002	ENSP00000290378,ENSP00000295101,ENSP00000347055,ENSP00000386041	ACTC1,KCNJ3,MYH6,MYL4	Heart_AA	GO Biological Process
GO:0070252	actin-mediated cell contraction	4	84	0.00032	ENSP00000290378,ENSP00000295101,ENSP00000347055,ENSP00000386041	ACTC1,KCNJ3,MYH6,MYL4	Heart_AA	GO Biological Process
GO:0030049	muscle filament sliding	3	38	0.00096	ENSP00000290378,ENSP00000347055,ENSP00000386041	ACTC1,MYH6,MYL4	Heart_AA	GO Biological Process
GO:0030036	actin cytoskeleton organization	6	418	0.0011	ENSP00000290378,ENSP00000349678,ENSP00000351790,ENSP00000378288,ENSP00000386041,ENSP00000389015	ACTC1,MYBPHL,MYH6,MYLK3,MYPN,SBK2	Heart_AA	GO Biological Process
GO:0007507	heart development	6	485	0.0023	ENSP00000290378,ENSP00000351790,ENSP00000365663,ENSP00000378288,ENSP00000380489,ENSP00000386041	ACTC1,MB,MYH6,MYLK3,MYPN,NPPA	Heart_AA	GO Biological Process
GO:0048739	cardiac muscle fiber development	2	8	0.0023	ENSP00000351790,ENSP00000386041	MYH6,MYPN	Heart_AA	GO Biological Process
GO:0014898	cardiac muscle hypertrophy in response to stress	2	14	0.0057	ENSP00000365663,ENSP00000386041	MYH6,NPPA	Heart_AA	GO Biological Process
GO:0055003	cardiac myofibril assembly	2	16	0.0066	ENSP00000290378,ENSP00000378288	ACTC1,MYLK3	Heart_AA	GO Biological Process
GO:0032989	cellular component morphogenesis	6	720	0.0149	ENSP00000290378,ENSP00000302648,ENSP00000349678,ENSP00000351790,ENSP00000378288,ENSP00000386041	ACTC1,MYBPHL,MYH6,MYLK3,MYPN,NRTN	Heart_AA	GO Biological Process
GO:0002026	regulation of the force of heart contraction	2	27	0.0162	ENSP00000347055,ENSP00000386041	MYH6,MYL4	Heart_AA	GO Biological Process
GO:0086019	cell-cell signaling involved in cardiac conduction	2	27	0.0162	ENSP00000261917,ENSP00000295101	HCN4,KCNJ3	Heart_AA	GO Biological Process
GO:1990573	potassium ion import across plasma membrane	2	28	0.0166	ENSP00000261917,ENSP00000295101	HCN4,KCNJ3	Heart_AA	GO Biological Process
GO:0086091	regulation of heart rate by cardiac conduction	2	37	0.0248	ENSP00000261917,ENSP00000295101	HCN4,KCNJ3	Heart_AA	GO Biological Process
GO:0086001	cardiac muscle cell action potential	2	46	0.0355	ENSP00000261917,ENSP00000295101	HCN4,KCNJ3	Heart_AA	GO Biological Process
GO:0042391	regulation of membrane potential	4	408	0.0499	ENSP00000261917,ENSP00000293780,ENSP00000295101,ENSP00000365663	CHRNE,HCN4,KCNJ3,NPPA	Heart_AA	GO Biological Process
GO:0006936	muscle contraction	8	244	5.56e-06	ENSP00000252825,ENSP00000263314,ENSP00000306163,ENSP00000347507,ENSP00000351022,ENSP00000355645,ENSP00000379210,ENSP00000411932	ACTA1,ANKRD2,HRC,LMOD2,MYH7,MYL3,P2RX3,TPM1	Heart_LV	GO Biological Process
GO:0061061	muscle structure development	9	457	1.34e-05	ENSP00000293549,ENSP00000306163,ENSP00000347507,ENSP00000351022,ENSP00000355645,ENSP00000379210,ENSP00000386840,ENSP00000393453,ENSP00000411932	ACTA1,ANKRD2,LMOD2,MYH7,MYL3,SMYD1,TPM1,WNT1,XIRP2	Heart_LV	GO Biological Process
GO:0014706	striated muscle tissue development	7	271	6.87e-05	ENSP00000306163,ENSP00000347507,ENSP00000351022,ENSP00000355645,ENSP00000379210,ENSP00000386840,ENSP00000393453	ACTA1,ANKRD2,MYH7,MYL3,SMYD1,TPM1,XIRP2	Heart_LV	GO Biological Process
GO:0007517	muscle organ development	7	287	7.48e-05	ENSP00000306163,ENSP00000347507,ENSP00000351022,ENSP00000355645,ENSP00000379210,ENSP00000386840,ENSP00000393453	ACTA1,ANKRD2,MYH7,MYL3,SMYD1,TPM1,XIRP2	Heart_LV	GO Biological Process
GO:0030049	muscle filament sliding	4	38	9.25e-05	ENSP00000347507,ENSP00000351022,ENSP00000355645,ENSP00000379210	ACTA1,MYH7,MYL3,TPM1	Heart_LV	GO Biological Process
GO:0055008	cardiac muscle tissue morphogenesis	4	63	0.00048	ENSP00000347507,ENSP00000351022,ENSP00000379210,ENSP00000386840	MYH7,MYL3,TPM1,XIRP2	Heart_LV	GO Biological Process
GO:0007507	heart development	7	485	0.001	ENSP00000343140,ENSP00000347507,ENSP00000351022,ENSP00000379210,ENSP00000386840,ENSP00000393453,ENSP00000482393	IRX4,MYH7,MYL3,SMYD1,TPM1,XIRP1,XIRP2	Heart_LV	GO Biological Process
GO:0030029	actin filament-based process	7	493	0.001	ENSP00000343140,ENSP00000347507,ENSP00000351022,ENSP00000355645,ENSP00000379210,ENSP00000386840,ENSP00000411932	ACTA1,LMOD2,MYH7,MYL3,TPM1,XIRP1,XIRP2	Heart_LV	GO Biological Process
GO:0048729	tissue morphogenesis	7	522	0.0013	ENSP00000233638,ENSP00000293549,ENSP00000347507,ENSP00000351022,ENSP00000355645,ENSP00000379210,ENSP00000386840	ACTA1,MYH7,MYL3,TLX2,TPM1,WNT1,XIRP2	Heart_LV	GO Biological Process
GO:0007519	skeletal muscle tissue development	4	122	0.0031	ENSP00000306163,ENSP00000355645,ENSP00000379210,ENSP00000393453	ACTA1,ANKRD2,MYL3,SMYD1	Heart_LV	GO Biological Process
GO:0003231	cardiac ventricle development	4	125	0.0032	ENSP00000347507,ENSP00000351022,ENSP00000379210,ENSP00000386840	MYH7,MYL3,TPM1,XIRP2	Heart_LV	GO Biological Process
GO:0055010	ventricular cardiac muscle tissue morphogenesis	3	48	0.004	ENSP00000347507,ENSP00000351022,ENSP00000379210	MYH7,MYL3,TPM1	Heart_LV	GO Biological Process
GO:0006937	regulation of muscle contraction	4	156	0.0058	ENSP00000252825,ENSP00000347507,ENSP00000351022,ENSP00000379210	HRC,MYH7,MYL3,TPM1	Heart_LV	GO Biological Process
GO:0030239	myofibril assembly	3	59	0.006	ENSP00000351022,ENSP00000355645,ENSP00000411932	ACTA1,LMOD2,TPM1	Heart_LV	GO Biological Process
GO:0044057	regulation of system process	6	516	0.0069	ENSP00000252825,ENSP00000263314,ENSP00000347507,ENSP00000351022,ENSP00000354896,ENSP00000379210	GRM1,HRC,MYH7,MYL3,P2RX3,TPM1	Heart_LV	GO Biological Process
GO:0051146	striated muscle cell differentiation	4	182	0.0088	ENSP00000293549,ENSP00000351022,ENSP00000355645,ENSP00000411932	ACTA1,LMOD2,TPM1,WNT1	Heart_LV	GO Biological Process
GO:0060048	cardiac muscle contraction	3	73	0.0091	ENSP00000347507,ENSP00000351022,ENSP00000379210	MYH7,MYL3,TPM1	Heart_LV	GO Biological Process
GO:0048266	behavioral response to pain	2	14	0.0102	ENSP00000263314,ENSP00000339730	P2RX3,THBS4	Heart_LV	GO Biological Process
GO:0008016	regulation of heart contraction	4	201	0.0107	ENSP00000252825,ENSP00000347507,ENSP00000351022,ENSP00000379210	HRC,MYH7,MYL3,TPM1	Heart_LV	GO Biological Process
GO:0006942	regulation of striated muscle contraction	3	88	0.013	ENSP00000252825,ENSP00000347507,ENSP00000379210	HRC,MYH7,MYL3	Heart_LV	GO Biological Process
GO:0009887	animal organ morphogenesis	7	865	0.013	ENSP00000293549,ENSP00000347507,ENSP00000351022,ENSP00000355645,ENSP00000379210,ENSP00000386840,ENSP00000482393	ACTA1,IRX4,MYH7,MYL3,TPM1,WNT1,XIRP2	Heart_LV	GO Biological Process
GO:0003008	system process	10	1827	0.0137	ENSP00000252825,ENSP00000263314,ENSP00000306163,ENSP00000347507,ENSP00000351022,ENSP00000354896,ENSP00000355645,ENSP00000360255,ENSP00000379210,ENSP00000411932	ACTA1,ANKRD2,GRM1,HRC,LMOD2,MYH7,MYL3,OPN5,P2RX3,TPM1	Heart_LV	GO Biological Process
GO:0002027	regulation of heart rate	3	95	0.014	ENSP00000252825,ENSP00000347507,ENSP00000351022	HRC,MYH7,TPM1	Heart_LV	GO Biological Process
GO:0030036	actin cytoskeleton organization	5	418	0.014	ENSP00000343140,ENSP00000351022,ENSP00000355645,ENSP00000386840,ENSP00000411932	ACTA1,LMOD2,TPM1,XIRP1,XIRP2	Heart_LV	GO Biological Process
GO:0010460	positive regulation of heart rate	2	24	0.0184	ENSP00000252825,ENSP00000351022	HRC,TPM1	Heart_LV	GO Biological Process
GO:0009888	tissue development	9	1626	0.0197	ENSP00000233638,ENSP00000293549,ENSP00000306163,ENSP00000347507,ENSP00000351022,ENSP00000355645,ENSP00000379210,ENSP00000386840,ENSP00000393453	ACTA1,ANKRD2,MYH7,MYL3,SMYD1,TLX2,TPM1,WNT1,XIRP2	Heart_LV	GO Biological Process
GO:0009653	anatomical structure morphogenesis	10	1992	0.0199	ENSP00000233638,ENSP00000293549,ENSP00000347507,ENSP00000351022,ENSP00000355645,ENSP00000379210,ENSP00000386840,ENSP00000411932,ENSP00000429430,ENSP00000482393	ACTA1,IRX4,LMOD2,MYH7,MYL3,TENM2,TLX2,TPM1,WNT1,XIRP2	Heart_LV	GO Biological Process
GO:0014888	striated muscle adaptation	2	26	0.0199	ENSP00000347507,ENSP00000355645	ACTA1,MYH7	Heart_LV	GO Biological Process
GO:0002026	regulation of the force of heart contraction	2	27	0.0206	ENSP00000347507,ENSP00000379210	MYH7,MYL3	Heart_LV	GO Biological Process
GO:0045214	sarcomere organization	2	38	0.0345	ENSP00000351022,ENSP00000411932	LMOD2,TPM1	Heart_LV	GO Biological Process
GO:0051930	regulation of sensory perception of pain	2	38	0.0345	ENSP00000263314,ENSP00000354896	GRM1,P2RX3	Heart_LV	GO Biological Process
GO:0032501	multicellular organismal process	19	6507	0.0368	ENSP00000233638,ENSP00000252825,ENSP00000260116,ENSP00000263314,ENSP00000293549,ENSP00000306163,ENSP00000339730,ENSP00000343140,ENSP00000347507,ENSP00000351022,ENSP00000354896,ENSP00000355645,ENSP00000360255,ENSP00000379210,ENSP00000386840,ENSP00000393453,ENSP00000411932,ENSP00000429430,ENSP00000482393	ACTA1,ANKRD2,GRM1,HRC,IRX4,LMOD2,MYH7,MYL3,OPN5,P2RX3,SMYD1,TENM2,THBS4,TLX2,TPM1,TTPA,WNT1,XIRP1,XIRP2	Heart_LV	GO Biological Process
GO:0006812	cation transport	13	866	5.62e-08	ENSP00000292079,ENSP00000301891,ENSP00000323549,ENSP00000326671,ENSP00000355920,ENSP00000366797,ENSP00000367102,ENSP00000379822,ENSP00000394485,ENSP00000426070,ENSP00000427661,ENSP00000480336,ENSP00000483791	FXYD2,FXYD4,PDZK1,SLC12A1,SLC22A11,SLC22A12,SLC22A2,SLC22A24,SLC22A6,SLC47A2,SLC4A9,SLC6A18,TRPC7	Kidney_Cor	GO Biological Process
GO:0098655	cation transmembrane transport	12	720	5.79e-08	ENSP00000292079,ENSP00000301891,ENSP00000323549,ENSP00000326671,ENSP00000355920,ENSP00000366797,ENSP00000367102,ENSP00000379822,ENSP00000426070,ENSP00000427661,ENSP00000480336,ENSP00000483791	FXYD2,FXYD4,SLC12A1,SLC22A11,SLC22A12,SLC22A2,SLC22A24,SLC22A6,SLC47A2,SLC4A9,SLC6A18,TRPC7	Kidney_Cor	GO Biological Process
GO:0034220	ion transmembrane transport	13	995	1.02e-07	ENSP00000292079,ENSP00000301891,ENSP00000323549,ENSP00000326671,ENSP00000355920,ENSP00000366797,ENSP00000367102,ENSP00000379822,ENSP00000426070,ENSP00000427661,ENSP00000477688,ENSP00000480336,ENSP00000483791	AQP6,FXYD2,FXYD4,SLC12A1,SLC22A11,SLC22A12,SLC22A2,SLC22A24,SLC22A6,SLC47A2,SLC4A9,SLC6A18,TRPC7	Kidney_Cor	GO Biological Process
GO:0006811	ion transport	14	1292	1.42e-07	ENSP00000292079,ENSP00000301891,ENSP00000323549,ENSP00000326671,ENSP00000355920,ENSP00000366797,ENSP00000367102,ENSP00000379822,ENSP00000394485,ENSP00000426070,ENSP00000427661,ENSP00000477688,ENSP00000480336,ENSP00000483791	AQP6,FXYD2,FXYD4,PDZK1,SLC12A1,SLC22A11,SLC22A12,SLC22A2,SLC22A24,SLC22A6,SLC47A2,SLC4A9,SLC6A18,TRPC7	Kidney_Cor	GO Biological Process
GO:0098656	anion transmembrane transport	9	353	1.94e-07	ENSP00000301891,ENSP00000323549,ENSP00000355920,ENSP00000366797,ENSP00000367102,ENSP00000379822,ENSP00000427661,ENSP00000477688,ENSP00000480336	AQP6,SLC12A1,SLC22A11,SLC22A12,SLC22A2,SLC22A24,SLC22A6,SLC4A9,SLC6A18	Kidney_Cor	GO Biological Process
GO:0015698	inorganic anion transport	7	167	5.04e-07	ENSP00000301891,ENSP00000366797,ENSP00000367102,ENSP00000379822,ENSP00000427661,ENSP00000477688,ENSP00000480336	AQP6,SLC12A1,SLC22A11,SLC22A12,SLC22A24,SLC22A6,SLC4A9	Kidney_Cor	GO Biological Process
GO:0015747	urate transport	4	11	5.04e-07	ENSP00000301891,ENSP00000366797,ENSP00000367102,ENSP00000480336	SLC22A11,SLC22A12,SLC22A24,SLC22A6	Kidney_Cor	GO Biological Process
GO:0043252	sodium-independent organic anion transport	4	26	6.11e-06	ENSP00000301891,ENSP00000366797,ENSP00000367102,ENSP00000480336	SLC22A11,SLC22A12,SLC22A24,SLC22A6	Kidney_Cor	GO Biological Process
GO:0015711	organic anion transport	7	414	0.00011	ENSP00000301891,ENSP00000323549,ENSP00000355920,ENSP00000366797,ENSP00000367102,ENSP00000427661,ENSP00000480336	SLC22A11,SLC22A12,SLC22A2,SLC22A24,SLC22A6,SLC4A9,SLC6A18	Kidney_Cor	GO Biological Process
GO:0006810	transport	17	4130	0.0006	ENSP00000292079,ENSP00000299155,ENSP00000301891,ENSP00000323549,ENSP00000326671,ENSP00000355920,ENSP00000366797,ENSP00000367102,ENSP00000379822,ENSP00000394485,ENSP00000411613,ENSP00000426070,ENSP00000427661,ENSP00000477688,ENSP00000480336,ENSP00000483507,ENSP00000483791	AMN,AOC1,AQP6,FXYD2,FXYD4,HAO2,PDZK1,SLC12A1,SLC22A11,SLC22A12,SLC22A2,SLC22A24,SLC22A6,SLC47A2,SLC4A9,SLC6A18,TRPC7	Kidney_Cor	GO Biological Process
GO:0098662	inorganic cation transmembrane transport	7	618	0.0012	ENSP00000292079,ENSP00000323549,ENSP00000326671,ENSP00000379822,ENSP00000426070,ENSP00000427661,ENSP00000483791	FXYD2,FXYD4,SLC12A1,SLC47A2,SLC4A9,SLC6A18,TRPC7	Kidney_Cor	GO Biological Process
GO:0015672	monovalent inorganic cation transport	6	437	0.0016	ENSP00000292079,ENSP00000323549,ENSP00000326671,ENSP00000379822,ENSP00000427661,ENSP00000483791	FXYD2,FXYD4,SLC12A1,SLC47A2,SLC4A9,SLC6A18	Kidney_Cor	GO Biological Process
GO:0007588	excretion	3	45	0.0018	ENSP00000299155,ENSP00000356587,ENSP00000477688	AMN,AQP6,NPHS2	Kidney_Cor	GO Biological Process
GO:0051179	localization	18	5233	0.0023	ENSP00000292079,ENSP00000299155,ENSP00000301891,ENSP00000316491,ENSP00000323549,ENSP00000326671,ENSP00000355920,ENSP00000366797,ENSP00000367102,ENSP00000379822,ENSP00000394485,ENSP00000411613,ENSP00000426070,ENSP00000427661,ENSP00000477688,ENSP00000480336,ENSP00000483507,ENSP00000483791	AMN,AOC1,AQP6,FCAMR,FXYD2,FXYD4,HAO2,PDZK1,SLC12A1,SLC22A11,SLC22A12,SLC22A2,SLC22A24,SLC22A6,SLC47A2,SLC4A9,SLC6A18,TRPC7	Kidney_Cor	GO Biological Process
GO:0015893	drug transport	4	155	0.0026	ENSP00000299155,ENSP00000326671,ENSP00000355920,ENSP00000394485	AMN,PDZK1,SLC22A2,SLC47A2	Kidney_Cor	GO Biological Process
GO:0035725	sodium ion transmembrane transport	4	160	0.0028	ENSP00000292079,ENSP00000323549,ENSP00000379822,ENSP00000427661	FXYD2,SLC12A1,SLC4A9,SLC6A18	Kidney_Cor	GO Biological Process
GO:0071705	nitrogen compound transport	10	1690	0.0028	ENSP00000299155,ENSP00000301891,ENSP00000323549,ENSP00000355920,ENSP00000366797,ENSP00000367102,ENSP00000394485,ENSP00000477688,ENSP00000480336,ENSP00000483507	AMN,AQP6,HAO2,PDZK1,SLC22A11,SLC22A12,SLC22A2,SLC22A24,SLC22A6,SLC6A18	Kidney_Cor	GO Biological Process
GO:0009308	amine metabolic process	3	60	0.0029	ENSP00000274353,ENSP00000348459,ENSP00000411613	ACMSD,AOC1,BHMT	Kidney_Cor	GO Biological Process
GO:0015697	quaternary ammonium group transport	2	10	0.0036	ENSP00000355920,ENSP00000394485	PDZK1,SLC22A2	Kidney_Cor	GO Biological Process
GO:0046415	urate metabolic process	2	13	0.0052	ENSP00000301891,ENSP00000366797	SLC22A11,SLC22A12	Kidney_Cor	GO Biological Process
GO:0042493	response to drug	7	900	0.0065	ENSP00000299155,ENSP00000326671,ENSP00000355920,ENSP00000366797,ENSP00000367102,ENSP00000394485,ENSP00000411613	AMN,AOC1,PDZK1,SLC22A12,SLC22A2,SLC22A6,SLC47A2	Kidney_Cor	GO Biological Process
GO:0006521	regulation of cellular amino acid metabolic process	2	16	0.007	ENSP00000274353,ENSP00000348459	ACMSD,BHMT	Kidney_Cor	GO Biological Process
GO:0030001	metal ion transport	6	664	0.008	ENSP00000292079,ENSP00000323549,ENSP00000379822,ENSP00000426070,ENSP00000427661,ENSP00000483791	FXYD2,FXYD4,SLC12A1,SLC4A9,SLC6A18,TRPC7	Kidney_Cor	GO Biological Process
GO:0006082	organic acid metabolic process	7	959	0.0085	ENSP00000251566,ENSP00000274353,ENSP00000300079,ENSP00000301891,ENSP00000348459,ENSP00000366797,ENSP00000483507	ACMSD,BHMT,GLYATL1,HAO2,SLC22A11,SLC22A12,UGT2A3	Kidney_Cor	GO Biological Process
GO:0071702	organic substance transport	10	2040	0.0093	ENSP00000299155,ENSP00000301891,ENSP00000323549,ENSP00000355920,ENSP00000366797,ENSP00000367102,ENSP00000394485,ENSP00000427661,ENSP00000480336,ENSP00000483507	AMN,HAO2,PDZK1,SLC22A11,SLC22A12,SLC22A2,SLC22A24,SLC22A6,SLC4A9,SLC6A18	Kidney_Cor	GO Biological Process
GO:0042402	cellular biogenic amine catabolic process	2	23	0.0119	ENSP00000274353,ENSP00000348459	ACMSD,BHMT	Kidney_Cor	GO Biological Process
GO:0071805	potassium ion transmembrane transport	3	169	0.0347	ENSP00000292079,ENSP00000379822,ENSP00000483791	FXYD2,FXYD4,SLC12A1	Kidney_Cor	GO Biological Process
GO:0051181	cofactor transport	2	46	0.0376	ENSP00000299155,ENSP00000367102	AMN,SLC22A6	Kidney_Cor	GO Biological Process
GO:2000649	regulation of sodium ion transmembrane transporter activity	2	47	0.038	ENSP00000292079,ENSP00000483791	FXYD2,FXYD4	Kidney_Cor	GO Biological Process
GO:0044281	small molecule metabolic process	8	1779	0.0486	ENSP00000251566,ENSP00000274353,ENSP00000299155,ENSP00000300079,ENSP00000301891,ENSP00000348459,ENSP00000366797,ENSP00000483507	ACMSD,AMN,BHMT,GLYATL1,HAO2,SLC22A11,SLC22A12,UGT2A3	Kidney_Cor	GO Biological Process
GO:1901605	alpha-amino acid metabolic process	3	209	0.0499	ENSP00000274353,ENSP00000300079,ENSP00000348459	ACMSD,BHMT,GLYATL1	Kidney_Cor	GO Biological Process
GO:0061045	negative regulation of wound healing	10	66	1.99e-11	ENSP00000181383,ENSP00000205948,ENSP00000232003,ENSP00000234071,ENSP00000255040,ENSP00000306099,ENSP00000306361,ENSP00000308541,ENSP00000308938,ENSP00000336829	APCS,APOH,CPB2,F2,FGA,FGB,FGG,HRG,PLG,PROC	Liver	GO Biological Process
GO:0030193	regulation of blood coagulation	10	77	4.05e-11	ENSP00000181383,ENSP00000205948,ENSP00000232003,ENSP00000234071,ENSP00000306099,ENSP00000306361,ENSP00000308541,ENSP00000308938,ENSP00000336829,ENSP00000356671	APOH,CPB2,F2,FGA,FGB,FGG,HRG,PLG,PROC,SERPINC1	Liver	GO Biological Process
GO:0030195	negative regulation of blood coagulation	9	48	4.05e-11	ENSP00000181383,ENSP00000205948,ENSP00000232003,ENSP00000234071,ENSP00000306099,ENSP00000306361,ENSP00000308541,ENSP00000308938,ENSP00000336829	APOH,CPB2,F2,FGA,FGB,FGG,HRG,PLG,PROC	Liver	GO Biological Process
GO:0061041	regulation of wound healing	11	124	4.05e-11	ENSP00000181383,ENSP00000205948,ENSP00000232003,ENSP00000234071,ENSP00000255040,ENSP00000306099,ENSP00000306361,ENSP00000308541,ENSP00000308938,ENSP00000336829,ENSP00000356671	APCS,APOH,CPB2,F2,FGA,FGB,FGG,HRG,PLG,PROC,SERPINC1	Liver	GO Biological Process
GO:0042730	fibrinolysis	7	21	1.68e-10	ENSP00000181383,ENSP00000232003,ENSP00000306099,ENSP00000306361,ENSP00000308541,ENSP00000308938,ENSP00000336829	CPB2,F2,FGA,FGB,FGG,HRG,PLG	Liver	GO Biological Process
GO:0002576	platelet degranulation	10	129	8.07e-10	ENSP00000168148,ENSP00000205948,ENSP00000232003,ENSP00000236850,ENSP00000306099,ENSP00000306361,ENSP00000308938,ENSP00000336829,ENSP00000394936,ENSP00000416066	APOA1,APOH,FGA,FGB,FGG,HRG,ORM2,PLG,SERPINA1,SPP2	Liver	GO Biological Process
GO:0015850	organic hydroxy compound transport	10	134	1.06e-09	ENSP00000216540,ENSP00000227667,ENSP00000233242,ENSP00000236850,ENSP00000256958,ENSP00000272286,ENSP00000356969,ENSP00000369814,ENSP00000394168,ENSP00000445002	ABCG8,AKR1C4,APOA1,APOA2,APOA5,APOB,APOC3,SLC10A1,SLCO1B1,SLCO1B7	Liver	GO Biological Process
GO:0006810	transport	35	4130	3.03e-09	ENSP00000168148,ENSP00000198801,ENSP00000205948,ENSP00000216540,ENSP00000218099,ENSP00000227667,ENSP00000232003,ENSP00000233242,ENSP00000234071,ENSP00000236850,ENSP00000256958,ENSP00000259407,ENSP00000265132,ENSP00000265983,ENSP00000272286,ENSP00000302620,ENSP00000306099,ENSP00000306361,ENSP00000308541,ENSP00000308938,ENSP00000309649,ENSP00000336829,ENSP00000354886,ENSP00000356671,ENSP00000356969…	ABCG8,AGXT,AKR1C4,AMBP,APOA1,APOA2,APOA5,APOB,APOC3,APOH,BAAT,CA5A,F2,F9,FGA,FGB,FGG,HAO1,HPX,HRG,MBL2,MOGAT2,ORM2,PLG,PROC,SERPINA1,SERPINC1,SLC10A1,SLC17A2,SLC22A7,SLC25A47,SLCO1B1,SLCO1B7,SPP2,TFR2	Liver	GO Biological Process
GO:0009611	response to wounding	15	547	3.42e-09	ENSP00000181383,ENSP00000205948,ENSP00000218099,ENSP00000232003,ENSP00000234071,ENSP00000236850,ENSP00000275525,ENSP00000306099,ENSP00000306361,ENSP00000308541,ENSP00000308938,ENSP00000336829,ENSP00000356671,ENSP00000416066,ENSP00000445002	APOA1,APOA5,APOH,CPB2,F2,F9,FGA,FGB,FGG,HRG,IGFBP1,PLG,PROC,SERPINA1,SERPINC1	Liver	GO Biological Process
GO:0007596	blood coagulation	12	288	3.93e-09	ENSP00000181383,ENSP00000205948,ENSP00000218099,ENSP00000232003,ENSP00000234071,ENSP00000306099,ENSP00000306361,ENSP00000308541,ENSP00000308938,ENSP00000336829,ENSP00000356671,ENSP00000416066	APOH,CPB2,F2,F9,FGA,FGB,FGG,HRG,PLG,PROC,SERPINA1,SERPINC1	Liver	GO Biological Process
GO:0006641	triglyceride metabolic process	8	69	3.99e-09	ENSP00000198801,ENSP00000205948,ENSP00000227667,ENSP00000233242,ENSP00000236850,ENSP00000356969,ENSP00000440689,ENSP00000445002	APOA1,APOA2,APOA5,APOB,APOC3,APOH,CYP2E1,MOGAT2	Liver	GO Biological Process
GO:0042060	wound healing	14	461	3.99e-09	ENSP00000181383,ENSP00000205948,ENSP00000218099,ENSP00000232003,ENSP00000234071,ENSP00000275525,ENSP00000306099,ENSP00000306361,ENSP00000308541,ENSP00000308938,ENSP00000336829,ENSP00000356671,ENSP00000416066,ENSP00000445002	APOA5,APOH,CPB2,F2,F9,FGA,FGB,FGG,HRG,IGFBP1,PLG,PROC,SERPINA1,SERPINC1	Liver	GO Biological Process
GO:0002526	acute inflammatory response	8	73	5.09e-09	ENSP00000255040,ENSP00000308541,ENSP00000356671,ENSP00000356969,ENSP00000363079,ENSP00000394936,ENSP00000416066,ENSP00000420525	APCS,APOA2,F2,MBL2,ORM2,SERPINA1,SERPINC1,TFR2	Liver	GO Biological Process
GO:0072376	protein activation cascade	8	74	5.39e-09	ENSP00000205948,ENSP00000218099,ENSP00000256785,ENSP00000306099,ENSP00000306361,ENSP00000308541,ENSP00000336829,ENSP00000363079	APOH,CFHR5,F2,F9,FGA,FGB,FGG,MBL2	Liver	GO Biological Process
GO:0033344	cholesterol efflux	6	24	1.45e-08	ENSP00000227667,ENSP00000233242,ENSP00000236850,ENSP00000272286,ENSP00000356969,ENSP00000445002	ABCG8,APOA1,APOA2,APOA5,APOB,APOC3	Liver	GO Biological Process
GO:0006869	lipid transport	11	272	2.25e-08	ENSP00000205948,ENSP00000216540,ENSP00000227667,ENSP00000233242,ENSP00000236850,ENSP00000256958,ENSP00000272286,ENSP00000356969,ENSP00000369814,ENSP00000394168,ENSP00000445002	ABCG8,AKR1C4,APOA1,APOA2,APOA5,APOB,APOC3,APOH,SLC10A1,SLCO1B1,SLCO1B7	Liver	GO Biological Process
GO:0072378	blood coagulation, fibrin clot formation	6	27	2.39e-08	ENSP00000205948,ENSP00000218099,ENSP00000306099,ENSP00000306361,ENSP00000308541,ENSP00000336829	APOH,F2,F9,FGA,FGB,FGG	Liver	GO Biological Process
GO:0051918	negative regulation of fibrinolysis	5	10	2.5e-08	ENSP00000181383,ENSP00000205948,ENSP00000232003,ENSP00000308541,ENSP00000308938	APOH,CPB2,F2,HRG,PLG	Liver	GO Biological Process
GO:0032102	negative regulation of response to external stimulus	11	281	2.82e-08	ENSP00000181383,ENSP00000205948,ENSP00000232003,ENSP00000234071,ENSP00000236850,ENSP00000255040,ENSP00000306099,ENSP00000306361,ENSP00000308541,ENSP00000308938,ENSP00000336829	APCS,APOA1,APOH,CPB2,F2,FGA,FGB,FGG,HRG,PLG,PROC	Liver	GO Biological Process
GO:0034370	triglyceride-rich lipoprotein particle remodeling	5	12	4.65e-08	ENSP00000227667,ENSP00000233242,ENSP00000236850,ENSP00000356969,ENSP00000445002	APOA1,APOA2,APOA5,APOB,APOC3	Liver	GO Biological Process
GO:0032101	regulation of response to external stimulus	15	732	8.01e-08	ENSP00000181383,ENSP00000205948,ENSP00000232003,ENSP00000234071,ENSP00000236850,ENSP00000255040,ENSP00000256785,ENSP00000306099,ENSP00000306361,ENSP00000308541,ENSP00000308938,ENSP00000336829,ENSP00000345968,ENSP00000356385,ENSP00000356671	APCS,APOA1,APOH,CFHR5,CPB2,F2,FGA,FGB,FGG,FHR2,HRG,PGLYRP2,PLG,PROC,SERPINC1	Liver	GO Biological Process
GO:0006953	acute-phase response	6	45	2.99e-07	ENSP00000255040,ENSP00000308541,ENSP00000363079,ENSP00000394936,ENSP00000416066,ENSP00000420525	APCS,F2,MBL2,ORM2,SERPINA1,TFR2	Liver	GO Biological Process
GO:0010901	regulation of very-low-density lipoprotein particle remodeling	4	5	3.22e-07	ENSP00000227667,ENSP00000236850,ENSP00000356969,ENSP00000445002	APOA1,APOA2,APOA5,APOC3	Liver	GO Biological Process
GO:0043687	post-translational protein modification	11	365	3.22e-07	ENSP00000168148,ENSP00000233242,ENSP00000234071,ENSP00000236850,ENSP00000275525,ENSP00000306361,ENSP00000336829,ENSP00000356671,ENSP00000356969,ENSP00000416066,ENSP00000445002	APOA1,APOA2,APOA5,APOB,FGA,FGG,IGFBP1,PROC,SERPINA1,SERPINC1,SPP2	Liver	GO Biological Process
GO:0080134	regulation of response to stress	18	1299	5.01e-07	ENSP00000181383,ENSP00000205948,ENSP00000232003,ENSP00000233242,ENSP00000234071,ENSP00000236850,ENSP00000255040,ENSP00000256785,ENSP00000265132,ENSP00000265983,ENSP00000306099,ENSP00000306361,ENSP00000308541,ENSP00000308938,ENSP00000336829,ENSP00000345968,ENSP00000356385,ENSP00000356671	AMBP,APCS,APOA1,APOB,APOH,CFHR5,CPB2,F2,FGA,FGB,FGG,FHR2,HPX,HRG,PGLYRP2,PLG,PROC,SERPINC1	Liver	GO Biological Process
GO:0050776	regulation of immune response	15	873	6.79e-07	ENSP00000181383,ENSP00000232003,ENSP00000233242,ENSP00000236850,ENSP00000256785,ENSP00000265132,ENSP00000265983,ENSP00000306099,ENSP00000306361,ENSP00000308541,ENSP00000336829,ENSP00000345968,ENSP00000356385,ENSP00000356969,ENSP00000363079	AMBP,APOA1,APOA2,APOB,CFHR5,CPB2,F2,FGA,FGB,FGG,FHR2,HPX,HRG,MBL2,PGLYRP2	Liver	GO Biological Process
GO:2000257	regulation of protein activation cascade	6	54	6.96e-07	ENSP00000181383,ENSP00000256785,ENSP00000306361,ENSP00000308541,ENSP00000356385,ENSP00000356671	CFHR5,CPB2,F2,FGA,FHR2,SERPINC1	Liver	GO Biological Process
GO:0030300	regulation of intestinal cholesterol absorption	4	7	7.04e-07	ENSP00000236850,ENSP00000272286,ENSP00000356969,ENSP00000445002	ABCG8,APOA1,APOA2,APOA5	Liver	GO Biological Process
GO:0034377	plasma lipoprotein particle assembly	5	25	7.4e-07	ENSP00000227667,ENSP00000233242,ENSP00000236850,ENSP00000356969,ENSP00000445002	APOA1,APOA2,APOA5,APOB,APOC3	Liver	GO Biological Process
GO:0015711	organic anion transport	11	414	8.57e-07	ENSP00000216540,ENSP00000227667,ENSP00000236850,ENSP00000256958,ENSP00000302620,ENSP00000309649,ENSP00000356969,ENSP00000361666,ENSP00000369814,ENSP00000394168,ENSP00000445002	AGXT,AKR1C4,APOA1,APOA2,APOA5,APOC3,CA5A,SLC10A1,SLC22A7,SLCO1B1,SLCO1B7	Liver	GO Biological Process
GO:0034371	chylomicron remodeling	4	8	9.06e-07	ENSP00000227667,ENSP00000233242,ENSP00000236850,ENSP00000356969	APOA1,APOA2,APOB,APOC3	Liver	GO Biological Process
GO:0008202	steroid metabolic process	9	248	1.18e-06	ENSP00000233242,ENSP00000236850,ENSP00000242375,ENSP00000259407,ENSP00000301141,ENSP00000356969,ENSP00000369814,ENSP00000440689,ENSP00000445002	AKR1C4,AKR1D1,APOA1,APOA2,APOA5,APOB,BAAT,CYP2A6,CYP2E1	Liver	GO Biological Process
GO:0051241	negative regulation of multicellular organismal process	16	1098	1.34e-06	ENSP00000181383,ENSP00000205948,ENSP00000227667,ENSP00000232003,ENSP00000234071,ENSP00000236850,ENSP00000255040,ENSP00000272286,ENSP00000306099,ENSP00000306361,ENSP00000308541,ENSP00000308938,ENSP00000336829,ENSP00000345968,ENSP00000356969,ENSP00000463051	ABCG8,APCS,APOA1,APOA2,APOC3,APOH,CPB2,F2,FGA,FGB,FGG,GDF2,HRG,PGLYRP2,PLG,PROC	Liver	GO Biological Process
GO:0031347	regulation of defense response	13	676	1.35e-06	ENSP00000181383,ENSP00000233242,ENSP00000234071,ENSP00000236850,ENSP00000255040,ENSP00000256785,ENSP00000265983,ENSP00000306099,ENSP00000306361,ENSP00000308541,ENSP00000336829,ENSP00000345968,ENSP00000356385	APCS,APOA1,APOB,CFHR5,CPB2,F2,FGA,FGB,FGG,FHR2,HPX,PGLYRP2,PROC	Liver	GO Biological Process
GO:0046464	acylglycerol catabolic process	5	31	1.43e-06	ENSP00000227667,ENSP00000233242,ENSP00000236850,ENSP00000356969,ENSP00000445002	APOA1,APOA2,APOA5,APOB,APOC3	Liver	GO Biological Process
GO:0034378	chylomicron assembly	4	10	1.45e-06	ENSP00000227667,ENSP00000233242,ENSP00000236850,ENSP00000356969	APOA1,APOA2,APOB,APOC3	Liver	GO Biological Process
GO:0031639	plasminogen activation	4	11	1.94e-06	ENSP00000205948,ENSP00000306099,ENSP00000306361,ENSP00000336829	APOH,FGA,FGB,FGG	Liver	GO Biological Process
GO:0031638	zymogen activation	5	34	2e-06	ENSP00000205948,ENSP00000218099,ENSP00000306099,ENSP00000306361,ENSP00000336829	APOH,F9,FGA,FGB,FGG	Liver	GO Biological Process
GO:0042632	cholesterol homeostasis	6	71	2e-06	ENSP00000227667,ENSP00000233242,ENSP00000236850,ENSP00000272286,ENSP00000356969,ENSP00000445002	ABCG8,APOA1,APOA2,APOA5,APOB,APOC3	Liver	GO Biological Process
GO:0010896	regulation of triglyceride catabolic process	4	12	2.43e-06	ENSP00000227667,ENSP00000236850,ENSP00000445002,ENSP00000471477	APOA1,APOA5,APOC3,FGF21	Liver	GO Biological Process
GO:0033700	phospholipid efflux	4	12	2.43e-06	ENSP00000227667,ENSP00000236850,ENSP00000356969,ENSP00000445002	APOA1,APOA2,APOA5,APOC3	Liver	GO Biological Process
GO:0006629	lipid metabolic process	16	1192	3.45e-06	ENSP00000198801,ENSP00000205948,ENSP00000227667,ENSP00000233242,ENSP00000236850,ENSP00000242375,ENSP00000259407,ENSP00000265403,ENSP00000301141,ENSP00000303246,ENSP00000327453,ENSP00000356969,ENSP00000368066,ENSP00000369814,ENSP00000440689,ENSP00000445002	ACOT12,ACSM2B,AKR1C4,AKR1D1,APOA1,APOA2,APOA5,APOB,APOC3,APOH,BAAT,CYP2A6,CYP2E1,HAO1,MOGAT2,UGT2B10	Liver	GO Biological Process
GO:0002682	regulation of immune system process	17	1391	4.73e-06	ENSP00000181383,ENSP00000232003,ENSP00000233242,ENSP00000236850,ENSP00000255040,ENSP00000256785,ENSP00000265132,ENSP00000265983,ENSP00000306099,ENSP00000306361,ENSP00000308541,ENSP00000336829,ENSP00000345968,ENSP00000356385,ENSP00000356969,ENSP00000363079,ENSP00000394936	AMBP,APCS,APOA1,APOA2,APOB,CFHR5,CPB2,F2,FGA,FGB,FGG,FHR2,HPX,HRG,MBL2,ORM2,PGLYRP2	Liver	GO Biological Process
GO:0032374	regulation of cholesterol transport	5	43	5.27e-06	ENSP00000227667,ENSP00000236850,ENSP00000272286,ENSP00000356969,ENSP00000445002	ABCG8,APOA1,APOA2,APOA5,APOC3	Liver	GO Biological Process
GO:0065008	regulation of biological quality	27	3559	6.26e-06	ENSP00000181383,ENSP00000205948,ENSP00000218099,ENSP00000227667,ENSP00000232003,ENSP00000233242,ENSP00000234071,ENSP00000236850,ENSP00000242375,ENSP00000256958,ENSP00000259407,ENSP00000265983,ENSP00000272286,ENSP00000302620,ENSP00000306099,ENSP00000306361,ENSP00000308541,ENSP00000308938,ENSP00000336829,ENSP00000356671,ENSP00000356969,ENSP00000369814,ENSP00000416066,ENSP00000420525,ENSP00000445002…	ABCG8,AGXT,AKR1C4,AKR1D1,APOA1,APOA2,APOA5,APOB,APOC3,APOH,BAAT,CPB2,F2,F9,FGA,FGB,FGF21,FGG,GDF2,HPX,HRG,PLG,PROC,SERPINA1,SERPINC1,SLCO1B1,TFR2	Liver	GO Biological Process
GO:0043691	reverse cholesterol transport	4	17	6.8e-06	ENSP00000227667,ENSP00000236850,ENSP00000356969,ENSP00000445002	APOA1,APOA2,APOA5,APOC3	Liver	GO Biological Process
GO:0044255	cellular lipid metabolic process	14	946	6.8e-06	ENSP00000198801,ENSP00000205948,ENSP00000227667,ENSP00000233242,ENSP00000236850,ENSP00000259407,ENSP00000301141,ENSP00000303246,ENSP00000327453,ENSP00000356969,ENSP00000368066,ENSP00000369814,ENSP00000440689,ENSP00000445002	ACOT12,ACSM2B,AKR1C4,APOA1,APOA2,APOA5,APOB,APOC3,APOH,BAAT,CYP2A6,CYP2E1,HAO1,MOGAT2	Liver	GO Biological Process
GO:0010903	negative regulation of very-low-density lipoprotein particle remodeling	3	3	8.46e-06	ENSP00000227667,ENSP00000236850,ENSP00000356969	APOA1,APOA2,APOC3	Liver	GO Biological Process
GO:0071702	organic substance transport	20	2040	8.66e-06	ENSP00000205948,ENSP00000216540,ENSP00000227667,ENSP00000232003,ENSP00000233242,ENSP00000236850,ENSP00000256958,ENSP00000259407,ENSP00000265983,ENSP00000272286,ENSP00000302620,ENSP00000309649,ENSP00000336829,ENSP00000356969,ENSP00000361666,ENSP00000368066,ENSP00000369814,ENSP00000394168,ENSP00000420525,ENSP00000445002	ABCG8,AGXT,AKR1C4,APOA1,APOA2,APOA5,APOB,APOC3,APOH,BAAT,CA5A,FGG,HAO1,HPX,HRG,SLC10A1,SLC22A7,SLCO1B1,SLCO1B7,TFR2	Liver	GO Biological Process
GO:0051346	negative regulation of hydrolase activity	10	438	9.14e-06	ENSP00000168148,ENSP00000227667,ENSP00000232003,ENSP00000236850,ENSP00000255040,ENSP00000265029,ENSP00000265132,ENSP00000356671,ENSP00000356969,ENSP00000416066	AMBP,APCS,APOA1,APOA2,APOC3,FETUB,HRG,SERPINA1,SERPINC1,SPP2	Liver	GO Biological Process
GO:0050994	regulation of lipid catabolic process	5	51	1e-05	ENSP00000227667,ENSP00000236850,ENSP00000356969,ENSP00000445002,ENSP00000471477	APOA1,APOA2,APOA5,APOC3,FGF21	Liver	GO Biological Process
GO:0043062	extracellular structure organization	9	339	1.04e-05	ENSP00000227667,ENSP00000233242,ENSP00000236850,ENSP00000306099,ENSP00000306361,ENSP00000308938,ENSP00000336829,ENSP00000356969,ENSP00000445002	APOA1,APOA2,APOA5,APOB,APOC3,FGA,FGB,FGG,PLG	Liver	GO Biological Process
GO:0051004	regulation of lipoprotein lipase activity	4	20	1.09e-05	ENSP00000205948,ENSP00000227667,ENSP00000236850,ENSP00000445002	APOA1,APOA5,APOC3,APOH	Liver	GO Biological Process
GO:0006721	terpenoid metabolic process	6	103	1.18e-05	ENSP00000227667,ENSP00000233242,ENSP00000236850,ENSP00000356969,ENSP00000369814,ENSP00000440689	AKR1C4,APOA1,APOA2,APOB,APOC3,CYP2E1	Liver	GO Biological Process
GO:0016192	vesicle-mediated transport	18	1699	1.22e-05	ENSP00000168148,ENSP00000205948,ENSP00000218099,ENSP00000232003,ENSP00000233242,ENSP00000234071,ENSP00000236850,ENSP00000265132,ENSP00000265983,ENSP00000306099,ENSP00000306361,ENSP00000308541,ENSP00000308938,ENSP00000336829,ENSP00000363079,ENSP00000394936,ENSP00000416066,ENSP00000420525	AMBP,APOA1,APOB,APOH,F2,F9,FGA,FGB,FGG,HPX,HRG,MBL2,ORM2,PLG,PROC,SERPINA1,SPP2,TFR2	Liver	GO Biological Process
GO:0034114	regulation of heterotypic cell-cell adhesion	4	21	1.25e-05	ENSP00000236850,ENSP00000306099,ENSP00000306361,ENSP00000336829	APOA1,FGA,FGB,FGG	Liver	GO Biological Process
GO:0006950	response to stress	25	3267	1.68e-05	ENSP00000181383,ENSP00000205948,ENSP00000218099,ENSP00000232003,ENSP00000234071,ENSP00000236850,ENSP00000255040,ENSP00000256785,ENSP00000275525,ENSP00000306099,ENSP00000306361,ENSP00000308541,ENSP00000308938,ENSP00000336829,ENSP00000345968,ENSP00000356671,ENSP00000356969,ENSP00000363079,ENSP00000368066,ENSP00000394936,ENSP00000416066,ENSP00000420525,ENSP00000440689,ENSP00000445002,ENSP00000471477	APCS,APOA1,APOA2,APOA5,APOH,CFHR5,CPB2,CYP2E1,F2,F9,FGA,FGB,FGF21,FGG,HAO1,HRG,IGFBP1,MBL2,ORM2,PGLYRP2,PLG,PROC,SERPINA1,SERPINC1,TFR2	Liver	GO Biological Process
GO:0050996	positive regulation of lipid catabolic process	4	23	1.68e-05	ENSP00000236850,ENSP00000356969,ENSP00000445002,ENSP00000471477	APOA1,APOA2,APOA5,FGF21	Liver	GO Biological Process
GO:0032787	monocarboxylic acid metabolic process	10	477	1.7e-05	ENSP00000242375,ENSP00000259407,ENSP00000301141,ENSP00000302620,ENSP00000303246,ENSP00000327453,ENSP00000368066,ENSP00000369814,ENSP00000373073,ENSP00000440689	ACOT12,ACSM2B,AGXT,AKR1C4,AKR1D1,BAAT,CYP2A6,CYP2E1,HAO1,UROC1	Liver	GO Biological Process
GO:0019433	triglyceride catabolic process	4	25	2.18e-05	ENSP00000227667,ENSP00000233242,ENSP00000236850,ENSP00000445002	APOA1,APOA5,APOB,APOC3	Liver	GO Biological Process
GO:0006066	alcohol metabolic process	8	285	2.77e-05	ENSP00000198801,ENSP00000233242,ENSP00000236850,ENSP00000242375,ENSP00000356969,ENSP00000368066,ENSP00000369814,ENSP00000445002	AKR1C4,AKR1D1,APOA1,APOA2,APOA5,APOB,HAO1,MOGAT2	Liver	GO Biological Process
GO:2000352	negative regulation of endothelial cell apoptotic process	4	28	3.19e-05	ENSP00000306099,ENSP00000306361,ENSP00000336829,ENSP00000471477	FGA,FGB,FGF21,FGG	Liver	GO Biological Process
GO:0015721	bile acid and bile salt transport	4	29	3.58e-05	ENSP00000216540,ENSP00000256958,ENSP00000369814,ENSP00000394168	AKR1C4,SLC10A1,SLCO1B1,SLCO1B7	Liver	GO Biological Process
GO:0002920	regulation of humoral immune response	5	70	3.6e-05	ENSP00000181383,ENSP00000256785,ENSP00000265983,ENSP00000308541,ENSP00000356385	CFHR5,CPB2,F2,FHR2,HPX	Liver	GO Biological Process
GO:1905952	regulation of lipid localization	6	129	3.6e-05	ENSP00000227667,ENSP00000233242,ENSP00000236850,ENSP00000272286,ENSP00000356969,ENSP00000445002	ABCG8,APOA1,APOA2,APOA5,APOB,APOC3	Liver	GO Biological Process
GO:0006811	ion transport	15	1292	3.79e-05	ENSP00000216540,ENSP00000227667,ENSP00000232003,ENSP00000236850,ENSP00000256958,ENSP00000265983,ENSP00000302620,ENSP00000309649,ENSP00000356969,ENSP00000361666,ENSP00000367081,ENSP00000369814,ENSP00000394168,ENSP00000420525,ENSP00000445002	AGXT,AKR1C4,APOA1,APOA2,APOA5,APOC3,CA5A,HPX,HRG,SLC10A1,SLC17A2,SLC22A7,SLCO1B1,SLCO1B7,TFR2	Liver	GO Biological Process
GO:1901615	organic hydroxy compound metabolic process	9	420	4.77e-05	ENSP00000198801,ENSP00000233242,ENSP00000236850,ENSP00000242375,ENSP00000259407,ENSP00000356969,ENSP00000368066,ENSP00000369814,ENSP00000445002	AKR1C4,AKR1D1,APOA1,APOA2,APOA5,APOB,BAAT,HAO1,MOGAT2	Liver	GO Biological Process
GO:1900026	positive regulation of substrate adhesion-dependent cell spreading	4	32	4.83e-05	ENSP00000236850,ENSP00000306099,ENSP00000306361,ENSP00000336829	APOA1,FGA,FGB,FGG	Liver	GO Biological Process
GO:0010898	positive regulation of triglyceride catabolic process	3	8	5.23e-05	ENSP00000236850,ENSP00000445002,ENSP00000471477	APOA1,APOA5,FGF21	Liver	GO Biological Process
GO:0090207	regulation of triglyceride metabolic process	4	34	5.92e-05	ENSP00000227667,ENSP00000236850,ENSP00000445002,ENSP00000471477	APOA1,APOA5,APOC3,FGF21	Liver	GO Biological Process
GO:0010873	positive regulation of cholesterol esterification	3	9	6.83e-05	ENSP00000236850,ENSP00000356969,ENSP00000445002	APOA1,APOA2,APOA5	Liver	GO Biological Process
GO:0051006	positive regulation of lipoprotein lipase activity	3	9	6.83e-05	ENSP00000205948,ENSP00000236850,ENSP00000445002	APOA1,APOA5,APOH	Liver	GO Biological Process
GO:0031099	regeneration	6	151	7.84e-05	ENSP00000181383,ENSP00000236850,ENSP00000259407,ENSP00000275525,ENSP00000356969,ENSP00000445002	APOA1,APOA2,APOA5,BAAT,CPB2,IGFBP1	Liver	GO Biological Process
GO:0050727	regulation of inflammatory response	8	338	8.19e-05	ENSP00000181383,ENSP00000234071,ENSP00000236850,ENSP00000255040,ENSP00000256785,ENSP00000308541,ENSP00000345968,ENSP00000356385	APCS,APOA1,CFHR5,CPB2,F2,FHR2,PGLYRP2,PROC	Liver	GO Biological Process
GO:0001523	retinoid metabolic process	5	87	8.74e-05	ENSP00000227667,ENSP00000233242,ENSP00000236850,ENSP00000356969,ENSP00000369814	AKR1C4,APOA1,APOA2,APOB,APOC3	Liver	GO Biological Process
GO:1901564	organonitrogen compound metabolic process	31	5281	9.71e-05	ENSP00000168148,ENSP00000181383,ENSP00000205948,ENSP00000218099,ENSP00000227667,ENSP00000233242,ENSP00000234071,ENSP00000236850,ENSP00000255040,ENSP00000256785,ENSP00000259407,ENSP00000265132,ENSP00000265983,ENSP00000275525,ENSP00000302620,ENSP00000303246,ENSP00000306099,ENSP00000306361,ENSP00000308541,ENSP00000308938,ENSP00000327453,ENSP00000336829,ENSP00000345968,ENSP00000356671,ENSP00000356969…	ACOT12,ACSM2B,AGXT,AMBP,APCS,APOA1,APOA2,APOA5,APOB,APOC3,APOH,BAAT,CFHR5,CPB2,F2,F9,FGA,FGB,FGG,GDF2,HPX,IGFBP1,MBL2,PGLYRP2,PLG,PROC,SERPINA1,SERPINC1,SPP2,TDO2,UROC1	Liver	GO Biological Process
GO:0034381	plasma lipoprotein particle clearance	4	40	9.85e-05	ENSP00000227667,ENSP00000233242,ENSP00000236850,ENSP00000356969	APOA1,APOA2,APOB,APOC3	Liver	GO Biological Process
GO:0045861	negative regulation of proteolysis	8	349	9.85e-05	ENSP00000168148,ENSP00000181383,ENSP00000232003,ENSP00000265029,ENSP00000265132,ENSP00000308541,ENSP00000356671,ENSP00000416066	AMBP,CPB2,F2,FETUB,HRG,SERPINA1,SERPINC1,SPP2	Liver	GO Biological Process
GO:0060191	regulation of lipase activity	5	90	9.85e-05	ENSP00000205948,ENSP00000227667,ENSP00000236850,ENSP00000356969,ENSP00000445002	APOA1,APOA2,APOA5,APOC3,APOH	Liver	GO Biological Process
GO:0002673	regulation of acute inflammatory response	5	92	0.00011	ENSP00000181383,ENSP00000255040,ENSP00000256785,ENSP00000308541,ENSP00000356385	APCS,CFHR5,CPB2,F2,FHR2	Liver	GO Biological Process
GO:0006959	humoral immune response	7	252	0.00011	ENSP00000232003,ENSP00000256785,ENSP00000306099,ENSP00000306361,ENSP00000308541,ENSP00000345968,ENSP00000363079	CFHR5,F2,FGA,FGB,HRG,MBL2,PGLYRP2	Liver	GO Biological Process
GO:0002697	regulation of immune effector process	8	362	0.00012	ENSP00000181383,ENSP00000236850,ENSP00000256785,ENSP00000265983,ENSP00000308541,ENSP00000345968,ENSP00000356385,ENSP00000356969	APOA1,APOA2,CFHR5,CPB2,F2,FHR2,HPX,PGLYRP2	Liver	GO Biological Process
GO:0044242	cellular lipid catabolic process	6	167	0.00012	ENSP00000227667,ENSP00000233242,ENSP00000236850,ENSP00000356969,ENSP00000368066,ENSP00000445002	APOA1,APOA2,APOA5,APOB,APOC3,HAO1	Liver	GO Biological Process
GO:0016042	lipid catabolic process	7	265	0.00015	ENSP00000227667,ENSP00000233242,ENSP00000236850,ENSP00000242375,ENSP00000356969,ENSP00000368066,ENSP00000445002	AKR1D1,APOA1,APOA2,APOA5,APOB,APOC3,HAO1	Liver	GO Biological Process
GO:0032375	negative regulation of cholesterol transport	3	13	0.00015	ENSP00000227667,ENSP00000272286,ENSP00000356969	ABCG8,APOA2,APOC3	Liver	GO Biological Process
GO:0034116	positive regulation of heterotypic cell-cell adhesion	3	13	0.00015	ENSP00000306099,ENSP00000306361,ENSP00000336829	FGA,FGB,FGG	Liver	GO Biological Process
GO:0034380	high-density lipoprotein particle assembly	3	13	0.00015	ENSP00000236850,ENSP00000356969,ENSP00000445002	APOA1,APOA2,APOA5	Liver	GO Biological Process
GO:0048585	negative regulation of response to stimulus	15	1483	0.00015	ENSP00000181383,ENSP00000205948,ENSP00000232003,ENSP00000234071,ENSP00000236850,ENSP00000255040,ENSP00000265132,ENSP00000275525,ENSP00000306099,ENSP00000306361,ENSP00000308541,ENSP00000308938,ENSP00000336829,ENSP00000345968,ENSP00000356969	AMBP,APCS,APOA1,APOA2,APOH,CPB2,F2,FGA,FGB,FGG,HRG,IGFBP1,PGLYRP2,PLG,PROC	Liver	GO Biological Process
GO:0060192	negative regulation of lipase activity	3	15	0.0002	ENSP00000227667,ENSP00000236850,ENSP00000356969	APOA1,APOA2,APOC3	Liver	GO Biological Process
GO:0008203	cholesterol metabolic process	5	109	0.00021	ENSP00000233242,ENSP00000236850,ENSP00000242375,ENSP00000356969,ENSP00000445002	AKR1D1,APOA1,APOA2,APOA5,APOB	Liver	GO Biological Process
GO:0010811	positive regulation of cell-substrate adhesion	5	109	0.00021	ENSP00000232003,ENSP00000236850,ENSP00000306099,ENSP00000306361,ENSP00000336829	APOA1,FGA,FGB,FGG,HRG	Liver	GO Biological Process
GO:0010810	regulation of cell-substrate adhesion	6	189	0.00022	ENSP00000232003,ENSP00000236850,ENSP00000306099,ENSP00000306361,ENSP00000308938,ENSP00000336829	APOA1,FGA,FGB,FGG,HRG,PLG	Liver	GO Biological Process
GO:0030449	regulation of complement activation	4	52	0.00022	ENSP00000181383,ENSP00000256785,ENSP00000308541,ENSP00000356385	CFHR5,CPB2,F2,FHR2	Liver	GO Biological Process
GO:0048878	chemical homeostasis	12	995	0.00024	ENSP00000181383,ENSP00000227667,ENSP00000233242,ENSP00000236850,ENSP00000265983,ENSP00000272286,ENSP00000308541,ENSP00000356969,ENSP00000420525,ENSP00000445002,ENSP00000463051,ENSP00000471477	ABCG8,APOA1,APOA2,APOA5,APOB,APOC3,CPB2,F2,FGF21,GDF2,HPX,TFR2	Liver	GO Biological Process
GO:0002221	pattern recognition receptor signaling pathway	5	114	0.00025	ENSP00000233242,ENSP00000306099,ENSP00000306361,ENSP00000336829,ENSP00000345968	APOB,FGA,FGB,FGG,PGLYRP2	Liver	GO Biological Process
GO:0042157	lipoprotein metabolic process	5	114	0.00025	ENSP00000227667,ENSP00000233242,ENSP00000236850,ENSP00000356969,ENSP00000445002	APOA1,APOA2,APOA5,APOB,APOC3	Liver	GO Biological Process
GO:0007597	blood coagulation, intrinsic pathway	3	17	0.00026	ENSP00000205948,ENSP00000218099,ENSP00000308541	APOH,F2,F9	Liver	GO Biological Process
GO:0034375	high-density lipoprotein particle remodeling	3	17	0.00026	ENSP00000227667,ENSP00000236850,ENSP00000356969	APOA1,APOA2,APOC3	Liver	GO Biological Process
GO:0072330	monocarboxylic acid biosynthetic process	6	200	0.00027	ENSP00000242375,ENSP00000259407,ENSP00000302620,ENSP00000327453,ENSP00000369814,ENSP00000440689	ACSM2B,AGXT,AKR1C4,AKR1D1,BAAT,CYP2E1	Liver	GO Biological Process
GO:0019752	carboxylic acid metabolic process	11	854	0.00028	ENSP00000242375,ENSP00000259407,ENSP00000301141,ENSP00000302620,ENSP00000303246,ENSP00000327453,ENSP00000368066,ENSP00000369814,ENSP00000373073,ENSP00000440689,ENSP00000444788	ACOT12,ACSM2B,AGXT,AKR1C4,AKR1D1,BAAT,CYP2A6,CYP2E1,HAO1,TDO2,UROC1	Liver	GO Biological Process
GO:0044281	small molecule metabolic process	16	1779	0.00028	ENSP00000198801,ENSP00000233242,ENSP00000236850,ENSP00000242375,ENSP00000259407,ENSP00000301141,ENSP00000302620,ENSP00000303246,ENSP00000327453,ENSP00000356969,ENSP00000368066,ENSP00000369814,ENSP00000373073,ENSP00000440689,ENSP00000444788,ENSP00000445002	ACOT12,ACSM2B,AGXT,AKR1C4,AKR1D1,APOA1,APOA2,APOA5,APOB,BAAT,CYP2A6,CYP2E1,HAO1,MOGAT2,TDO2,UROC1	Liver	GO Biological Process
GO:1903317	regulation of protein maturation	5	118	0.00028	ENSP00000181383,ENSP00000256785,ENSP00000308541,ENSP00000356385,ENSP00000420525	CFHR5,CPB2,F2,FHR2,TFR2	Liver	GO Biological Process
GO:0030168	platelet activation	5	120	0.00029	ENSP00000232003,ENSP00000306099,ENSP00000306361,ENSP00000308541,ENSP00000336829	F2,FGA,FGB,FGG,HRG	Liver	GO Biological Process
GO:0051246	regulation of protein metabolic process	20	2668	0.00029	ENSP00000168148,ENSP00000181383,ENSP00000232003,ENSP00000236850,ENSP00000255040,ENSP00000256785,ENSP00000265029,ENSP00000265132,ENSP00000265983,ENSP00000306099,ENSP00000306361,ENSP00000308541,ENSP00000336829,ENSP00000356385,ENSP00000356671,ENSP00000356969,ENSP00000416066,ENSP00000420525,ENSP00000463051,ENSP00000471477	AMBP,APCS,APOA1,APOA2,CFHR5,CPB2,F2,FETUB,FGA,FGB,FGF21,FGG,FHR2,GDF2,HPX,HRG,SERPINA1,SERPINC1,SPP2,TFR2	Liver	GO Biological Process
GO:0006694	steroid biosynthetic process	5	126	0.00036	ENSP00000236850,ENSP00000242375,ENSP00000259407,ENSP00000369814,ENSP00000445002	AKR1C4,AKR1D1,APOA1,APOA5,BAAT	Liver	GO Biological Process
GO:0006952	defense response	13	1234	0.00037	ENSP00000232003,ENSP00000255040,ENSP00000256785,ENSP00000306099,ENSP00000306361,ENSP00000308541,ENSP00000345968,ENSP00000356671,ENSP00000356969,ENSP00000363079,ENSP00000394936,ENSP00000416066,ENSP00000420525	APCS,APOA2,CFHR5,F2,FGA,FGB,HRG,MBL2,ORM2,PGLYRP2,SERPINA1,SERPINC1,TFR2	Liver	GO Biological Process
GO:0008610	lipid biosynthetic process	9	575	0.00037	ENSP00000198801,ENSP00000236850,ENSP00000242375,ENSP00000259407,ENSP00000327453,ENSP00000356969,ENSP00000369814,ENSP00000440689,ENSP00000445002	ACSM2B,AKR1C4,AKR1D1,APOA1,APOA2,APOA5,BAAT,CYP2E1,MOGAT2	Liver	GO Biological Process
GO:0044419	interspecies interaction between organisms	10	724	0.00037	ENSP00000216540,ENSP00000232003,ENSP00000255040,ENSP00000265132,ENSP00000265983,ENSP00000308541,ENSP00000308938,ENSP00000345968,ENSP00000356969,ENSP00000363079	AMBP,APCS,APOA2,F2,HPX,HRG,MBL2,PGLYRP2,PLG,SLC10A1	Liver	GO Biological Process
GO:0090208	positive regulation of triglyceride metabolic process	3	20	0.00037	ENSP00000236850,ENSP00000445002,ENSP00000471477	APOA1,APOA5,FGF21	Liver	GO Biological Process
GO:0046903	secretion	12	1070	0.00042	ENSP00000168148,ENSP00000205948,ENSP00000232003,ENSP00000236850,ENSP00000302620,ENSP00000306099,ENSP00000306361,ENSP00000308938,ENSP00000336829,ENSP00000356671,ENSP00000394936,ENSP00000416066	AGXT,APOA1,APOH,FGA,FGB,FGG,HRG,ORM2,PLG,SERPINA1,SERPINC1,SPP2	Liver	GO Biological Process
GO:0030162	regulation of proteolysis	10	742	0.00044	ENSP00000168148,ENSP00000181383,ENSP00000232003,ENSP00000256785,ENSP00000265029,ENSP00000265132,ENSP00000308541,ENSP00000356385,ENSP00000356671,ENSP00000416066	AMBP,CFHR5,CPB2,F2,FETUB,FHR2,HRG,SERPINA1,SERPINC1,SPP2	Liver	GO Biological Process
GO:0032879	regulation of localization	19	2524	0.00044	ENSP00000181383,ENSP00000205948,ENSP00000227667,ENSP00000232003,ENSP00000233242,ENSP00000236850,ENSP00000272286,ENSP00000306099,ENSP00000306361,ENSP00000308541,ENSP00000308938,ENSP00000336829,ENSP00000356969,ENSP00000363079,ENSP00000394936,ENSP00000420525,ENSP00000445002,ENSP00000463051,ENSP00000471477	ABCG8,APOA1,APOA2,APOA5,APOB,APOC3,APOH,CPB2,F2,FGA,FGB,FGF21,FGG,GDF2,HRG,MBL2,ORM2,PLG,TFR2	Liver	GO Biological Process
GO:0050778	positive regulation of immune response	9	589	0.00044	ENSP00000232003,ENSP00000233242,ENSP00000256785,ENSP00000265983,ENSP00000306099,ENSP00000306361,ENSP00000336829,ENSP00000345968,ENSP00000363079	APOB,CFHR5,FGA,FGB,FGG,HPX,HRG,MBL2,PGLYRP2	Liver	GO Biological Process
GO:0060621	negative regulation of cholesterol import	2	2	0.00045	ENSP00000227667,ENSP00000356969	APOA2,APOC3	Liver	GO Biological Process
GO:0045834	positive regulation of lipid metabolic process	5	135	0.00046	ENSP00000236850,ENSP00000308541,ENSP00000356969,ENSP00000445002,ENSP00000471477	APOA1,APOA2,APOA5,F2,FGF21	Liver	GO Biological Process
GO:0051239	regulation of multicellular organismal process	20	2788	0.00049	ENSP00000181383,ENSP00000205948,ENSP00000227667,ENSP00000232003,ENSP00000234071,ENSP00000236850,ENSP00000255040,ENSP00000272286,ENSP00000306099,ENSP00000306361,ENSP00000308541,ENSP00000308938,ENSP00000336829,ENSP00000345968,ENSP00000356671,ENSP00000356969,ENSP00000394936,ENSP00000445002,ENSP00000463051,ENSP00000471477	ABCG8,APCS,APOA1,APOA2,APOA5,APOC3,APOH,CPB2,F2,FGA,FGB,FGF21,FGG,GDF2,HRG,ORM2,PGLYRP2,PLG,PROC,SERPINC1	Liver	GO Biological Process
GO:0051851	modification by host of symbiont morphology or physiology	4	71	0.00057	ENSP00000255040,ENSP00000308541,ENSP00000308938,ENSP00000363079	APCS,F2,MBL2,PLG	Liver	GO Biological Process
GO:0019730	antimicrobial humoral response	5	143	0.00059	ENSP00000232003,ENSP00000306099,ENSP00000306361,ENSP00000308541,ENSP00000345968	F2,FGA,FGB,HRG,PGLYRP2	Liver	GO Biological Process
GO:0044092	negative regulation of molecular function	12	1119	0.0006	ENSP00000168148,ENSP00000227667,ENSP00000232003,ENSP00000236850,ENSP00000255040,ENSP00000256785,ENSP00000265029,ENSP00000265132,ENSP00000356385,ENSP00000356671,ENSP00000356969,ENSP00000416066	AMBP,APCS,APOA1,APOA2,APOC3,CFHR5,FETUB,FHR2,HRG,SERPINA1,SERPINC1,SPP2	Liver	GO Biological Process
GO:0070527	platelet aggregation	3	25	0.00061	ENSP00000306099,ENSP00000306361,ENSP00000336829	FGA,FGB,FGG	Liver	GO Biological Process
GO:0010951	negative regulation of endopeptidase activity	6	242	0.00065	ENSP00000168148,ENSP00000232003,ENSP00000265029,ENSP00000265132,ENSP00000356671,ENSP00000416066	AMBP,FETUB,HRG,SERPINA1,SERPINC1,SPP2	Liver	GO Biological Process
GO:0043252	sodium-independent organic anion transport	3	26	0.00066	ENSP00000256958,ENSP00000361666,ENSP00000394168	SLC22A7,SLCO1B1,SLCO1B7	Liver	GO Biological Process
GO:0048583	regulation of response to stimulus	24	3882	0.00066	ENSP00000181383,ENSP00000205948,ENSP00000227667,ENSP00000232003,ENSP00000233242,ENSP00000234071,ENSP00000236850,ENSP00000255040,ENSP00000256785,ENSP00000265132,ENSP00000265983,ENSP00000275525,ENSP00000306099,ENSP00000306361,ENSP00000308541,ENSP00000308938,ENSP00000336829,ENSP00000345968,ENSP00000356385,ENSP00000356671,ENSP00000356969,ENSP00000363079,ENSP00000463051,ENSP00000471477	AMBP,APCS,APOA1,APOA2,APOB,APOC3,APOH,CFHR5,CPB2,F2,FGA,FGB,FGF21,FGG,FHR2,GDF2,HPX,HRG,IGFBP1,MBL2,PGLYRP2,PLG,PROC,SERPINC1	Liver	GO Biological Process
GO:0006699	bile acid biosynthetic process	3	27	0.00071	ENSP00000242375,ENSP00000259407,ENSP00000369814	AKR1C4,AKR1D1,BAAT	Liver	GO Biological Process
GO:0031100	animal organ regeneration	4	79	0.00076	ENSP00000181383,ENSP00000236850,ENSP00000259407,ENSP00000356969	APOA1,APOA2,BAAT,CPB2	Liver	GO Biological Process
GO:0044403	symbiont process	9	650	0.00077	ENSP00000216540,ENSP00000255040,ENSP00000265132,ENSP00000265983,ENSP00000308541,ENSP00000308938,ENSP00000345968,ENSP00000356969,ENSP00000363079	AMBP,APCS,APOA2,F2,HPX,MBL2,PGLYRP2,PLG,SLC10A1	Liver	GO Biological Process
GO:0019216	regulation of lipid metabolic process	7	373	0.0008	ENSP00000227667,ENSP00000233242,ENSP00000236850,ENSP00000308541,ENSP00000356969,ENSP00000445002,ENSP00000471477	APOA1,APOA2,APOA5,APOB,APOC3,F2,FGF21	Liver	GO Biological Process
GO:0010817	regulation of hormone levels	8	511	0.00085	ENSP00000236850,ENSP00000242375,ENSP00000256958,ENSP00000306099,ENSP00000306361,ENSP00000336829,ENSP00000369814,ENSP00000420525	AKR1C4,AKR1D1,APOA1,FGA,FGB,FGG,SLCO1B1,TFR2	Liver	GO Biological Process
GO:0045089	positive regulation of innate immune response	6	259	0.00085	ENSP00000233242,ENSP00000265983,ENSP00000306099,ENSP00000306361,ENSP00000336829,ENSP00000345968	APOB,FGA,FGB,FGG,HPX,PGLYRP2	Liver	GO Biological Process
GO:1901617	organic hydroxy compound biosynthetic process	5	161	0.00088	ENSP00000236850,ENSP00000242375,ENSP00000259407,ENSP00000369814,ENSP00000445002	AKR1C4,AKR1D1,APOA1,APOA5,BAAT	Liver	GO Biological Process
GO:0010543	regulation of platelet activation	3	31	0.00098	ENSP00000232003,ENSP00000308541,ENSP00000336829	F2,FGG,HRG	Liver	GO Biological Process
GO:0002224	toll-like receptor signaling pathway	4	87	0.001	ENSP00000233242,ENSP00000306099,ENSP00000306361,ENSP00000336829	APOB,FGA,FGB,FGG	Liver	GO Biological Process
GO:0002253	activation of immune response	7	393	0.0011	ENSP00000233242,ENSP00000256785,ENSP00000306099,ENSP00000306361,ENSP00000336829,ENSP00000345968,ENSP00000363079	APOB,CFHR5,FGA,FGB,FGG,MBL2,PGLYRP2	Liver	GO Biological Process
GO:0006637	acyl-CoA metabolic process	4	88	0.0011	ENSP00000259407,ENSP00000303246,ENSP00000327453,ENSP00000444788	ACOT12,ACSM2B,BAAT,TDO2	Liver	GO Biological Process
GO:0045907	positive regulation of vasoconstriction	3	33	0.0011	ENSP00000306099,ENSP00000306361,ENSP00000336829	FGA,FGB,FGG	Liver	GO Biological Process
GO:0048584	positive regulation of response to stimulus	16	2054	0.0011	ENSP00000181383,ENSP00000205948,ENSP00000232003,ENSP00000233242,ENSP00000236850,ENSP00000256785,ENSP00000265983,ENSP00000306099,ENSP00000306361,ENSP00000308541,ENSP00000308938,ENSP00000336829,ENSP00000345968,ENSP00000363079,ENSP00000463051,ENSP00000471477	APOA1,APOB,APOH,CFHR5,CPB2,F2,FGA,FGB,FGF21,FGG,GDF2,HPX,HRG,MBL2,PGLYRP2,PLG	Liver	GO Biological Process
GO:0070328	triglyceride homeostasis	3	33	0.0011	ENSP00000227667,ENSP00000236850,ENSP00000445002	APOA1,APOA5,APOC3	Liver	GO Biological Process
GO:0051336	regulation of hydrolase activity	12	1238	0.0013	ENSP00000168148,ENSP00000205948,ENSP00000227667,ENSP00000232003,ENSP00000236850,ENSP00000255040,ENSP00000265029,ENSP00000265132,ENSP00000356671,ENSP00000356969,ENSP00000416066,ENSP00000445002	AMBP,APCS,APOA1,APOA2,APOA5,APOC3,APOH,FETUB,HRG,SERPINA1,SERPINC1,SPP2	Liver	GO Biological Process
GO:0035821	modification of morphology or physiology of other organism	5	182	0.0014	ENSP00000232003,ENSP00000255040,ENSP00000308541,ENSP00000308938,ENSP00000363079	APCS,F2,HRG,MBL2,PLG	Liver	GO Biological Process
GO:0090277	positive regulation of peptide hormone secretion	4	95	0.0014	ENSP00000306099,ENSP00000306361,ENSP00000336829,ENSP00000420525	FGA,FGB,FGG,TFR2	Liver	GO Biological Process
GO:1902042	negative regulation of extrinsic apoptotic signaling pathway via death domain receptors	3	36	0.0014	ENSP00000306099,ENSP00000306361,ENSP00000336829	FGA,FGB,FGG	Liver	GO Biological Process
GO:0006631	fatty acid metabolic process	6	294	0.0015	ENSP00000259407,ENSP00000301141,ENSP00000303246,ENSP00000327453,ENSP00000368066,ENSP00000440689	ACOT12,ACSM2B,BAAT,CYP2A6,CYP2E1,HAO1	Liver	GO Biological Process
GO:0051050	positive regulation of transport	10	892	0.0015	ENSP00000181383,ENSP00000306099,ENSP00000306361,ENSP00000308541,ENSP00000336829,ENSP00000363079,ENSP00000394936,ENSP00000420525,ENSP00000445002,ENSP00000471477	APOA5,CPB2,F2,FGA,FGB,FGF21,FGG,MBL2,ORM2,TFR2	Liver	GO Biological Process
GO:0002740	negative regulation of cytokine secretion involved in immune response	2	6	0.0016	ENSP00000236850,ENSP00000356969	APOA1,APOA2	Liver	GO Biological Process
GO:0043152	induction of bacterial agglutination	2	6	0.0016	ENSP00000306099,ENSP00000306361	FGA,FGB	Liver	GO Biological Process
GO:0044283	small molecule biosynthetic process	8	569	0.0016	ENSP00000236850,ENSP00000242375,ENSP00000259407,ENSP00000302620,ENSP00000327453,ENSP00000369814,ENSP00000440689,ENSP00000445002	ACSM2B,AGXT,AKR1C4,AKR1D1,APOA1,APOA5,BAAT,CYP2E1	Liver	GO Biological Process
GO:0042304	regulation of fatty acid biosynthetic process	3	40	0.0018	ENSP00000227667,ENSP00000236850,ENSP00000445002	APOA1,APOA5,APOC3	Liver	GO Biological Process
GO:0019538	protein metabolic process	24	4194	0.0019	ENSP00000168148,ENSP00000181383,ENSP00000205948,ENSP00000218099,ENSP00000227667,ENSP00000233242,ENSP00000234071,ENSP00000236850,ENSP00000255040,ENSP00000256785,ENSP00000265132,ENSP00000265983,ENSP00000275525,ENSP00000306099,ENSP00000306361,ENSP00000308541,ENSP00000308938,ENSP00000336829,ENSP00000356671,ENSP00000356969,ENSP00000363079,ENSP00000416066,ENSP00000445002,ENSP00000463051	AMBP,APCS,APOA1,APOA2,APOA5,APOB,APOC3,APOH,CFHR5,CPB2,F2,F9,FGA,FGB,FGG,GDF2,HPX,IGFBP1,MBL2,PLG,PROC,SERPINA1,SERPINC1,SPP2	Liver	GO Biological Process
GO:0006805	xenobiotic metabolic process	4	108	0.002	ENSP00000259407,ENSP00000286479,ENSP00000327453,ENSP00000440689	ACSM2B,BAAT,CYP2E1,NAT2	Liver	GO Biological Process
GO:0032489	regulation of Cdc42 protein signal transduction	2	7	0.002	ENSP00000227667,ENSP00000236850	APOA1,APOC3	Liver	GO Biological Process
GO:0002791	regulation of peptide secretion	7	452	0.0021	ENSP00000236850,ENSP00000306099,ENSP00000306361,ENSP00000336829,ENSP00000356969,ENSP00000394936,ENSP00000420525	APOA1,APOA2,FGA,FGB,FGG,ORM2,TFR2	Liver	GO Biological Process
GO:0051049	regulation of transport	14	1732	0.0021	ENSP00000181383,ENSP00000227667,ENSP00000236850,ENSP00000272286,ENSP00000306099,ENSP00000306361,ENSP00000308541,ENSP00000336829,ENSP00000356969,ENSP00000363079,ENSP00000394936,ENSP00000420525,ENSP00000445002,ENSP00000471477	ABCG8,APOA1,APOA2,APOA5,APOC3,CPB2,F2,FGA,FGB,FGF21,FGG,MBL2,ORM2,TFR2	Liver	GO Biological Process
GO:0019218	regulation of steroid metabolic process	4	112	0.0023	ENSP00000233242,ENSP00000236850,ENSP00000356969,ENSP00000445002	APOA1,APOA2,APOA5,APOB	Liver	GO Biological Process
GO:0006898	receptor-mediated endocytosis	5	209	0.0024	ENSP00000233242,ENSP00000236850,ENSP00000265132,ENSP00000265983,ENSP00000420525	AMBP,APOA1,APOB,HPX,TFR2	Liver	GO Biological Process
GO:0034382	chylomicron remnant clearance	2	8	0.0024	ENSP00000227667,ENSP00000233242	APOB,APOC3	Liver	GO Biological Process
GO:0051186	cofactor metabolic process	7	467	0.0025	ENSP00000259407,ENSP00000265132,ENSP00000265983,ENSP00000303246,ENSP00000327453,ENSP00000369814,ENSP00000444788	ACOT12,ACSM2B,AKR1C4,AMBP,BAAT,HPX,TDO2	Liver	GO Biological Process
GO:0070613	regulation of protein processing	4	116	0.0025	ENSP00000181383,ENSP00000256785,ENSP00000308541,ENSP00000356385	CFHR5,CPB2,F2,FHR2	Liver	GO Biological Process
GO:0050728	negative regulation of inflammatory response	4	117	0.0026	ENSP00000234071,ENSP00000236850,ENSP00000255040,ENSP00000308541	APCS,APOA1,F2,PROC	Liver	GO Biological Process
GO:0010596	negative regulation of endothelial cell migration	3	48	0.0027	ENSP00000205948,ENSP00000232003,ENSP00000463051	APOH,GDF2,HRG	Liver	GO Biological Process
GO:0015886	heme transport	2	9	0.0028	ENSP00000232003,ENSP00000265983	HPX,HRG	Liver	GO Biological Process
GO:0034384	high-density lipoprotein particle clearance	2	9	0.0028	ENSP00000236850,ENSP00000356969	APOA1,APOA2	Liver	GO Biological Process
GO:0060627	regulation of vesicle-mediated transport	7	480	0.0029	ENSP00000227667,ENSP00000306099,ENSP00000306361,ENSP00000336829,ENSP00000363079,ENSP00000420525,ENSP00000445002	APOA5,APOC3,FGA,FGB,FGG,MBL2,TFR2	Liver	GO Biological Process
GO:0033036	macromolecule localization	16	2268	0.003	ENSP00000205948,ENSP00000216540,ENSP00000227667,ENSP00000233242,ENSP00000236850,ENSP00000256958,ENSP00000259407,ENSP00000272286,ENSP00000302620,ENSP00000336829,ENSP00000356969,ENSP00000368066,ENSP00000369814,ENSP00000394168,ENSP00000420525,ENSP00000445002	ABCG8,AGXT,AKR1C4,APOA1,APOA2,APOA5,APOB,APOC3,APOH,BAAT,FGG,HAO1,SLC10A1,SLCO1B1,SLCO1B7,TFR2	Liver	GO Biological Process
GO:0008152	metabolic process	40	9569	0.0033	ENSP00000168148,ENSP00000181383,ENSP00000198801,ENSP00000205948,ENSP00000218099,ENSP00000227667,ENSP00000233242,ENSP00000234071,ENSP00000236850,ENSP00000242375,ENSP00000255040,ENSP00000256785,ENSP00000259407,ENSP00000265132,ENSP00000265403,ENSP00000265983,ENSP00000275525,ENSP00000286479,ENSP00000301141,ENSP00000302620,ENSP00000303246,ENSP00000306099,ENSP00000306361,ENSP00000308541,ENSP00000308938…	ACOT12,ACSM2B,AGXT,AKR1C4,AKR1D1,AMBP,APCS,APOA1,APOA2,APOA5,APOB,APOC3,APOH,BAAT,CFHR5,CPB2,CYP2A6,CYP2E1,F2,F9,FGA,FGB,FGG,GDF2,HAO1,HPX,IGFBP1,MBL2,MOGAT2,NAT2,PGLYRP2,PLG,PROC,SERPINA1,SERPINC1,SLC17A2,SPP2,TDO2,UGT2B10,UROC1	Liver	GO Biological Process
GO:0010988	regulation of low-density lipoprotein particle clearance	2	10	0.0033	ENSP00000227667,ENSP00000471477	APOC3,FGF21	Liver	GO Biological Process
GO:0018158	protein oxidation	2	10	0.0033	ENSP00000236850,ENSP00000356969	APOA1,APOA2	Liver	GO Biological Process
GO:0034379	very-low-density lipoprotein particle assembly	2	10	0.0033	ENSP00000227667,ENSP00000233242	APOB,APOC3	Liver	GO Biological Process
GO:1901575	organic substance catabolic process	13	1609	0.0033	ENSP00000227667,ENSP00000233242,ENSP00000236850,ENSP00000242375,ENSP00000265132,ENSP00000301141,ENSP00000302620,ENSP00000345968,ENSP00000356969,ENSP00000368066,ENSP00000373073,ENSP00000444788,ENSP00000445002	AGXT,AKR1D1,AMBP,APOA1,APOA2,APOA5,APOB,APOC3,CYP2A6,HAO1,PGLYRP2,TDO2,UROC1	Liver	GO Biological Process
GO:0050896	response to stimulus	35	7824	0.0035	ENSP00000181383,ENSP00000205948,ENSP00000218099,ENSP00000227667,ENSP00000232003,ENSP00000233242,ENSP00000234071,ENSP00000236850,ENSP00000255040,ENSP00000256785,ENSP00000259407,ENSP00000275525,ENSP00000286479,ENSP00000301141,ENSP00000302620,ENSP00000306099,ENSP00000306361,ENSP00000308541,ENSP00000308938,ENSP00000327453,ENSP00000336829,ENSP00000341564,ENSP00000345968,ENSP00000356671,ENSP00000356969…	ACSM2B,AGXT,AKR1C4,APCS,APOA1,APOA2,APOA5,APOB,APOC3,APOH,BAAT,CFHR5,CPB2,CYP2A6,CYP2E1,F2,F9,FGA,FGB,FGF21,FGG,GDF2,HAO1,HRG,IGFBP1,MBL2,NAT2,ORM2,PAQR9,PGLYRP2,PLG,PROC,SERPINA1,SERPINC1,TFR2	Liver	GO Biological Process
GO:0051873	killing by host of symbiont cells	2	11	0.0037	ENSP00000308541,ENSP00000363079	F2,MBL2	Liver	GO Biological Process
GO:0046395	carboxylic acid catabolic process	5	237	0.0038	ENSP00000242375,ENSP00000302620,ENSP00000368066,ENSP00000373073,ENSP00000444788	AGXT,AKR1D1,HAO1,TDO2,UROC1	Liver	GO Biological Process
GO:1903532	positive regulation of secretion by cell	6	364	0.0038	ENSP00000181383,ENSP00000306099,ENSP00000306361,ENSP00000336829,ENSP00000394936,ENSP00000420525	CPB2,FGA,FGB,FGG,ORM2,TFR2	Liver	GO Biological Process
GO:1903530	regulation of secretion by cell	8	672	0.0039	ENSP00000181383,ENSP00000236850,ENSP00000306099,ENSP00000306361,ENSP00000336829,ENSP00000356969,ENSP00000394936,ENSP00000420525	APOA1,APOA2,CPB2,FGA,FGB,FGG,ORM2,TFR2	Liver	GO Biological Process
GO:0044057	regulation of system process	7	516	0.0041	ENSP00000236850,ENSP00000272286,ENSP00000306099,ENSP00000306361,ENSP00000336829,ENSP00000356969,ENSP00000445002	ABCG8,APOA1,APOA2,APOA5,FGA,FGB,FGG	Liver	GO Biological Process
GO:0050777	negative regulation of immune response	4	136	0.0041	ENSP00000236850,ENSP00000265132,ENSP00000345968,ENSP00000356969	AMBP,APOA1,APOA2,PGLYRP2	Liver	GO Biological Process
GO:0018206	peptidyl-methionine modification	2	12	0.0042	ENSP00000236850,ENSP00000356969	APOA1,APOA2	Liver	GO Biological Process
GO:0045919	positive regulation of cytolysis	2	12	0.0042	ENSP00000256785,ENSP00000356385	CFHR5,FHR2	Liver	GO Biological Process
GO:0051715	cytolysis in other organism	2	12	0.0042	ENSP00000232003,ENSP00000308541	F2,HRG	Liver	GO Biological Process
GO:0042742	defense response to bacterium	5	250	0.0046	ENSP00000306099,ENSP00000306361,ENSP00000308541,ENSP00000345968,ENSP00000363079	F2,FGA,FGB,MBL2,PGLYRP2	Liver	GO Biological Process
GO:0034374	low-density lipoprotein particle remodeling	2	13	0.0047	ENSP00000233242,ENSP00000356969	APOA2,APOB	Liver	GO Biological Process
GO:0046942	carboxylic acid transport	5	252	0.0047	ENSP00000216540,ENSP00000256958,ENSP00000302620,ENSP00000369814,ENSP00000394168	AGXT,AKR1C4,SLC10A1,SLCO1B1,SLCO1B7	Liver	GO Biological Process
GO:0051248	negative regulation of protein metabolic process	10	1075	0.005	ENSP00000168148,ENSP00000181383,ENSP00000232003,ENSP00000255040,ENSP00000265029,ENSP00000265132,ENSP00000306361,ENSP00000308541,ENSP00000356671,ENSP00000416066	AMBP,APCS,CPB2,F2,FETUB,FGA,HRG,SERPINA1,SERPINC1,SPP2	Liver	GO Biological Process
GO:0002793	positive regulation of peptide secretion	5	262	0.0054	ENSP00000306099,ENSP00000306361,ENSP00000336829,ENSP00000394936,ENSP00000420525	FGA,FGB,FGG,ORM2,TFR2	Liver	GO Biological Process
GO:0010594	regulation of endothelial cell migration	4	150	0.0054	ENSP00000205948,ENSP00000232003,ENSP00000308938,ENSP00000463051	APOH,GDF2,HRG,PLG	Liver	GO Biological Process
GO:0006879	cellular iron ion homeostasis	3	66	0.0055	ENSP00000265983,ENSP00000420525,ENSP00000463051	GDF2,HPX,TFR2	Liver	GO Biological Process
GO:0065003	protein-containing complex assembly	12	1514	0.0058	ENSP00000227667,ENSP00000233242,ENSP00000236850,ENSP00000255040,ENSP00000306099,ENSP00000306361,ENSP00000336829,ENSP00000356969,ENSP00000382090,ENSP00000416066,ENSP00000444788,ENSP00000445002	APCS,APOA1,APOA2,APOA5,APOB,APOC3,CLDN14,FGA,FGB,FGG,SERPINA1,TDO2	Liver	GO Biological Process
GO:0006625	protein targeting to peroxisome	3	68	0.006	ENSP00000259407,ENSP00000302620,ENSP00000368066	AGXT,BAAT,HAO1	Liver	GO Biological Process
GO:0071704	organic substance metabolic process	38	9135	0.0061	ENSP00000168148,ENSP00000181383,ENSP00000198801,ENSP00000205948,ENSP00000218099,ENSP00000227667,ENSP00000233242,ENSP00000234071,ENSP00000236850,ENSP00000242375,ENSP00000255040,ENSP00000256785,ENSP00000259407,ENSP00000265132,ENSP00000265403,ENSP00000265983,ENSP00000275525,ENSP00000301141,ENSP00000302620,ENSP00000303246,ENSP00000306099,ENSP00000306361,ENSP00000308541,ENSP00000308938,ENSP00000327453…	ACOT12,ACSM2B,AGXT,AKR1C4,AKR1D1,AMBP,APCS,APOA1,APOA2,APOA5,APOB,APOC3,APOH,BAAT,CFHR5,CPB2,CYP2A6,CYP2E1,F2,F9,FGA,FGB,FGG,GDF2,HAO1,HPX,IGFBP1,MBL2,MOGAT2,PGLYRP2,PLG,PROC,SERPINA1,SERPINC1,SPP2,TDO2,UGT2B10,UROC1	Liver	GO Biological Process
GO:0006544	glycine metabolic process	2	16	0.0063	ENSP00000259407,ENSP00000302620	AGXT,BAAT	Liver	GO Biological Process
GO:0045603	positive regulation of endothelial cell differentiation	2	16	0.0063	ENSP00000234071,ENSP00000463051	GDF2,PROC	Liver	GO Biological Process
GO:0045723	positive regulation of fatty acid biosynthetic process	2	16	0.0063	ENSP00000236850,ENSP00000445002	APOA1,APOA5	Liver	GO Biological Process
GO:0046339	diacylglycerol metabolic process	2	16	0.0063	ENSP00000198801,ENSP00000356969	APOA2,MOGAT2	Liver	GO Biological Process
GO:0006826	iron ion transport	3	71	0.0064	ENSP00000232003,ENSP00000265983,ENSP00000420525	HPX,HRG,TFR2	Liver	GO Biological Process
GO:0044238	primary metabolic process	37	8808	0.0064	ENSP00000168148,ENSP00000181383,ENSP00000198801,ENSP00000205948,ENSP00000218099,ENSP00000227667,ENSP00000233242,ENSP00000234071,ENSP00000236850,ENSP00000242375,ENSP00000255040,ENSP00000256785,ENSP00000259407,ENSP00000265132,ENSP00000265403,ENSP00000265983,ENSP00000275525,ENSP00000301141,ENSP00000302620,ENSP00000303246,ENSP00000306099,ENSP00000306361,ENSP00000308541,ENSP00000308938,ENSP00000327453…	ACOT12,ACSM2B,AGXT,AKR1C4,AKR1D1,AMBP,APCS,APOA1,APOA2,APOA5,APOB,APOC3,APOH,BAAT,CFHR5,CPB2,CYP2A6,CYP2E1,F2,F9,FGA,FGB,FGG,GDF2,HAO1,HPX,IGFBP1,MBL2,MOGAT2,PLG,PROC,SERPINA1,SERPINC1,SPP2,TDO2,UGT2B10,UROC1	Liver	GO Biological Process
GO:0046470	phosphatidylcholine metabolic process	3	72	0.0066	ENSP00000236850,ENSP00000356969,ENSP00000445002	APOA1,APOA2,APOA5	Liver	GO Biological Process
GO:0051240	positive regulation of multicellular organismal process	12	1551	0.0067	ENSP00000181383,ENSP00000205948,ENSP00000232003,ENSP00000306099,ENSP00000306361,ENSP00000308541,ENSP00000308938,ENSP00000336829,ENSP00000356969,ENSP00000394936,ENSP00000445002,ENSP00000463051	APOA2,APOA5,APOH,CPB2,F2,FGA,FGB,FGG,GDF2,HRG,ORM2,PLG	Liver	GO Biological Process
GO:0009743	response to carbohydrate	4	164	0.0068	ENSP00000181383,ENSP00000233242,ENSP00000356969,ENSP00000471477	APOA2,APOB,CPB2,FGF21	Liver	GO Biological Process
GO:0050708	regulation of protein secretion	6	422	0.0068	ENSP00000236850,ENSP00000306099,ENSP00000306361,ENSP00000336829,ENSP00000356969,ENSP00000394936	APOA1,APOA2,FGA,FGB,FGG,ORM2	Liver	GO Biological Process
GO:0010544	negative regulation of platelet activation	2	18	0.0074	ENSP00000308541,ENSP00000336829	F2,FGG	Liver	GO Biological Process
GO:1905039	carboxylic acid transmembrane transport	4	170	0.0077	ENSP00000216540,ENSP00000256958,ENSP00000369814,ENSP00000394168	AKR1C4,SLC10A1,SLCO1B1,SLCO1B7	Liver	GO Biological Process
GO:0022603	regulation of anatomical structure morphogenesis	9	961	0.0079	ENSP00000181383,ENSP00000205948,ENSP00000232003,ENSP00000236850,ENSP00000306099,ENSP00000306361,ENSP00000308541,ENSP00000336829,ENSP00000463051	APOA1,APOH,CPB2,F2,FGA,FGB,FGG,GDF2,HRG	Liver	GO Biological Process
GO:0045921	positive regulation of exocytosis	3	78	0.0079	ENSP00000306099,ENSP00000306361,ENSP00000336829	FGA,FGB,FGG	Liver	GO Biological Process
GO:0098542	defense response to other organism	6	438	0.008	ENSP00000232003,ENSP00000306099,ENSP00000306361,ENSP00000308541,ENSP00000345968,ENSP00000363079	F2,FGA,FGB,HRG,MBL2,PGLYRP2	Liver	GO Biological Process
GO:0046890	regulation of lipid biosynthetic process	4	174	0.0082	ENSP00000227667,ENSP00000233242,ENSP00000236850,ENSP00000445002	APOA1,APOA5,APOB,APOC3	Liver	GO Biological Process
GO:0006888	endoplasmic reticulum to Golgi vesicle-mediated transport	4	175	0.0083	ENSP00000218099,ENSP00000234071,ENSP00000308541,ENSP00000416066	F2,F9,PROC,SERPINA1	Liver	GO Biological Process
GO:0019373	epoxygenase P450 pathway	2	20	0.0087	ENSP00000301141,ENSP00000440689	CYP2A6,CYP2E1	Liver	GO Biological Process
GO:0097164	ammonium ion metabolic process	4	179	0.009	ENSP00000236850,ENSP00000356969,ENSP00000369814,ENSP00000445002	AKR1C4,APOA1,APOA2,APOA5	Liver	GO Biological Process
GO:0051258	protein polymerization	3	83	0.0092	ENSP00000306099,ENSP00000306361,ENSP00000336829	FGA,FGB,FGG	Liver	GO Biological Process
GO:0017144	drug metabolic process	7	622	0.0096	ENSP00000259407,ENSP00000301141,ENSP00000302620,ENSP00000368066,ENSP00000369814,ENSP00000373073,ENSP00000440689	AGXT,AKR1C4,BAAT,CYP2A6,CYP2E1,HAO1,UROC1	Liver	GO Biological Process
GO:0006508	proteolysis	10	1203	0.0099	ENSP00000181383,ENSP00000205948,ENSP00000218099,ENSP00000234071,ENSP00000306099,ENSP00000306361,ENSP00000308541,ENSP00000308938,ENSP00000336829,ENSP00000363079	APOH,CPB2,F2,F9,FGA,FGB,FGG,MBL2,PLG,PROC	Liver	GO Biological Process
GO:0019217	regulation of fatty acid metabolic process	3	86	0.01	ENSP00000227667,ENSP00000236850,ENSP00000445002	APOA1,APOA5,APOC3	Liver	GO Biological Process
GO:0044248	cellular catabolic process	12	1646	0.0101	ENSP00000227667,ENSP00000233242,ENSP00000236850,ENSP00000242375,ENSP00000265132,ENSP00000301141,ENSP00000302620,ENSP00000356969,ENSP00000368066,ENSP00000373073,ENSP00000444788,ENSP00000445002	AGXT,AKR1D1,AMBP,APOA1,APOA2,APOA5,APOB,APOC3,CYP2A6,HAO1,TDO2,UROC1	Liver	GO Biological Process
GO:0050995	negative regulation of lipid catabolic process	2	22	0.0101	ENSP00000227667,ENSP00000356969	APOA2,APOC3	Liver	GO Biological Process
GO:0043535	regulation of blood vessel endothelial cell migration	3	88	0.0106	ENSP00000232003,ENSP00000308938,ENSP00000463051	GDF2,HRG,PLG	Liver	GO Biological Process
GO:0031640	killing of cells of other organism	3	89	0.0108	ENSP00000232003,ENSP00000308541,ENSP00000363079	F2,HRG,MBL2	Liver	GO Biological Process
GO:0042537	benzene-containing compound metabolic process	2	23	0.0108	ENSP00000440689,ENSP00000444788	CYP2E1,TDO2	Liver	GO Biological Process
GO:0055085	transmembrane transport	10	1235	0.0116	ENSP00000216540,ENSP00000256958,ENSP00000265983,ENSP00000272286,ENSP00000354886,ENSP00000361666,ENSP00000367081,ENSP00000369814,ENSP00000394168,ENSP00000420525	ABCG8,AKR1C4,HPX,SLC10A1,SLC17A2,SLC22A7,SLC25A47,SLCO1B1,SLCO1B7,TFR2	Liver	GO Biological Process
GO:0070374	positive regulation of ERK1 and ERK2 cascade	4	196	0.0118	ENSP00000306099,ENSP00000306361,ENSP00000336829,ENSP00000471477	FGA,FGB,FGF21,FGG	Liver	GO Biological Process
GO:0010035	response to inorganic substance	6	491	0.0131	ENSP00000233242,ENSP00000306099,ENSP00000306361,ENSP00000336829,ENSP00000420525,ENSP00000440689	APOB,CYP2E1,FGA,FGB,FGG,TFR2	Liver	GO Biological Process
GO:0031102	neuron projection regeneration	2	26	0.0132	ENSP00000236850,ENSP00000445002	APOA1,APOA5	Liver	GO Biological Process
GO:0009725	response to hormone	8	854	0.0134	ENSP00000233242,ENSP00000275525,ENSP00000302620,ENSP00000306099,ENSP00000341564,ENSP00000356969,ENSP00000369814,ENSP00000471477	AGXT,AKR1C4,APOA2,APOB,FGB,FGF21,IGFBP1,PAQR9	Liver	GO Biological Process
GO:1901606	alpha-amino acid catabolic process	3	98	0.0137	ENSP00000302620,ENSP00000373073,ENSP00000444788	AGXT,TDO2,UROC1	Liver	GO Biological Process
GO:0006084	acetyl-CoA metabolic process	2	27	0.014	ENSP00000303246,ENSP00000444788	ACOT12,TDO2	Liver	GO Biological Process
GO:0006790	sulfur compound metabolic process	5	343	0.014	ENSP00000259407,ENSP00000302620,ENSP00000303246,ENSP00000327453,ENSP00000444788	ACOT12,ACSM2B,AGXT,BAAT,TDO2	Liver	GO Biological Process
GO:0016525	negative regulation of angiogenesis	3	99	0.014	ENSP00000205948,ENSP00000232003,ENSP00000463051	APOH,GDF2,HRG	Liver	GO Biological Process
GO:0048519	negative regulation of biological process	24	4953	0.0142	ENSP00000168148,ENSP00000181383,ENSP00000205948,ENSP00000227667,ENSP00000232003,ENSP00000234071,ENSP00000236850,ENSP00000255040,ENSP00000265029,ENSP00000265132,ENSP00000272286,ENSP00000275525,ENSP00000306099,ENSP00000306361,ENSP00000308541,ENSP00000308938,ENSP00000336829,ENSP00000345968,ENSP00000356671,ENSP00000356969,ENSP00000363079,ENSP00000416066,ENSP00000463051,ENSP00000471477	ABCG8,AMBP,APCS,APOA1,APOA2,APOC3,APOH,CPB2,F2,FETUB,FGA,FGB,FGF21,FGG,GDF2,HRG,IGFBP1,MBL2,PGLYRP2,PLG,PROC,SERPINA1,SERPINC1,SPP2	Liver	GO Biological Process
GO:1901605	alpha-amino acid metabolic process	4	209	0.0142	ENSP00000259407,ENSP00000302620,ENSP00000373073,ENSP00000444788	AGXT,BAAT,TDO2,UROC1	Liver	GO Biological Process
GO:0008209	androgen metabolic process	2	28	0.0146	ENSP00000242375,ENSP00000369814	AKR1C4,AKR1D1	Liver	GO Biological Process
GO:0051704	multi-organism process	14	2222	0.0149	ENSP00000216540,ENSP00000232003,ENSP00000233242,ENSP00000255040,ENSP00000265029,ENSP00000265132,ENSP00000265983,ENSP00000306099,ENSP00000306361,ENSP00000308541,ENSP00000308938,ENSP00000345968,ENSP00000356969,ENSP00000363079	AMBP,APCS,APOA2,APOB,F2,FETUB,FGA,FGB,HPX,HRG,MBL2,PGLYRP2,PLG,SLC10A1	Liver	GO Biological Process
GO:0006897	endocytosis	6	510	0.015	ENSP00000233242,ENSP00000236850,ENSP00000265132,ENSP00000265983,ENSP00000363079,ENSP00000420525	AMBP,APOA1,APOB,HPX,MBL2,TFR2	Liver	GO Biological Process
GO:0098656	anion transmembrane transport	5	353	0.0153	ENSP00000216540,ENSP00000256958,ENSP00000361666,ENSP00000369814,ENSP00000394168	AKR1C4,SLC10A1,SLC22A7,SLCO1B1,SLCO1B7	Liver	GO Biological Process
GO:0007586	digestion	3	104	0.0154	ENSP00000198801,ENSP00000242375,ENSP00000272286	ABCG8,AKR1D1,MOGAT2	Liver	GO Biological Process
GO:0032268	regulation of cellular protein metabolic process	15	2486	0.0154	ENSP00000168148,ENSP00000181383,ENSP00000232003,ENSP00000236850,ENSP00000265029,ENSP00000265132,ENSP00000265983,ENSP00000306099,ENSP00000306361,ENSP00000308541,ENSP00000336829,ENSP00000356671,ENSP00000416066,ENSP00000463051,ENSP00000471477	AMBP,APOA1,CPB2,F2,FETUB,FGA,FGB,FGF21,FGG,GDF2,HPX,HRG,SERPINA1,SERPINC1,SPP2	Liver	GO Biological Process
GO:0050892	intestinal absorption	2	29	0.0154	ENSP00000198801,ENSP00000272286	ABCG8,MOGAT2	Liver	GO Biological Process
GO:0042168	heme metabolic process	2	30	0.0161	ENSP00000265132,ENSP00000265983	AMBP,HPX	Liver	GO Biological Process
GO:0072329	monocarboxylic acid catabolic process	3	106	0.0161	ENSP00000242375,ENSP00000302620,ENSP00000368066	AGXT,AKR1D1,HAO1	Liver	GO Biological Process
GO:0006656	phosphatidylcholine biosynthetic process	2	31	0.0171	ENSP00000236850,ENSP00000356969	APOA1,APOA2	Liver	GO Biological Process
GO:0042221	response to chemical	21	4153	0.0171	ENSP00000181383,ENSP00000232003,ENSP00000233242,ENSP00000236850,ENSP00000259407,ENSP00000275525,ENSP00000286479,ENSP00000301141,ENSP00000302620,ENSP00000306099,ENSP00000306361,ENSP00000327453,ENSP00000336829,ENSP00000341564,ENSP00000356671,ENSP00000356969,ENSP00000369814,ENSP00000420525,ENSP00000440689,ENSP00000463051,ENSP00000471477	ACSM2B,AGXT,AKR1C4,APOA1,APOA2,APOB,BAAT,CPB2,CYP2A6,CYP2E1,FGA,FGB,FGF21,FGG,GDF2,HRG,IGFBP1,NAT2,PAQR9,SERPINC1,TFR2	Liver	GO Biological Process
GO:0022407	regulation of cell-cell adhesion	5	366	0.0172	ENSP00000236850,ENSP00000306099,ENSP00000306361,ENSP00000308938,ENSP00000336829	APOA1,FGA,FGB,FGG,PLG	Liver	GO Biological Process
GO:0048523	negative regulation of cellular process	22	4454	0.0174	ENSP00000168148,ENSP00000181383,ENSP00000205948,ENSP00000227667,ENSP00000232003,ENSP00000234071,ENSP00000236850,ENSP00000255040,ENSP00000265029,ENSP00000265132,ENSP00000275525,ENSP00000306099,ENSP00000306361,ENSP00000308541,ENSP00000308938,ENSP00000336829,ENSP00000345968,ENSP00000356671,ENSP00000356969,ENSP00000416066,ENSP00000463051,ENSP00000471477	AMBP,APCS,APOA1,APOA2,APOC3,APOH,CPB2,F2,FETUB,FGA,FGB,FGF21,FGG,GDF2,HRG,IGFBP1,PGLYRP2,PLG,PROC,SERPINA1,SERPINC1,SPP2	Liver	GO Biological Process
GO:0043537	negative regulation of blood vessel endothelial cell migration	2	32	0.0178	ENSP00000232003,ENSP00000463051	GDF2,HRG	Liver	GO Biological Process
GO:0045923	positive regulation of fatty acid metabolic process	2	32	0.0178	ENSP00000236850,ENSP00000445002	APOA1,APOA5	Liver	GO Biological Process
GO:0006955	immune response	11	1560	0.0181	ENSP00000232003,ENSP00000255040,ENSP00000256785,ENSP00000306099,ENSP00000306361,ENSP00000308541,ENSP00000345968,ENSP00000356671,ENSP00000363079,ENSP00000394936,ENSP00000416066	APCS,CFHR5,F2,FGA,FGB,HRG,MBL2,ORM2,PGLYRP2,SERPINA1,SERPINC1	Liver	GO Biological Process
GO:0030100	regulation of endocytosis	4	229	0.0182	ENSP00000227667,ENSP00000363079,ENSP00000420525,ENSP00000445002	APOA5,APOC3,MBL2,TFR2	Liver	GO Biological Process
GO:0002698	negative regulation of immune effector process	3	113	0.0184	ENSP00000236850,ENSP00000345968,ENSP00000356969	APOA1,APOA2,PGLYRP2	Liver	GO Biological Process
GO:0009063	cellular amino acid catabolic process	3	114	0.0187	ENSP00000302620,ENSP00000373073,ENSP00000444788	AGXT,TDO2,UROC1	Liver	GO Biological Process
GO:0051130	positive regulation of cellular component organization	9	1128	0.0189	ENSP00000181383,ENSP00000232003,ENSP00000236850,ENSP00000306099,ENSP00000306361,ENSP00000336829,ENSP00000363079,ENSP00000420525,ENSP00000445002	APOA1,APOA5,CPB2,FGA,FGB,FGG,HRG,MBL2,TFR2	Liver	GO Biological Process
GO:0055114	oxidation-reduction process	8	923	0.0192	ENSP00000236850,ENSP00000242375,ENSP00000301141,ENSP00000356969,ENSP00000368066,ENSP00000369814,ENSP00000440689,ENSP00000444788	AKR1C4,AKR1D1,APOA1,APOA2,CYP2A6,CYP2E1,HAO1,TDO2	Liver	GO Biological Process
GO:0051128	regulation of cellular component organization	14	2306	0.0193	ENSP00000181383,ENSP00000227667,ENSP00000232003,ENSP00000236850,ENSP00000275525,ENSP00000306099,ENSP00000306361,ENSP00000308541,ENSP00000336829,ENSP00000356969,ENSP00000363079,ENSP00000420525,ENSP00000445002,ENSP00000463051	APOA1,APOA2,APOA5,APOC3,CPB2,F2,FGA,FGB,FGG,GDF2,HRG,IGFBP1,MBL2,TFR2	Liver	GO Biological Process
GO:0007160	cell-matrix adhesion	3	119	0.0208	ENSP00000306099,ENSP00000306361,ENSP00000336829	FGA,FGB,FGG	Liver	GO Biological Process
GO:0009617	response to bacterium	6	555	0.0208	ENSP00000233242,ENSP00000306099,ENSP00000306361,ENSP00000308541,ENSP00000345968,ENSP00000363079	APOB,F2,FGA,FGB,MBL2,PGLYRP2	Liver	GO Biological Process
GO:0050714	positive regulation of protein secretion	4	240	0.0209	ENSP00000306099,ENSP00000306361,ENSP00000336829,ENSP00000394936	FGA,FGB,FGG,ORM2	Liver	GO Biological Process
GO:0001932	regulation of protein phosphorylation	10	1370	0.021	ENSP00000232003,ENSP00000236850,ENSP00000265132,ENSP00000265983,ENSP00000306099,ENSP00000306361,ENSP00000308541,ENSP00000336829,ENSP00000463051,ENSP00000471477	AMBP,APOA1,F2,FGA,FGB,FGF21,FGG,GDF2,HPX,HRG	Liver	GO Biological Process
GO:0050680	negative regulation of epithelial cell proliferation	3	122	0.0218	ENSP00000181383,ENSP00000205948,ENSP00000463051	APOH,CPB2,GDF2	Liver	GO Biological Process
GO:0001818	negative regulation of cytokine production	4	245	0.0219	ENSP00000236850,ENSP00000308541,ENSP00000345968,ENSP00000356969	APOA1,APOA2,F2,PGLYRP2	Liver	GO Biological Process
GO:0001889	liver development	3	123	0.0219	ENSP00000181383,ENSP00000234071,ENSP00000259407	BAAT,CPB2,PROC	Liver	GO Biological Process
GO:0007162	negative regulation of cell adhesion	4	245	0.0219	ENSP00000232003,ENSP00000236850,ENSP00000308938,ENSP00000336829	APOA1,FGG,HRG,PLG	Liver	GO Biological Process
GO:0048732	gland development	5	395	0.0219	ENSP00000181383,ENSP00000234071,ENSP00000236850,ENSP00000259407,ENSP00000356671	APOA1,BAAT,CPB2,PROC,SERPINC1	Liver	GO Biological Process
GO:0050706	regulation of interleukin-1 beta secretion	2	37	0.0219	ENSP00000236850,ENSP00000394936	APOA1,ORM2	Liver	GO Biological Process
GO:0002700	regulation of production of molecular mediator of immune response	3	124	0.0223	ENSP00000236850,ENSP00000265983,ENSP00000356969	APOA1,APOA2,HPX	Liver	GO Biological Process
GO:0001937	negative regulation of endothelial cell proliferation	2	38	0.0227	ENSP00000205948,ENSP00000463051	APOH,GDF2	Liver	GO Biological Process
GO:0045807	positive regulation of endocytosis	3	129	0.0246	ENSP00000363079,ENSP00000420525,ENSP00000445002	APOA5,MBL2,TFR2	Liver	GO Biological Process
GO:0051592	response to calcium ion	3	129	0.0246	ENSP00000306099,ENSP00000306361,ENSP00000336829	FGA,FGB,FGG	Liver	GO Biological Process
GO:0032870	cellular response to hormone stimulus	6	585	0.0252	ENSP00000233242,ENSP00000275525,ENSP00000306099,ENSP00000341564,ENSP00000369814,ENSP00000471477	AKR1C4,APOB,FGB,FGF21,IGFBP1,PAQR9	Liver	GO Biological Process
GO:0006695	cholesterol biosynthetic process	2	41	0.0256	ENSP00000236850,ENSP00000445002	APOA1,APOA5	Liver	GO Biological Process
GO:0009749	response to glucose	3	133	0.0262	ENSP00000181383,ENSP00000356969,ENSP00000471477	APOA2,CPB2,FGF21	Liver	GO Biological Process
GO:0002683	negative regulation of immune system process	5	425	0.0282	ENSP00000236850,ENSP00000255040,ENSP00000265132,ENSP00000345968,ENSP00000356969	AMBP,APCS,APOA1,APOA2,PGLYRP2	Liver	GO Biological Process
GO:0001817	regulation of cytokine production	6	615	0.0305	ENSP00000236850,ENSP00000308541,ENSP00000345968,ENSP00000356969,ENSP00000394936,ENSP00000463051	APOA1,APOA2,F2,GDF2,ORM2,PGLYRP2	Liver	GO Biological Process
GO:0046164	alcohol catabolic process	2	46	0.0305	ENSP00000242375,ENSP00000368066	AKR1D1,HAO1	Liver	GO Biological Process
GO:0022604	regulation of cell morphogenesis	5	442	0.032	ENSP00000236850,ENSP00000306099,ENSP00000306361,ENSP00000308541,ENSP00000336829	APOA1,F2,FGA,FGB,FGG	Liver	GO Biological Process
GO:0032757	positive regulation of interleukin-8 production	2	48	0.0324	ENSP00000356969,ENSP00000463051	APOA2,GDF2	Liver	GO Biological Process
GO:0006956	complement activation	2	49	0.0336	ENSP00000256785,ENSP00000363079	CFHR5,MBL2	Liver	GO Biological Process
GO:0051707	response to other organism	7	835	0.0349	ENSP00000232003,ENSP00000233242,ENSP00000306099,ENSP00000306361,ENSP00000308541,ENSP00000345968,ENSP00000363079	APOB,F2,FGA,FGB,HRG,MBL2,PGLYRP2	Liver	GO Biological Process
GO:0065009	regulation of molecular function	17	3322	0.0351	ENSP00000168148,ENSP00000205948,ENSP00000227667,ENSP00000232003,ENSP00000236850,ENSP00000255040,ENSP00000256785,ENSP00000265029,ENSP00000265132,ENSP00000308541,ENSP00000356385,ENSP00000356671,ENSP00000356969,ENSP00000416066,ENSP00000445002,ENSP00000463051,ENSP00000471477	AMBP,APCS,APOA1,APOA2,APOA5,APOC3,APOH,CFHR5,F2,FETUB,FGF21,FHR2,GDF2,HRG,SERPINA1,SERPINC1,SPP2	Liver	GO Biological Process
GO:0050790	regulation of catalytic activity	13	2249	0.0353	ENSP00000168148,ENSP00000205948,ENSP00000227667,ENSP00000232003,ENSP00000236850,ENSP00000255040,ENSP00000265029,ENSP00000265132,ENSP00000308541,ENSP00000356671,ENSP00000356969,ENSP00000416066,ENSP00000445002	AMBP,APCS,APOA1,APOA2,APOA5,APOC3,APOH,F2,FETUB,HRG,SERPINA1,SERPINC1,SPP2	Liver	GO Biological Process
GO:0019748	secondary metabolic process	2	52	0.0369	ENSP00000301141,ENSP00000369814	AKR1C4,CYP2A6	Liver	GO Biological Process
GO:0006807	nitrogen compound metabolic process	33	8349	0.0372	ENSP00000168148,ENSP00000181383,ENSP00000205948,ENSP00000218099,ENSP00000227667,ENSP00000233242,ENSP00000234071,ENSP00000236850,ENSP00000255040,ENSP00000256785,ENSP00000259407,ENSP00000265132,ENSP00000265983,ENSP00000275525,ENSP00000302620,ENSP00000303246,ENSP00000306099,ENSP00000306361,ENSP00000308541,ENSP00000308938,ENSP00000327453,ENSP00000336829,ENSP00000345968,ENSP00000356671,ENSP00000356969…	ACOT12,ACSM2B,AGXT,AKR1C4,AMBP,APCS,APOA1,APOA2,APOA5,APOB,APOC3,APOH,BAAT,CFHR5,CPB2,F2,F9,FGA,FGB,FGG,GDF2,HAO1,HPX,IGFBP1,MBL2,PGLYRP2,PLG,PROC,SERPINA1,SERPINC1,SPP2,TDO2,UROC1	Liver	GO Biological Process
GO:0030198	extracellular matrix organization	4	296	0.0373	ENSP00000306099,ENSP00000306361,ENSP00000308938,ENSP00000336829	FGA,FGB,FGG,PLG	Liver	GO Biological Process
GO:0022408	negative regulation of cell-cell adhesion	3	159	0.039	ENSP00000236850,ENSP00000308938,ENSP00000336829	APOA1,FGG,PLG	Liver	GO Biological Process
GO:0042246	tissue regeneration	2	54	0.0391	ENSP00000275525,ENSP00000445002	APOA5,IGFBP1	Liver	GO Biological Process
GO:0055082	cellular chemical homeostasis	6	665	0.0413	ENSP00000181383,ENSP00000265983,ENSP00000308541,ENSP00000420525,ENSP00000463051,ENSP00000471477	CPB2,F2,FGF21,GDF2,HPX,TFR2	Liver	GO Biological Process
GO:1901361	organic cyclic compound catabolic process	5	484	0.0436	ENSP00000242375,ENSP00000265132,ENSP00000301141,ENSP00000373073,ENSP00000444788	AKR1D1,AMBP,CYP2A6,TDO2,UROC1	Liver	GO Biological Process
GO:0045087	innate immune response	6	676	0.0438	ENSP00000255040,ENSP00000256785,ENSP00000306099,ENSP00000306361,ENSP00000345968,ENSP00000363079	APCS,CFHR5,FGA,FGB,MBL2,PGLYRP2	Liver	GO Biological Process
GO:0044237	cellular metabolic process	34	8797	0.0442	ENSP00000168148,ENSP00000198801,ENSP00000205948,ENSP00000227667,ENSP00000233242,ENSP00000234071,ENSP00000236850,ENSP00000242375,ENSP00000255040,ENSP00000259407,ENSP00000265132,ENSP00000265983,ENSP00000275525,ENSP00000286479,ENSP00000301141,ENSP00000302620,ENSP00000303246,ENSP00000306361,ENSP00000308541,ENSP00000308938,ENSP00000327453,ENSP00000336829,ENSP00000345968,ENSP00000356671,ENSP00000356969…	ACOT12,ACSM2B,AGXT,AKR1C4,AKR1D1,AMBP,APCS,APOA1,APOA2,APOA5,APOB,APOC3,APOH,BAAT,CYP2A6,CYP2E1,F2,FGA,FGG,GDF2,HAO1,HPX,IGFBP1,MOGAT2,NAT2,PGLYRP2,PLG,PROC,SERPINA1,SERPINC1,SLC17A2,SPP2,TDO2,UROC1	Liver	GO Biological Process
GO:0010720	positive regulation of cell development	5	491	0.0454	ENSP00000234071,ENSP00000236850,ENSP00000306099,ENSP00000306361,ENSP00000336829	APOA1,FGA,FGB,FGG,PROC	Liver	GO Biological Process
GO:0001101	response to acid chemical	4	323	0.0476	ENSP00000233242,ENSP00000369814,ENSP00000440689,ENSP00000471477	AKR1C4,APOB,CYP2E1,FGF21	Liver	GO Biological Process
GO:0050707	regulation of cytokine secretion	3	174	0.0476	ENSP00000236850,ENSP00000356969,ENSP00000394936	APOA1,APOA2,ORM2	Liver	GO Biological Process
GO:0009719	response to endogenous stimulus	9	1353	0.0481	ENSP00000233242,ENSP00000275525,ENSP00000302620,ENSP00000306099,ENSP00000341564,ENSP00000356969,ENSP00000369814,ENSP00000463051,ENSP00000471477	AGXT,AKR1C4,APOA2,APOB,FGB,FGF21,GDF2,IGFBP1,PAQR9	Liver	GO Biological Process
GO:0032880	regulation of protein localization	7	901	0.0481	ENSP00000236850,ENSP00000306099,ENSP00000306361,ENSP00000308541,ENSP00000336829,ENSP00000356969,ENSP00000394936	APOA1,APOA2,F2,FGA,FGB,FGG,ORM2	Liver	GO Biological Process
GO:0050866	negative regulation of cell activation	3	177	0.0491	ENSP00000308541,ENSP00000336829,ENSP00000345968	F2,FGG,PGLYRP2	Liver	GO Biological Process
GO:0045597	positive regulation of cell differentiation	7	908	0.0494	ENSP00000233242,ENSP00000234071,ENSP00000236850,ENSP00000306099,ENSP00000306361,ENSP00000336829,ENSP00000463051	APOA1,APOB,FGA,FGB,FGG,GDF2,PROC	Liver	GO Biological Process
GO:0002376	immune system process	13	2370	0.0497	ENSP00000232003,ENSP00000233242,ENSP00000255040,ENSP00000256785,ENSP00000306099,ENSP00000306361,ENSP00000308541,ENSP00000336829,ENSP00000345968,ENSP00000356671,ENSP00000363079,ENSP00000394936,ENSP00000416066	APCS,APOB,CFHR5,F2,FGA,FGB,FGG,HRG,MBL2,ORM2,PGLYRP2,SERPINA1,SERPINC1	Liver	GO Biological Process
GO:0051093	negative regulation of developmental process	7	910	0.0497	ENSP00000181383,ENSP00000205948,ENSP00000232003,ENSP00000255040,ENSP00000308541,ENSP00000345968,ENSP00000463051	APCS,APOH,CPB2,F2,GDF2,HRG,PGLYRP2	Liver	GO Biological Process
GO:0019730	antimicrobial humoral response	6	143	0.00014	ENSP00000170150,ENSP00000253354,ENSP00000342082,ENSP00000357905,ENSP00000362108,ENSP00000424501	BPIFB1,BPIFB2,DMBT1,HTN1,LCN2,SLPI	Minor_Salivary_Gland	GO Biological Process
GO:0031214	biomineral tissue development	4	80	0.003	ENSP00000246895,ENSP00000341013,ENSP00000379401,ENSP00000424501	AMTN,HTN1,ODAM,STATH	Minor_Salivary_Gland	GO Biological Process
GO:0051707	response to other organism	8	835	0.0105	ENSP00000170150,ENSP00000246895,ENSP00000253354,ENSP00000296027,ENSP00000342082,ENSP00000357905,ENSP00000362108,ENSP00000424501	BPIFB1,BPIFB2,CXCL5,DMBT1,HTN1,LCN2,SLPI,STATH	Minor_Salivary_Gland	GO Biological Process
GO:0070173	regulation of enamel mineralization	2	5	0.0105	ENSP00000260228,ENSP00000341013	AMTN,MMP20	Minor_Salivary_Gland	GO Biological Process
GO:0006955	immune response	10	1560	0.0178	ENSP00000170150,ENSP00000253354,ENSP00000296027,ENSP00000342082,ENSP00000343000,ENSP00000348888,ENSP00000357905,ENSP00000362108,ENSP00000369689,ENSP00000424501	BPIFB1,BPIFB2,CALML5,CXCL5,DMBT1,HTN1,IL19,LCN2,PIGR,SLPI	Minor_Salivary_Gland	GO Biological Process
GO:0042475	odontogenesis of dentin-containing tooth	3	78	0.0238	ENSP00000260228,ENSP00000341013,ENSP00000379401	AMTN,MMP20,ODAM	Minor_Salivary_Gland	GO Biological Process
GO:0070167	regulation of biomineral tissue development	3	81	0.0238	ENSP00000246895,ENSP00000260228,ENSP00000341013	AMTN,MMP20,STATH	Minor_Salivary_Gland	GO Biological Process
GO:0002252	immune effector process	7	927	0.0499	ENSP00000245503,ENSP00000296027,ENSP00000342082,ENSP00000348888,ENSP00000357905,ENSP00000362108,ENSP00000369689	CALML5,CXCL5,DMBT1,LCN2,MYH2,PIGR,SLPI	Minor_Salivary_Gland	GO Biological Process
GO:0006952	defense response	8	1234	0.0499	ENSP00000246895,ENSP00000253354,ENSP00000296027,ENSP00000342082,ENSP00000357905,ENSP00000362108,ENSP00000379401,ENSP00000424501	BPIFB1,CXCL5,DMBT1,HTN1,LCN2,ODAM,SLPI,STATH	Minor_Salivary_Gland	GO Biological Process
GO:0042742	defense response to bacterium	4	250	0.0499	ENSP00000246895,ENSP00000342082,ENSP00000357905,ENSP00000424501	DMBT1,HTN1,SLPI,STATH	Minor_Salivary_Gland	GO Biological Process
GO:0051704	multi-organism process	11	2222	0.0499	ENSP00000170150,ENSP00000246895,ENSP00000253354,ENSP00000273936,ENSP00000296027,ENSP00000338276,ENSP00000342082,ENSP00000357905,ENSP00000362108,ENSP00000371394,ENSP00000424501	BPIFB1,BPIFB2,CABS1,CRISP1,CXCL5,DMBT1,HTN1,LCN2,SLPI,STATH,SYT8	Minor_Salivary_Gland	GO Biological Process
GO:0003012	muscle system process	24	291	9.11e-28	ENSP00000241651,ENSP00000250003,ENSP00000258385,ENSP00000284669,ENSP00000300961,ENSP00000307280,ENSP00000312675,ENSP00000325239,ENSP00000329200,ENSP00000339867,ENSP00000350332,ENSP00000352608,ENSP00000354488,ENSP00000355192,ENSP00000361636,ENSP00000363390,ENSP00000365162,ENSP00000371331,ENSP00000374145,ENSP00000400908,ENSP00000414670,ENSP00000422007,ENSP00000467141,ENSP00000484342	ACTN3,CACNA1S,CHRND,CHRNG,CLCN1,JSRP1,KLHL41,LMOD3,MYBPC1,MYBPC2,MYL1,MYLK2,MYLPF,MYOD1,MYOG,NEB,RYR1,STAC3,TNNC2,TNNI1,TNNI2,TRIM63,TRIM72,TTN	Muscle	GO Biological Process
GO:0006936	muscle contraction	22	244	3.77e-26	ENSP00000258385,ENSP00000284669,ENSP00000300961,ENSP00000307280,ENSP00000312675,ENSP00000325239,ENSP00000329200,ENSP00000339867,ENSP00000350332,ENSP00000352608,ENSP00000354488,ENSP00000355192,ENSP00000361636,ENSP00000363390,ENSP00000365162,ENSP00000371331,ENSP00000374145,ENSP00000400908,ENSP00000414670,ENSP00000422007,ENSP00000467141,ENSP00000484342	ACTN3,CACNA1S,CHRND,CHRNG,CLCN1,JSRP1,KLHL41,LMOD3,MYBPC1,MYBPC2,MYL1,MYLK2,MYLPF,NEB,RYR1,STAC3,TNNC2,TNNI1,TNNI2,TRIM63,TRIM72,TTN	Muscle	GO Biological Process
GO:0061061	muscle structure development	21	457	3.89e-19	ENSP00000228644,ENSP00000228837,ENSP00000241651,ENSP00000250003,ENSP00000258385,ENSP00000284669,ENSP00000287777,ENSP00000296098,ENSP00000312675,ENSP00000325239,ENSP00000329200,ENSP00000350332,ENSP00000352608,ENSP00000354488,ENSP00000357057,ENSP00000365162,ENSP00000400908,ENSP00000414670,ENSP00000451575,ENSP00000467141,ENSP00000484342	ASB2,CASQ1,CHRND,FGF6,KLHL40,KLHL41,LMOD3,MYBPC1,MYBPC2,MYF5,MYLK2,MYLPF,MYOD1,MYOG,NEB,RYR1,STAC3,TNNI1,TRIM54,TRIM72,TTN	Muscle	GO Biological Process
GO:0007517	muscle organ development	17	287	8.43e-17	ENSP00000228644,ENSP00000241651,ENSP00000250003,ENSP00000258385,ENSP00000284669,ENSP00000287777,ENSP00000312675,ENSP00000325239,ENSP00000329200,ENSP00000352608,ENSP00000354488,ENSP00000357057,ENSP00000365162,ENSP00000414670,ENSP00000451575,ENSP00000467141,ENSP00000484342	ASB2,CASQ1,CHRND,KLHL40,KLHL41,LMOD3,MYF5,MYLK2,MYLPF,MYOD1,MYOG,NEB,RYR1,STAC3,TNNI1,TRIM72,TTN	Muscle	GO Biological Process
GO:0006941	striated muscle contraction	13	111	4.83e-16	ENSP00000258385,ENSP00000284669,ENSP00000300961,ENSP00000307280,ENSP00000329200,ENSP00000350332,ENSP00000354488,ENSP00000361636,ENSP00000365162,ENSP00000371331,ENSP00000400908,ENSP00000414670,ENSP00000467141	CHRND,JSRP1,KLHL41,LMOD3,MYBPC1,MYBPC2,MYL1,MYLK2,STAC3,TNNC2,TNNI1,TNNI2,TTN	Muscle	GO Biological Process
GO:0007519	skeletal muscle tissue development	13	122	1.26e-15	ENSP00000228644,ENSP00000241651,ENSP00000250003,ENSP00000258385,ENSP00000284669,ENSP00000287777,ENSP00000325239,ENSP00000329200,ENSP00000352608,ENSP00000357057,ENSP00000365162,ENSP00000414670,ENSP00000451575	ASB2,CASQ1,CHRND,KLHL40,KLHL41,LMOD3,MYF5,MYLK2,MYLPF,MYOD1,MYOG,RYR1,STAC3	Muscle	GO Biological Process
GO:0014706	striated muscle tissue development	15	271	1.96e-14	ENSP00000228644,ENSP00000241651,ENSP00000250003,ENSP00000258385,ENSP00000284669,ENSP00000287777,ENSP00000325239,ENSP00000329200,ENSP00000352608,ENSP00000354488,ENSP00000357057,ENSP00000365162,ENSP00000414670,ENSP00000451575,ENSP00000467141	ASB2,CASQ1,CHRND,KLHL40,KLHL41,LMOD3,MYF5,MYLK2,MYLPF,MYOD1,MYOG,RYR1,STAC3,TNNI1,TTN	Muscle	GO Biological Process
GO:0055001	muscle cell development	12	137	1.45e-13	ENSP00000241651,ENSP00000250003,ENSP00000284669,ENSP00000287777,ENSP00000296098,ENSP00000329200,ENSP00000350332,ENSP00000352608,ENSP00000357057,ENSP00000400908,ENSP00000414670,ENSP00000467141	CASQ1,KLHL40,KLHL41,LMOD3,MYBPC1,MYBPC2,MYOD1,MYOG,RYR1,STAC3,TRIM54,TTN	Muscle	GO Biological Process
GO:0030049	muscle filament sliding	9	38	1.83e-13	ENSP00000307280,ENSP00000350332,ENSP00000354488,ENSP00000361636,ENSP00000371331,ENSP00000400908,ENSP00000422007,ENSP00000467141,ENSP00000484342	ACTN3,MYBPC1,MYBPC2,MYL1,NEB,TNNC2,TNNI1,TNNI2,TTN	Muscle	GO Biological Process
GO:0042692	muscle cell differentiation	13	230	1.32e-12	ENSP00000228644,ENSP00000241651,ENSP00000250003,ENSP00000284669,ENSP00000287777,ENSP00000296098,ENSP00000329200,ENSP00000350332,ENSP00000352608,ENSP00000357057,ENSP00000400908,ENSP00000414670,ENSP00000467141	CASQ1,KLHL40,KLHL41,LMOD3,MYBPC1,MYBPC2,MYF5,MYOD1,MYOG,RYR1,STAC3,TRIM54,TTN	Muscle	GO Biological Process
GO:0055002	striated muscle cell development	11	121	1.32e-12	ENSP00000241651,ENSP00000250003,ENSP00000284669,ENSP00000287777,ENSP00000329200,ENSP00000350332,ENSP00000352608,ENSP00000357057,ENSP00000400908,ENSP00000414670,ENSP00000467141	CASQ1,KLHL40,KLHL41,LMOD3,MYBPC1,MYBPC2,MYOD1,MYOG,RYR1,STAC3,TTN	Muscle	GO Biological Process
GO:0003008	system process	25	1827	5.46e-12	ENSP00000241651,ENSP00000250003,ENSP00000258385,ENSP00000284669,ENSP00000300961,ENSP00000307280,ENSP00000312675,ENSP00000325239,ENSP00000329200,ENSP00000339867,ENSP00000350332,ENSP00000352608,ENSP00000354488,ENSP00000355192,ENSP00000361636,ENSP00000363390,ENSP00000365162,ENSP00000371331,ENSP00000374145,ENSP00000400908,ENSP00000414670,ENSP00000422007,ENSP00000432651,ENSP00000467141,ENSP00000484342	ACTN3,CACNA1S,CHRND,CHRNG,CLCN1,JSRP1,KLHL41,LMOD3,MYBPC1,MYBPC2,MYL1,MYLK2,MYLPF,MYOD1,MYOG,NEB,RYR1,SMTNL1,STAC3,TNNC2,TNNI1,TNNI2,TRIM63,TRIM72,TTN	Muscle	GO Biological Process
GO:0048747	muscle fiber development	8	43	2.85e-11	ENSP00000241651,ENSP00000250003,ENSP00000284669,ENSP00000287777,ENSP00000329200,ENSP00000352608,ENSP00000414670,ENSP00000467141	KLHL40,KLHL41,LMOD3,MYOD1,MYOG,RYR1,STAC3,TTN	Muscle	GO Biological Process
GO:0048741	skeletal muscle fiber development	7	23	4.26e-11	ENSP00000241651,ENSP00000250003,ENSP00000284669,ENSP00000287777,ENSP00000329200,ENSP00000352608,ENSP00000414670	KLHL40,KLHL41,LMOD3,MYOD1,MYOG,RYR1,STAC3	Muscle	GO Biological Process
GO:0035914	skeletal muscle cell differentiation	7	52	5.23e-09	ENSP00000228644,ENSP00000241651,ENSP00000250003,ENSP00000284669,ENSP00000287777,ENSP00000365162,ENSP00000451575	ASB2,KLHL40,KLHL41,MYF5,MYLK2,MYOD1,MYOG	Muscle	GO Biological Process
GO:0003009	skeletal muscle contraction	6	28	9.22e-09	ENSP00000258385,ENSP00000300961,ENSP00000329200,ENSP00000354488,ENSP00000361636,ENSP00000371331	CHRND,JSRP1,STAC3,TNNC2,TNNI1,TNNI2	Muscle	GO Biological Process
GO:0014874	response to stimulus involved in regulation of muscle adaptation	5	16	5.78e-08	ENSP00000241651,ENSP00000357057,ENSP00000363390,ENSP00000397133,ENSP00000422007	ACTN3,CASQ1,MYOG,PRKAG3,TRIM63	Muscle	GO Biological Process
GO:0030029	actin filament-based process	12	493	8.9e-08	ENSP00000284669,ENSP00000307280,ENSP00000350332,ENSP00000354488,ENSP00000357057,ENSP00000361636,ENSP00000371331,ENSP00000400908,ENSP00000414670,ENSP00000422007,ENSP00000467141,ENSP00000484342	ACTN3,CASQ1,KLHL41,LMOD3,MYBPC1,MYBPC2,MYL1,NEB,TNNC2,TNNI1,TNNI2,TTN	Muscle	GO Biological Process
GO:0090257	regulation of muscle system process	9	224	1.74e-07	ENSP00000241651,ENSP00000354488,ENSP00000357057,ENSP00000361636,ENSP00000363390,ENSP00000365162,ENSP00000371331,ENSP00000397133,ENSP00000422007	ACTN3,CASQ1,MYLK2,MYOG,PRKAG3,TNNC2,TNNI1,TNNI2,TRIM63	Muscle	GO Biological Process
GO:0048641	regulation of skeletal muscle tissue development	6	52	2.12e-07	ENSP00000228644,ENSP00000241651,ENSP00000250003,ENSP00000284669,ENSP00000414670,ENSP00000422007	ACTN3,KLHL41,LMOD3,MYF5,MYOD1,MYOG	Muscle	GO Biological Process
GO:0030239	myofibril assembly	6	59	4.14e-07	ENSP00000284669,ENSP00000350332,ENSP00000357057,ENSP00000400908,ENSP00000414670,ENSP00000467141	CASQ1,KLHL41,LMOD3,MYBPC1,MYBPC2,TTN	Muscle	GO Biological Process
GO:0048643	positive regulation of skeletal muscle tissue development	5	27	4.73e-07	ENSP00000228644,ENSP00000241651,ENSP00000250003,ENSP00000414670,ENSP00000422007	ACTN3,LMOD3,MYF5,MYOD1,MYOG	Muscle	GO Biological Process
GO:0048743	positive regulation of skeletal muscle fiber development	4	8	5.2e-07	ENSP00000228644,ENSP00000241651,ENSP00000250003,ENSP00000414670	LMOD3,MYF5,MYOD1,MYOG	Muscle	GO Biological Process
GO:0009888	tissue development	18	1626	7.93e-07	ENSP00000228644,ENSP00000228837,ENSP00000241651,ENSP00000250003,ENSP00000258385,ENSP00000284669,ENSP00000287777,ENSP00000324105,ENSP00000325239,ENSP00000329200,ENSP00000352608,ENSP00000354488,ENSP00000357057,ENSP00000365162,ENSP00000386376,ENSP00000414670,ENSP00000451575,ENSP00000467141	ASB2,CASQ1,CHRND,ENO3,FGF6,KLHL40,KLHL41,KRTAP19-3,LMOD3,MYF5,MYLK2,MYLPF,MYOD1,MYOG,RYR1,STAC3,TNNI1,TTN	Muscle	GO Biological Process
GO:0043501	skeletal muscle adaptation	4	11	1.35e-06	ENSP00000241651,ENSP00000250003,ENSP00000363390,ENSP00000422007	ACTN3,MYOD1,MYOG,TRIM63	Muscle	GO Biological Process
GO:0044057	regulation of system process	11	516	1.35e-06	ENSP00000241651,ENSP00000352608,ENSP00000354488,ENSP00000357057,ENSP00000361636,ENSP00000363390,ENSP00000365162,ENSP00000371331,ENSP00000397133,ENSP00000422007,ENSP00000432651	ACTN3,CASQ1,MYLK2,MYOG,PRKAG3,RYR1,SMTNL1,TNNC2,TNNI1,TNNI2,TRIM63	Muscle	GO Biological Process
GO:0045214	sarcomere organization	5	38	1.87e-06	ENSP00000284669,ENSP00000350332,ENSP00000357057,ENSP00000400908,ENSP00000467141	CASQ1,KLHL41,MYBPC1,MYBPC2,TTN	Muscle	GO Biological Process
GO:0043502	regulation of muscle adaptation	6	81	1.93e-06	ENSP00000241651,ENSP00000354488,ENSP00000357057,ENSP00000363390,ENSP00000397133,ENSP00000422007	ACTN3,CASQ1,MYOG,PRKAG3,TNNI1,TRIM63	Muscle	GO Biological Process
GO:0032501	multicellular organismal process	34	6507	3.35e-06	ENSP00000228644,ENSP00000228837,ENSP00000241651,ENSP00000250003,ENSP00000258385,ENSP00000284669,ENSP00000287777,ENSP00000296098,ENSP00000300961,ENSP00000307280,ENSP00000312675,ENSP00000325239,ENSP00000329200,ENSP00000339867,ENSP00000345849,ENSP00000350332,ENSP00000352608,ENSP00000354488,ENSP00000355192,ENSP00000357057,ENSP00000357810,ENSP00000361636,ENSP00000363390,ENSP00000365162,ENSP00000371331…	ACTN3,ASB2,CACNA1S,CASQ1,CHRND,CHRNG,CLCN1,FGF6,JSRP1,KLHL40,KLHL41,KRTAP19-3,LINGO4,LMOD3,MYBPC1,MYBPC2,MYF5,MYL1,MYLK2,MYLPF,MYOD1,MYOG,NEB,RYR1,SMTNL1,SPAM1,STAC3,TNNC2,TNNI1,TNNI2,TRIM54,TRIM63,TRIM72,TTN	Muscle	GO Biological Process
GO:0010830	regulation of myotube differentiation	5	55	9.07e-06	ENSP00000228644,ENSP00000241651,ENSP00000250003,ENSP00000312675,ENSP00000414670	LMOD3,MYF5,MYOD1,MYOG,TRIM72	Muscle	GO Biological Process
GO:0007274	neuromuscular synaptic transmission	4	28	2.4e-05	ENSP00000258385,ENSP00000329200,ENSP00000365162,ENSP00000374145	CHRND,CHRNG,MYLK2,STAC3	Muscle	GO Biological Process
GO:0060048	cardiac muscle contraction	5	73	2.81e-05	ENSP00000307280,ENSP00000354488,ENSP00000365162,ENSP00000371331,ENSP00000467141	MYL1,MYLK2,TNNI1,TNNI2,TTN	Muscle	GO Biological Process
GO:0014732	skeletal muscle atrophy	3	8	4.46e-05	ENSP00000241651,ENSP00000363390,ENSP00000422007	ACTN3,MYOG,TRIM63	Muscle	GO Biological Process
GO:0006937	regulation of muscle contraction	6	156	5.21e-05	ENSP00000354488,ENSP00000357057,ENSP00000361636,ENSP00000365162,ENSP00000371331,ENSP00000422007	ACTN3,CASQ1,MYLK2,TNNC2,TNNI1,TNNI2	Muscle	GO Biological Process
GO:0045445	myoblast differentiation	4	38	6.24e-05	ENSP00000228837,ENSP00000241651,ENSP00000250003,ENSP00000451575	ASB2,FGF6,MYOD1,MYOG	Muscle	GO Biological Process
GO:0014894	response to denervation involved in regulation of muscle adaptation	3	10	7.17e-05	ENSP00000241651,ENSP00000357057,ENSP00000422007	ACTN3,CASQ1,MYOG	Muscle	GO Biological Process
GO:0071688	striated muscle myosin thick filament assembly	3	13	0.00013	ENSP00000350332,ENSP00000400908,ENSP00000467141	MYBPC1,MYBPC2,TTN	Muscle	GO Biological Process
GO:0042693	muscle cell fate commitment	3	15	0.00017	ENSP00000228644,ENSP00000241651,ENSP00000250003	MYF5,MYOD1,MYOG	Muscle	GO Biological Process
GO:0045661	regulation of myoblast differentiation	4	54	0.00019	ENSP00000228644,ENSP00000241651,ENSP00000250003,ENSP00000284669	KLHL41,MYF5,MYOD1,MYOG	Muscle	GO Biological Process
GO:1901741	positive regulation of myoblast fusion	3	18	0.00027	ENSP00000228644,ENSP00000241651,ENSP00000250003	MYF5,MYOD1,MYOG	Muscle	GO Biological Process
GO:0048513	animal organ development	19	2926	0.00045	ENSP00000228644,ENSP00000228837,ENSP00000241651,ENSP00000250003,ENSP00000258385,ENSP00000284669,ENSP00000287777,ENSP00000312675,ENSP00000325239,ENSP00000329200,ENSP00000352608,ENSP00000354488,ENSP00000357057,ENSP00000365162,ENSP00000386376,ENSP00000414670,ENSP00000451575,ENSP00000467141,ENSP00000484342	ASB2,CASQ1,CHRND,FGF6,KLHL40,KLHL41,KRTAP19-3,LMOD3,MYF5,MYLK2,MYLPF,MYOD1,MYOG,NEB,RYR1,STAC3,TNNI1,TRIM72,TTN	Muscle	GO Biological Process
GO:0045663	positive regulation of myoblast differentiation	3	23	0.0005	ENSP00000228644,ENSP00000241651,ENSP00000250003	MYF5,MYOD1,MYOG	Muscle	GO Biological Process
GO:0060415	muscle tissue morphogenesis	4	74	0.00056	ENSP00000228644,ENSP00000354488,ENSP00000365162,ENSP00000467141	MYF5,MYLK2,TNNI1,TTN	Muscle	GO Biological Process
GO:0048468	cell development	13	1493	0.00065	ENSP00000241651,ENSP00000250003,ENSP00000284669,ENSP00000287777,ENSP00000296098,ENSP00000329200,ENSP00000350332,ENSP00000352608,ENSP00000357057,ENSP00000357810,ENSP00000400908,ENSP00000414670,ENSP00000467141	CASQ1,KLHL40,KLHL41,LINGO4,LMOD3,MYBPC1,MYBPC2,MYOD1,MYOG,RYR1,STAC3,TRIM54,TTN	Muscle	GO Biological Process
GO:0014873	response to muscle activity involved in regulation of muscle adaptation	2	3	0.00078	ENSP00000241651,ENSP00000397133	MYOG,PRKAG3	Muscle	GO Biological Process
GO:0043403	skeletal muscle tissue regeneration	3	29	0.00086	ENSP00000241651,ENSP00000250003,ENSP00000324105	ENO3,MYOD1,MYOG	Muscle	GO Biological Process
GO:0014878	response to electrical stimulus involved in regulation of muscle adaptation	2	4	0.0011	ENSP00000241651,ENSP00000363390	MYOG,TRIM63	Muscle	GO Biological Process
GO:0030240	skeletal muscle thin filament assembly	2	6	0.0021	ENSP00000414670,ENSP00000467141	LMOD3,TTN	Muscle	GO Biological Process
GO:0048646	anatomical structure formation involved in morphogenesis	9	831	0.0022	ENSP00000228644,ENSP00000228837,ENSP00000250003,ENSP00000284669,ENSP00000350332,ENSP00000357057,ENSP00000400908,ENSP00000414670,ENSP00000467141	CASQ1,FGF6,KLHL41,LMOD3,MYBPC1,MYBPC2,MYF5,MYOD1,TTN	Muscle	GO Biological Process
GO:0014883	transition between fast and slow fiber	2	7	0.0026	ENSP00000354488,ENSP00000422007	ACTN3,TNNI1	Muscle	GO Biological Process
GO:0071313	cellular response to caffeine	2	8	0.0032	ENSP00000352608,ENSP00000355192	CACNA1S,RYR1	Muscle	GO Biological Process
GO:0008015	blood circulation	6	373	0.0037	ENSP00000307280,ENSP00000354488,ENSP00000365162,ENSP00000371331,ENSP00000432651,ENSP00000467141	MYL1,MYLK2,SMTNL1,TNNI1,TNNI2,TTN	Muscle	GO Biological Process
GO:0048856	anatomical structure development	24	5085	0.0038	ENSP00000228644,ENSP00000228837,ENSP00000241651,ENSP00000250003,ENSP00000258385,ENSP00000284669,ENSP00000287777,ENSP00000296098,ENSP00000312675,ENSP00000324105,ENSP00000325239,ENSP00000329200,ENSP00000350332,ENSP00000352608,ENSP00000354488,ENSP00000357057,ENSP00000357810,ENSP00000365162,ENSP00000386376,ENSP00000400908,ENSP00000414670,ENSP00000451575,ENSP00000467141,ENSP00000484342	ASB2,CASQ1,CHRND,ENO3,FGF6,KLHL40,KLHL41,KRTAP19-3,LINGO4,LMOD3,MYBPC1,MYBPC2,MYF5,MYLK2,MYLPF,MYOD1,MYOG,NEB,RYR1,STAC3,TNNI1,TRIM54,TRIM72,TTN	Muscle	GO Biological Process
GO:0014819	regulation of skeletal muscle contraction	2	12	0.006	ENSP00000357057,ENSP00000422007	ACTN3,CASQ1	Muscle	GO Biological Process
GO:0030812	negative regulation of nucleotide catabolic process	2	12	0.006	ENSP00000241651,ENSP00000422007	ACTN3,MYOG	Muscle	GO Biological Process
GO:0045820	negative regulation of glycolytic process	2	12	0.006	ENSP00000241651,ENSP00000422007	ACTN3,MYOG	Muscle	GO Biological Process
GO:0051198	negative regulation of coenzyme metabolic process	2	12	0.006	ENSP00000241651,ENSP00000422007	ACTN3,MYOG	Muscle	GO Biological Process
GO:0055008	cardiac muscle tissue morphogenesis	3	63	0.0061	ENSP00000354488,ENSP00000365162,ENSP00000467141	MYLK2,TNNI1,TTN	Muscle	GO Biological Process
GO:0034765	regulation of ion transmembrane transport	6	434	0.0072	ENSP00000221444,ENSP00000300961,ENSP00000329200,ENSP00000339867,ENSP00000355192,ENSP00000357057	CACNA1S,CASQ1,CLCN1,JSRP1,KCNA7,STAC3	Muscle	GO Biological Process
GO:2000291	regulation of myoblast proliferation	2	14	0.0072	ENSP00000250003,ENSP00000284669	KLHL41,MYOD1	Muscle	GO Biological Process
GO:2001170	negative regulation of ATP biosynthetic process	2	15	0.0081	ENSP00000241651,ENSP00000422007	ACTN3,MYOG	Muscle	GO Biological Process
GO:0009653	anatomical structure morphogenesis	13	1992	0.0083	ENSP00000228644,ENSP00000228837,ENSP00000250003,ENSP00000284669,ENSP00000350332,ENSP00000352608,ENSP00000354488,ENSP00000357057,ENSP00000357810,ENSP00000365162,ENSP00000400908,ENSP00000414670,ENSP00000467141	CASQ1,FGF6,KLHL41,LINGO4,LMOD3,MYBPC1,MYBPC2,MYF5,MYLK2,MYOD1,RYR1,TNNI1,TTN	Muscle	GO Biological Process
GO:0030154	cell differentiation	18	3457	0.0091	ENSP00000228644,ENSP00000228837,ENSP00000241651,ENSP00000250003,ENSP00000284669,ENSP00000287777,ENSP00000296098,ENSP00000329200,ENSP00000350332,ENSP00000352608,ENSP00000357057,ENSP00000357810,ENSP00000365162,ENSP00000386376,ENSP00000400908,ENSP00000414670,ENSP00000451575,ENSP00000467141	ASB2,CASQ1,FGF6,KLHL40,KLHL41,KRTAP19-3,LINGO4,LMOD3,MYBPC1,MYBPC2,MYF5,MYLK2,MYOD1,MYOG,RYR1,STAC3,TRIM54,TTN	Muscle	GO Biological Process
GO:0002082	regulation of oxidative phosphorylation	2	17	0.0096	ENSP00000241651,ENSP00000422007	ACTN3,MYOG	Muscle	GO Biological Process
GO:0048731	system development	20	4144	0.0105	ENSP00000228644,ENSP00000228837,ENSP00000241651,ENSP00000250003,ENSP00000258385,ENSP00000284669,ENSP00000287777,ENSP00000312675,ENSP00000325239,ENSP00000329200,ENSP00000352608,ENSP00000354488,ENSP00000357057,ENSP00000357810,ENSP00000365162,ENSP00000386376,ENSP00000414670,ENSP00000451575,ENSP00000467141,ENSP00000484342	ASB2,CASQ1,CHRND,FGF6,KLHL40,KLHL41,KRTAP19-3,LINGO4,LMOD3,MYF5,MYLK2,MYLPF,MYOD1,MYOG,NEB,RYR1,STAC3,TNNI1,TRIM72,TTN	Muscle	GO Biological Process
GO:0001502	cartilage condensation	2	20	0.0123	ENSP00000228644,ENSP00000228837	FGF6,MYF5	Muscle	GO Biological Process
GO:0006942	regulation of striated muscle contraction	3	88	0.0133	ENSP00000354488,ENSP00000357057,ENSP00000422007	ACTN3,CASQ1,TNNI1	Muscle	GO Biological Process
GO:1903579	negative regulation of ATP metabolic process	2	21	0.0133	ENSP00000241651,ENSP00000422007	ACTN3,MYOG	Muscle	GO Biological Process
GO:0007015	actin filament organization	4	200	0.014	ENSP00000350332,ENSP00000400908,ENSP00000414670,ENSP00000467141	LMOD3,MYBPC1,MYBPC2,TTN	Muscle	GO Biological Process
GO:1901019	regulation of calcium ion transmembrane transporter activity	3	91	0.0142	ENSP00000300961,ENSP00000329200,ENSP00000357057	CASQ1,JSRP1,STAC3	Muscle	GO Biological Process
GO:0050848	regulation of calcium-mediated signaling	3	95	0.0156	ENSP00000300961,ENSP00000363259,ENSP00000422007	ACTN3,C10orf71,JSRP1	Muscle	GO Biological Process
GO:0032989	cellular component morphogenesis	7	720	0.0158	ENSP00000284669,ENSP00000350332,ENSP00000357057,ENSP00000357810,ENSP00000400908,ENSP00000414670,ENSP00000467141	CASQ1,KLHL41,LINGO4,LMOD3,MYBPC1,MYBPC2,TTN	Muscle	GO Biological Process
GO:0009168	purine ribonucleoside monophosphate biosynthetic process	3	98	0.0165	ENSP00000324105,ENSP00000397133,ENSP00000430075	AMPD1,ENO3,PRKAG3	Muscle	GO Biological Process
GO:0051239	regulation of multicellular organismal process	15	2788	0.0176	ENSP00000228644,ENSP00000241651,ENSP00000250003,ENSP00000284669,ENSP00000352608,ENSP00000354488,ENSP00000357057,ENSP00000361636,ENSP00000363390,ENSP00000365162,ENSP00000371331,ENSP00000397133,ENSP00000414670,ENSP00000422007,ENSP00000432651	ACTN3,CASQ1,KLHL41,LMOD3,MYF5,MYLK2,MYOD1,MYOG,PRKAG3,RYR1,SMTNL1,TNNC2,TNNI1,TNNI2,TRIM63	Muscle	GO Biological Process
GO:0007275	multicellular organism development	21	4726	0.019	ENSP00000228644,ENSP00000228837,ENSP00000241651,ENSP00000250003,ENSP00000258385,ENSP00000284669,ENSP00000287777,ENSP00000296098,ENSP00000312675,ENSP00000325239,ENSP00000329200,ENSP00000352608,ENSP00000354488,ENSP00000357057,ENSP00000357810,ENSP00000365162,ENSP00000386376,ENSP00000414670,ENSP00000451575,ENSP00000467141,ENSP00000484342	ASB2,CASQ1,CHRND,FGF6,KLHL40,KLHL41,KRTAP19-3,LINGO4,LMOD3,MYF5,MYLK2,MYLPF,MYOD1,MYOG,NEB,RYR1,STAC3,TNNI1,TRIM54,TRIM72,TTN	Muscle	GO Biological Process
GO:0016052	carbohydrate catabolic process	3	104	0.019	ENSP00000164139,ENSP00000324105,ENSP00000397133	ENO3,PRKAG3,PYGM	Muscle	GO Biological Process
GO:0003007	heart morphogenesis	4	235	0.0224	ENSP00000352608,ENSP00000354488,ENSP00000365162,ENSP00000467141	MYLK2,RYR1,TNNI1,TTN	Muscle	GO Biological Process
GO:0051282	regulation of sequestering of calcium ion	3	113	0.0231	ENSP00000300961,ENSP00000352608,ENSP00000357057	CASQ1,JSRP1,RYR1	Muscle	GO Biological Process
GO:0090407	organophosphate biosynthetic process	6	577	0.0231	ENSP00000228837,ENSP00000277517,ENSP00000324105,ENSP00000397133,ENSP00000398861,ENSP00000430075	AMPD1,ENO3,FGF6,IDI2,IP6K3,PRKAG3	Muscle	GO Biological Process
GO:0007271	synaptic transmission, cholinergic	2	31	0.0235	ENSP00000258385,ENSP00000374145	CHRND,CHRNG	Muscle	GO Biological Process
GO:1903580	positive regulation of ATP metabolic process	2	33	0.0262	ENSP00000241651,ENSP00000422007	ACTN3,MYOG	Muscle	GO Biological Process
GO:0070884	regulation of calcineurin-NFAT signaling cascade	2	34	0.0271	ENSP00000363259,ENSP00000422007	ACTN3,C10orf71	Muscle	GO Biological Process
GO:0071392	cellular response to estradiol stimulus	2	36	0.0298	ENSP00000241651,ENSP00000250003	MYOD1,MYOG	Muscle	GO Biological Process
GO:0006096	glycolytic process	2	38	0.0325	ENSP00000324105,ENSP00000397133	ENO3,PRKAG3	Muscle	GO Biological Process
GO:1901021	positive regulation of calcium ion transmembrane transporter activity	2	38	0.0325	ENSP00000329200,ENSP00000357057	CASQ1,STAC3	Muscle	GO Biological Process
GO:0006757	ATP generation from ADP	2	39	0.0332	ENSP00000324105,ENSP00000397133	ENO3,PRKAG3	Muscle	GO Biological Process
GO:0042866	pyruvate biosynthetic process	2	42	0.0379	ENSP00000324105,ENSP00000397133	ENO3,PRKAG3	Muscle	GO Biological Process
GO:0005977	glycogen metabolic process	2	47	0.0438	ENSP00000164139,ENSP00000397133	PRKAG3,PYGM	Muscle	GO Biological Process
GO:2001257	regulation of cation channel activity	3	152	0.0438	ENSP00000300961,ENSP00000329200,ENSP00000357057	CASQ1,JSRP1,STAC3	Muscle	GO Biological Process
GO:0035094	response to nicotine	2	49	0.0454	ENSP00000258385,ENSP00000374145	CHRND,CHRNG	Muscle	GO Biological Process
GO:0042552	myelination	5	93	0.00026	ENSP00000266991,ENSP00000329170,ENSP00000362103,ENSP00000363513,ENSP00000432943	DHH,MPZ,NCMAP,POU3F1,POU3F2	Nerve	GO Biological Process
GO:0021782	glial cell development	4	91	0.0017	ENSP00000329170,ENSP00000355370,ENSP00000362103,ENSP00000363513	CNTF,NCMAP,POU3F1,POU3F2	Nerve	GO Biological Process
GO:0022011	myelination in peripheral nervous system	3	24	0.0017	ENSP00000329170,ENSP00000362103,ENSP00000363513	NCMAP,POU3F1,POU3F2	Nerve	GO Biological Process
GO:0007586	digestion	8	104	7.66e-08	ENSP00000259938,ENSP00000303963,ENSP00000354280,ENSP00000354294,ENSP00000358223,ENSP00000361151,ENSP00000481450,ENSP00000485444	AMY2A,CEL,CLPS,CTRB1,CTRB2,PNLIP,PRSS3,PRSS3P2	Pancreas	GO Biological Process
GO:0009235	cobalamin metabolic process	4	21	9.65e-05	ENSP00000303963,ENSP00000354280,ENSP00000354294,ENSP00000365116	CTRB1,CTRB2,CTRC,PRSS3	Pancreas	GO Biological Process
GO:0006508	proteolysis	13	1203	0.00026	ENSP00000011292,ENSP00000222481,ENSP00000290122,ENSP00000303963,ENSP00000338369,ENSP00000354280,ENSP00000354294,ENSP00000365075,ENSP00000365116,ENSP00000370962,ENSP00000384957,ENSP00000458537,ENSP00000485444	CELA2B,CELA3A,CELA3B,CPA1,CPA2,CTRB1,CTRB2,CTRC,CTRL,F11,GGT6,PRSS3,PRSS3P2	Pancreas	GO Biological Process
GO:0030299	intestinal cholesterol absorption	2	9	0.0301	ENSP00000358223,ENSP00000361151	CEL,PNLIP	Pancreas	GO Biological Process
GO:0022617	extracellular matrix disassembly	3	58	0.0316	ENSP00000303963,ENSP00000354294,ENSP00000485444	CTRB1,CTRB2,PRSS3P2	Pancreas	GO Biological Process
GO:0060126	somatotropin secreting cell differentiation	3	5	0.00015	ENSP00000311290,ENSP00000320180,ENSP00000342931	GHRHR,POU1F1,PROP1	Pituitary	GO Biological Process
GO:0010469	regulation of signaling receptor activity	8	577	0.00048	ENSP00000221421,ENSP00000300105,ENSP00000309524,ENSP00000312673,ENSP00000316416,ENSP00000333157,ENSP00000359940,ENSP00000384092	CACNG2,CSH1,CSHL1,GH1,GH2,IGSF1,LHB,POMC	Pituitary	GO Biological Process
GO:0035270	endocrine system development	5	120	0.00048	ENSP00000252971,ENSP00000266744,ENSP00000311290,ENSP00000320180,ENSP00000342931	ASCL1,GHRHR,MNX1,POU1F1,PROP1	Pituitary	GO Biological Process
GO:0060397	growth hormone receptor signaling pathway via JAK-STAT	3	13	0.00048	ENSP00000312673,ENSP00000316416,ENSP00000333157	CSH1,GH1,GH2	Pituitary	GO Biological Process
GO:0043567	regulation of insulin-like growth factor receptor signaling pathway	3	23	0.00086	ENSP00000312673,ENSP00000320180,ENSP00000342931	GH1,GHRHR,POU1F1	Pituitary	GO Biological Process
GO:0060133	somatotropin secreting cell development	2	2	0.0013	ENSP00000320180,ENSP00000342931	GHRHR,POU1F1	Pituitary	GO Biological Process
GO:0040018	positive regulation of multicellular organism growth	3	33	0.0017	ENSP00000312673,ENSP00000320180,ENSP00000342931	GH1,GHRHR,POU1F1	Pituitary	GO Biological Process
GO:0007259	receptor signaling pathway via JAK-STAT	3	41	0.0029	ENSP00000312673,ENSP00000316416,ENSP00000333157	CSH1,GH1,GH2	Pituitary	GO Biological Process
GO:0048639	positive regulation of developmental growth	4	165	0.0066	ENSP00000312673,ENSP00000320180,ENSP00000342931,ENSP00000429562	GH1,GHRHR,POU1F1,UNC13A	Pituitary	GO Biological Process
GO:0001708	cell fate specification	3	72	0.0095	ENSP00000252971,ENSP00000266744,ENSP00000342931	ASCL1,MNX1,POU1F1	Pituitary	GO Biological Process
GO:0009966	regulation of signal transduction	13	3033	0.0095	ENSP00000221421,ENSP00000266744,ENSP00000300105,ENSP00000309524,ENSP00000312673,ENSP00000316416,ENSP00000320180,ENSP00000333157,ENSP00000342931,ENSP00000359940,ENSP00000369889,ENSP00000384092,ENSP00000429562	ASCL1,CACNG2,COL2A1,CSH1,CSHL1,GH1,GH2,GHRHR,IGSF1,LHB,POMC,POU1F1,UNC13A	Pituitary	GO Biological Process
GO:1900451	positive regulation of glutamate receptor signaling pathway	2	12	0.0095	ENSP00000300105,ENSP00000429562	CACNG2,UNC13A	Pituitary	GO Biological Process
GO:0008340	determination of adult lifespan	2	13	0.0097	ENSP00000320180,ENSP00000342931	GHRHR,POU1F1	Pituitary	GO Biological Process
GO:0043568	positive regulation of insulin-like growth factor receptor signaling pathway	2	13	0.0097	ENSP00000312673,ENSP00000320180	GH1,GHRHR	Pituitary	GO Biological Process
GO:0021700	developmental maturation	4	216	0.0119	ENSP00000266744,ENSP00000312673,ENSP00000320180,ENSP00000429562	ASCL1,GH1,GHRHR,UNC13A	Pituitary	GO Biological Process
GO:0045165	cell fate commitment	4	230	0.0144	ENSP00000242994,ENSP00000252971,ENSP00000266744,ENSP00000342931	ASCL1,MNX1,NEUROD4,POU1F1	Pituitary	GO Biological Process
GO:0060004	reflex	2	19	0.0162	ENSP00000266744,ENSP00000300105	ASCL1,CACNG2	Pituitary	GO Biological Process
GO:0071375	cellular response to peptide hormone stimulus	4	245	0.0162	ENSP00000312673,ENSP00000316416,ENSP00000320180,ENSP00000333157	CSH1,GH1,GH2,GHRHR	Pituitary	GO Biological Process
GO:0007405	neuroblast proliferation	2	30	0.0305	ENSP00000242994,ENSP00000266744	ASCL1,NEUROD4	Pituitary	GO Biological Process
GO:0048665	neuron fate specification	2	33	0.0334	ENSP00000252971,ENSP00000266744	ASCL1,MNX1	Pituitary	GO Biological Process
GO:0032501	multicellular organismal process	18	6507	0.0371	ENSP00000221421,ENSP00000223167,ENSP00000242994,ENSP00000252971,ENSP00000266744,ENSP00000290583,ENSP00000300105,ENSP00000311290,ENSP00000312673,ENSP00000320180,ENSP00000326627,ENSP00000328598,ENSP00000342931,ENSP00000369889,ENSP00000384092,ENSP00000387888,ENSP00000429562,ENSP00000432561	ASCL1,ASIC4,CACNG2,CELF3,COL2A1,ENSG00000173610,GH1,GHRHR,HOXD1,HTN3,LHB,MNX1,MYL10,NEUROD4,POMC,POU1F1,PROP1,UNC13A	Pituitary	GO Biological Process
GO:0007417	central nervous system development	6	861	0.0372	ENSP00000252971,ENSP00000266744,ENSP00000311290,ENSP00000320180,ENSP00000342931,ENSP00000369889	ASCL1,COL2A1,GHRHR,MNX1,POU1F1,PROP1	Pituitary	GO Biological Process
GO:0007528	neuromuscular junction development	2	36	0.0372	ENSP00000300105,ENSP00000429562	CACNG2,UNC13A	Pituitary	GO Biological Process
GO:0032870	cellular response to hormone stimulus	5	585	0.0388	ENSP00000221421,ENSP00000312673,ENSP00000316416,ENSP00000320180,ENSP00000333157	CSH1,GH1,GH2,GHRHR,LHB	Pituitary	GO Biological Process
GO:0030900	forebrain development	4	366	0.0457	ENSP00000266744,ENSP00000311290,ENSP00000320180,ENSP00000342931	ASCL1,GHRHR,POU1F1,PROP1	Pituitary	GO Biological Process
GO:0021517	ventral spinal cord development	2	46	0.0495	ENSP00000252971,ENSP00000266744	ASCL1,MNX1	Pituitary	GO Biological Process
GO:0019731	antibacterial humoral response	3	47	0.0032	ENSP00000314151,ENSP00000361855,ENSP00000361867	KLK3,SEMG1,SEMG2	Prostate	GO Biological Process
GO:1900005	positive regulation of serine-type endopeptidase activity	2	3	0.0032	ENSP00000361855,ENSP00000361867	SEMG1,SEMG2	Prostate	GO Biological Process
GO:1901318	negative regulation of flagellated sperm motility	2	5	0.0032	ENSP00000361855,ENSP00000361867	SEMG1,SEMG2	Prostate	GO Biological Process
GO:0051291	protein heterooligomerization	3	126	0.0096	ENSP00000361855,ENSP00000361867,ENSP00000385026	CHRNA2,SEMG1,SEMG2	Prostate	GO Biological Process
GO:0051259	protein complex oligomerization	4	512	0.0348	ENSP00000323036,ENSP00000361855,ENSP00000361867,ENSP00000385026	ACPP,CHRNA2,SEMG1,SEMG2	Prostate	GO Biological Process
GO:0018149	peptide cross-linking	2	59	0.049	ENSP00000296125,ENSP00000389466	TGM4,TGM7	Prostate	GO Biological Process
GO:0042446	hormone biosynthetic process	2	62	0.049	ENSP00000229729,ENSP00000477587	SLC44A4,SRD5A2	Prostate	GO Biological Process
GO:0030216	keratinocyte differentiation	13	267	8.65e-13	ENSP00000252244,ENSP00000269576,ENSP00000272895,ENSP00000330720,ENSP00000334287,ENSP00000334869,ENSP00000342710,ENSP00000347823,ENSP00000357764,ENSP00000365465,ENSP00000375428,ENSP00000383900,ENSP00000475270	ABCA12,C1orf68,CDSN,KRT1,KRT10,KRT39,KRT77,KRTAP11-1,KRTAP21-2,KRTAP3-3,LCE1A,LCE1C,LIPK	Skin_NSES	GO Biological Process
GO:0008544	epidermis development	14	403	2.34e-12	ENSP00000252244,ENSP00000260264,ENSP00000269576,ENSP00000272895,ENSP00000330720,ENSP00000334287,ENSP00000334869,ENSP00000342710,ENSP00000347823,ENSP00000357764,ENSP00000365465,ENSP00000375428,ENSP00000383900,ENSP00000475270	ABCA12,C1orf68,CDSN,KRT1,KRT10,KRT39,KRT77,KRTAP11-1,KRTAP21-2,KRTAP3-3,LCE1A,LCE1C,LIPK,POU2F3	Skin_NSES	GO Biological Process
GO:0031424	keratinization	12	225	2.34e-12	ENSP00000252244,ENSP00000269576,ENSP00000272895,ENSP00000330720,ENSP00000334287,ENSP00000334869,ENSP00000342710,ENSP00000347823,ENSP00000365465,ENSP00000375428,ENSP00000383900,ENSP00000475270	ABCA12,CDSN,KRT1,KRT10,KRT39,KRT77,KRTAP11-1,KRTAP21-2,KRTAP3-3,LCE1A,LCE1C,LIPK	Skin_NSES	GO Biological Process
GO:0030855	epithelial cell differentiation	14	649	4.46e-10	ENSP00000252244,ENSP00000269576,ENSP00000272895,ENSP00000330720,ENSP00000334287,ENSP00000334869,ENSP00000342710,ENSP00000347823,ENSP00000357764,ENSP00000365465,ENSP00000368632,ENSP00000375428,ENSP00000383900,ENSP00000475270	ABCA12,C1orf68,CDSN,GATA3,KRT1,KRT10,KRT39,KRT77,KRTAP11-1,KRTAP21-2,KRTAP3-3,LCE1A,LCE1C,LIPK	Skin_NSES	GO Biological Process
GO:0070268	cornification	7	112	2.11e-07	ENSP00000252244,ENSP00000269576,ENSP00000334869,ENSP00000342710,ENSP00000347823,ENSP00000365465,ENSP00000383900	CDSN,KRT1,KRT10,KRT39,KRT77,LCE1A,LIPK	Skin_NSES	GO Biological Process
GO:0009888	tissue development	15	1626	4.67e-06	ENSP00000252244,ENSP00000260264,ENSP00000269576,ENSP00000272895,ENSP00000330720,ENSP00000334287,ENSP00000334869,ENSP00000342710,ENSP00000347823,ENSP00000357764,ENSP00000365465,ENSP00000368632,ENSP00000375428,ENSP00000383900,ENSP00000475270	ABCA12,C1orf68,CDSN,GATA3,KRT1,KRT10,KRT39,KRT77,KRTAP11-1,KRTAP21-2,KRTAP3-3,LCE1A,LCE1C,LIPK,POU2F3	Skin_NSES	GO Biological Process
GO:0018149	peptide cross-linking	5	59	9.46e-06	ENSP00000252244,ENSP00000269576,ENSP00000334869,ENSP00000357764,ENSP00000475270	C1orf68,KRT1,KRT10,LCE1A,LCE1C	Skin_NSES	GO Biological Process
GO:0048513	animal organ development	16	2926	0.0013	ENSP00000252244,ENSP00000269576,ENSP00000272895,ENSP00000330720,ENSP00000334287,ENSP00000334869,ENSP00000342710,ENSP00000347823,ENSP00000357764,ENSP00000362613,ENSP00000365465,ENSP00000368632,ENSP00000375428,ENSP00000383900,ENSP00000437849,ENSP00000475270	ABCA12,C1orf68,CDSN,CDX4,GATA3,KRT1,KRT10,KRT39,KRT77,KRTAP11-1,KRTAP21-2,KRTAP3-3,LCE1A,LCE1C,LIPK,TRPM1	Skin_NSES	GO Biological Process
GO:0030154	cell differentiation	17	3457	0.0023	ENSP00000252244,ENSP00000269576,ENSP00000272895,ENSP00000330720,ENSP00000334287,ENSP00000334869,ENSP00000339251,ENSP00000342710,ENSP00000347823,ENSP00000357764,ENSP00000362613,ENSP00000365465,ENSP00000368632,ENSP00000375428,ENSP00000383900,ENSP00000437849,ENSP00000475270	ABCA12,C1orf68,CDSN,CDX4,GATA3,KRT1,KRT10,KRT39,KRT77,KRTAP11-1,KRTAP21-2,KRTAP3-3,KRTDAP,LCE1A,LCE1C,LIPK,TRPM1	Skin_NSES	GO Biological Process
GO:0016042	lipid catabolic process	5	265	0.0078	ENSP00000216177,ENSP00000233840,ENSP00000364243,ENSP00000378072,ENSP00000383900	LIPK,NEU2,PLA2G2F,PNPLA1,PNPLA5	Skin_NSES	GO Biological Process
GO:0012501	programmed cell death	8	1042	0.0282	ENSP00000252244,ENSP00000269576,ENSP00000313571,ENSP00000334869,ENSP00000342710,ENSP00000347823,ENSP00000365465,ENSP00000383900	CDSN,KRT1,KRT10,KRT39,KRT77,LCE1A,LGALS7B,LIPK	Skin_NSES	GO Biological Process
GO:0018149	peptide cross-linking	8	59	2.25e-10	ENSP00000220420,ENSP00000310861,ENSP00000334187,ENSP00000353203,ENSP00000357766,ENSP00000357768,ENSP00000357778,ENSP00000357789	FLG,KRT2,LCE1B,LCE1F,LCE2A,LCE3E,LCE4A,TGM5	Skin_SELL	GO Biological Process
GO:0031424	keratinization	10	225	3.25e-09	ENSP00000220420,ENSP00000257192,ENSP00000310861,ENSP00000334187,ENSP00000353203,ENSP00000357737,ENSP00000357766,ENSP00000357768,ENSP00000357778,ENSP00000357789	DSG1,FLG,KRT2,LCE1B,LCE1F,LCE2A,LCE3E,LCE4A,SPRR2G,TGM5	Skin_SELL	GO Biological Process
GO:0043588	skin development	11	373	1.1e-08	ENSP00000220420,ENSP00000257192,ENSP00000310861,ENSP00000315167,ENSP00000334187,ENSP00000353203,ENSP00000357737,ENSP00000357766,ENSP00000357768,ENSP00000357778,ENSP00000357789	ALOX12B,DSG1,FLG,KRT2,LCE1B,LCE1F,LCE2A,LCE3E,LCE4A,SPRR2G,TGM5	Skin_SELL	GO Biological Process
GO:0030855	epithelial cell differentiation	11	649	1.53e-06	ENSP00000220420,ENSP00000257192,ENSP00000310861,ENSP00000334187,ENSP00000353203,ENSP00000354376,ENSP00000357737,ENSP00000357766,ENSP00000357768,ENSP00000357778,ENSP00000357789	DSG1,FLG,KRT2,LCE1B,LCE1F,LCE2A,LCE3E,LCE4A,RAB25,SPRR2G,TGM5	Skin_SELL	GO Biological Process
GO:0060429	epithelium development	12	1055	1.95e-05	ENSP00000220420,ENSP00000257192,ENSP00000310861,ENSP00000334187,ENSP00000353203,ENSP00000354376,ENSP00000357737,ENSP00000357766,ENSP00000357768,ENSP00000357778,ENSP00000357789,ENSP00000358703	DSG1,FLG,KRT2,LCE1B,LCE1F,LCE2A,LCE3E,LCE4A,RAB25,RIPPLY2,SPRR2G,TGM5	Skin_SELL	GO Biological Process
GO:0070268	cornification	5	112	0.00017	ENSP00000220420,ENSP00000257192,ENSP00000310861,ENSP00000357737,ENSP00000357789	DSG1,FLG,KRT2,SPRR2G,TGM5	Skin_SELL	GO Biological Process
GO:0009888	tissue development	13	1626	0.00023	ENSP00000220420,ENSP00000257192,ENSP00000310861,ENSP00000334187,ENSP00000353203,ENSP00000354376,ENSP00000357737,ENSP00000357766,ENSP00000357768,ENSP00000357778,ENSP00000357789,ENSP00000358703,ENSP00000367198	DSG1,FLG,KRT2,LCE1B,LCE1F,LCE2A,LCE3E,LCE4A,LECT1,RAB25,RIPPLY2,SPRR2G,TGM5	Skin_SELL	GO Biological Process
GO:0048513	animal organ development	15	2926	0.0062	ENSP00000220420,ENSP00000257192,ENSP00000310861,ENSP00000312663,ENSP00000315167,ENSP00000334187,ENSP00000353203,ENSP00000357737,ENSP00000357766,ENSP00000357768,ENSP00000357778,ENSP00000357789,ENSP00000358703,ENSP00000367198,ENSP00000432568	ALOX12B,CHRNA9,DSG1,FLG,KRT2,LCE1B,LCE1F,LCE2A,LCE3E,LCE4A,LECT1,RIPPLY2,SPRR2G,SPTBN2,TGM5	Skin_SELL	GO Biological Process
GO:0012501	programmed cell death	8	1042	0.0288	ENSP00000220420,ENSP00000257192,ENSP00000310861,ENSP00000357737,ENSP00000357789,ENSP00000357927,ENSP00000386845,ENSP00000417898	BNIPL,DSG1,FLG,KRT2,PAEP,SPRR2G,TGM5,ZNF385B	Skin_SELL	GO Biological Process
GO:0061436	establishment of skin barrier	2	19	0.0337	ENSP00000315167,ENSP00000357789	ALOX12B,FLG	Skin_SELL	GO Biological Process
GO:0045109	intermediate filament organization	2	22	0.0366	ENSP00000310861,ENSP00000484472	EPPK1,KRT2	Skin_SELL	GO Biological Process
GO:0007586	digestion	9	104	3.4e-12	ENSP00000309542,ENSP00000322192,ENSP00000335074,ENSP00000335544,ENSP00000355837,ENSP00000362116,ENSP00000367172,ENSP00000367391,ENSP00000402219	CAPN8,CCKBR,GHRL,GKN1,PGA3,PGA4,PGA5,PGC,VSIG1	Stomach	GO Biological Process
GO:0001696	gastric acid secretion	2	8	0.0257	ENSP00000335074,ENSP00000335544	CCKBR,GHRL	Stomach	GO Biological Process
GO:0022600	digestive system process	3	68	0.0257	ENSP00000335074,ENSP00000335544,ENSP00000402219	CCKBR,GHRL,VSIG1	Stomach	GO Biological Process
GO:0006914	autophagy	4	240	0.0375	ENSP00000309542,ENSP00000322192,ENSP00000362116,ENSP00000367391	PGA3,PGA4,PGA5,PGC	Stomach	GO Biological Process
GO:0042403	thyroid hormone metabolic process	6	15	5.36e-10	ENSP00000220616,ENSP00000229447,ENSP00000318820,ENSP00000354643,ENSP00000364265,ENSP00000475084	DIO1,DUOX2,FOXE1,IYD,TG,TPO	Thyroid	GO Biological Process
GO:0006590	thyroid hormone generation	5	11	1.57e-08	ENSP00000229447,ENSP00000318820,ENSP00000354643,ENSP00000364265,ENSP00000475084	DIO1,DUOX2,FOXE1,IYD,TPO	Thyroid	GO Biological Process
GO:0006575	cellular modified amino acid metabolic process	7	185	4.63e-06	ENSP00000220616,ENSP00000229447,ENSP00000318820,ENSP00000354643,ENSP00000364265,ENSP00000385721,ENSP00000475084	DIO1,DUOX2,FOXE1,GGT2,IYD,TG,TPO	Thyroid	GO Biological Process
GO:0030878	thyroid gland development	4	23	1.74e-05	ENSP00000220616,ENSP00000263334,ENSP00000364265,ENSP00000475084	DUOX2,FOXE1,PAX8,TG	Thyroid	GO Biological Process
GO:0010817	regulation of hormone levels	8	511	0.00017	ENSP00000220616,ENSP00000229447,ENSP00000263334,ENSP00000267803,ENSP00000318820,ENSP00000354643,ENSP00000364265,ENSP00000475084	DIO1,DUOX2,DUOXA1,FOXE1,IYD,PAX8,TG,TPO	Thyroid	GO Biological Process
GO:0042446	hormone biosynthetic process	4	62	0.00043	ENSP00000220616,ENSP00000318820,ENSP00000354643,ENSP00000475084	DIO1,DUOX2,TG,TPO	Thyroid	GO Biological Process
GO:1901615	organic hydroxy compound metabolic process	7	420	0.00045	ENSP00000220616,ENSP00000229447,ENSP00000318820,ENSP00000333262,ENSP00000354643,ENSP00000364265,ENSP00000475084	DIO1,DUOX2,FOXE1,INPP5J,IYD,TG,TPO	Thyroid	GO Biological Process
GO:0038194	thyroid-stimulating hormone signaling pathway	2	2	0.0013	ENSP00000263334,ENSP00000441235	PAX8,TSHR	Thyroid	GO Biological Process
GO:0042743	hydrogen peroxide metabolic process	3	31	0.0018	ENSP00000267803,ENSP00000318820,ENSP00000475084	DUOX2,DUOXA1,TPO	Thyroid	GO Biological Process
GO:0015705	iodide transport	2	4	0.0028	ENSP00000220616,ENSP00000265715	SLC26A4,TG	Thyroid	GO Biological Process
GO:2000609	regulation of thyroid hormone generation	2	5	0.0034	ENSP00000263334,ENSP00000267803	DUOXA1,PAX8	Thyroid	GO Biological Process
GO:0051187	cofactor catabolic process	3	52	0.0057	ENSP00000318820,ENSP00000385721,ENSP00000475084	DUOX2,GGT2,TPO	Thyroid	GO Biological Process
GO:0019532	oxalate transport	2	12	0.0127	ENSP00000265715,ENSP00000309504	SLC26A4,SLC26A7	Thyroid	GO Biological Process
GO:1902358	sulfate transmembrane transport	2	15	0.0177	ENSP00000265715,ENSP00000309504	SLC26A4,SLC26A7	Thyroid	GO Biological Process
GO:0098869	cellular oxidant detoxification	3	86	0.0188	ENSP00000229447,ENSP00000318820,ENSP00000475084	DUOX2,IYD,TPO	Thyroid	GO Biological Process
GO:0042744	hydrogen peroxide catabolic process	2	20	0.0232	ENSP00000318820,ENSP00000475084	DUOX2,TPO	Thyroid	GO Biological Process
GO:0043299	leukocyte degranulation	18	507	1.1e-10	ENSP00000008938,ENSP00000236147,ENSP00000238508,ENSP00000259396,ENSP00000262865,ENSP00000332900,ENSP00000333994,ENSP00000354090,ENSP00000357727,ENSP00000360871,ENSP00000372136,ENSP00000372139,ENSP00000433642,ENSP00000440428,ENSP00000444986,ENSP00000447378,ENSP00000479536,ENSP00000481114	BPI,CD177,CLEC4C,DEFA1,DEFA1B,FCGR3B,FCN1,FOLR3,GPR97,HBB,HCK,MGAM,ORM1,PGLYRP1,S100A9,SELL,SERPINB10,SIGLEC14	Whole_Blood	GO Biological Process
GO:0002443	leukocyte mediated immunity	18	632	3.45e-10	ENSP00000008938,ENSP00000236147,ENSP00000238508,ENSP00000259396,ENSP00000262865,ENSP00000332900,ENSP00000333994,ENSP00000354090,ENSP00000357727,ENSP00000360871,ENSP00000372136,ENSP00000372139,ENSP00000375608,ENSP00000433642,ENSP00000440428,ENSP00000447378,ENSP00000479536,ENSP00000481114	BPI,CD177,CLEC4C,DEFA1,DEFA1B,FCGR3B,FCN1,FOLR3,GPR97,HBB,KIR3DL1,MGAM,ORM1,PGLYRP1,S100A9,SELL,SERPINB10,SIGLEC14	Whole_Blood	GO Biological Process
GO:0006955	immune response	26	1560	3.45e-10	ENSP00000008938,ENSP00000219596,ENSP00000219919,ENSP00000236147,ENSP00000238508,ENSP00000259396,ENSP00000262865,ENSP00000332900,ENSP00000333994,ENSP00000342570,ENSP00000349324,ENSP00000354090,ENSP00000357727,ENSP00000360871,ENSP00000364597,ENSP00000371505,ENSP00000372136,ENSP00000372139,ENSP00000375608,ENSP00000376397,ENSP00000433642,ENSP00000440428,ENSP00000444986,ENSP00000447378,ENSP00000479536…	AQP9,BPI,CD177,CD300LB,CLEC4C,CLEC6A,DEFA1,DEFA1B,FCGR3B,FCN1,FOLR3,GPR97,HBB,HCK,KIR3DL1,MEFV,MGAM,ORM1,PADI4,PGLYRP1,S100A9,SELL,SERPINB10,SIGLEC14,TNFRSF10C,TREML4	Whole_Blood	GO Biological Process
GO:0015671	oxygen transport	7	15	3.45e-10	ENSP00000251595,ENSP00000322421,ENSP00000327431,ENSP00000333994,ENSP00000349270,ENSP00000369586,ENSP00000369654	HBA1,HBA2,HBB,HBD,HBE1,HBG1,HBM	Whole_Blood	GO Biological Process
GO:0043312	neutrophil degranulation	17	485	3.45e-10	ENSP00000008938,ENSP00000236147,ENSP00000238508,ENSP00000259396,ENSP00000262865,ENSP00000332900,ENSP00000333994,ENSP00000354090,ENSP00000357727,ENSP00000360871,ENSP00000372136,ENSP00000372139,ENSP00000433642,ENSP00000440428,ENSP00000447378,ENSP00000479536,ENSP00000481114	BPI,CD177,CLEC4C,DEFA1,DEFA1B,FCGR3B,FCN1,FOLR3,GPR97,HBB,MGAM,ORM1,PGLYRP1,S100A9,SELL,SERPINB10,SIGLEC14	Whole_Blood	GO Biological Process
GO:0002376	immune system process	31	2370	4.86e-10	ENSP00000008938,ENSP00000219596,ENSP00000219919,ENSP00000236147,ENSP00000238508,ENSP00000259396,ENSP00000262865,ENSP00000307199,ENSP00000332369,ENSP00000332900,ENSP00000333994,ENSP00000342570,ENSP00000349324,ENSP00000354090,ENSP00000356058,ENSP00000357727,ENSP00000360871,ENSP00000360874,ENSP00000364597,ENSP00000371505,ENSP00000372136,ENSP00000372139,ENSP00000375608,ENSP00000376397,ENSP00000427690…	AHSP,ALAS2,AQP9,BPI,CD177,CD300LB,CLEC4C,CLEC6A,DEFA1,DEFA1B,FAIM3,FCGR3B,FCN1,FOLR3,GPR97,GYPB,HBB,HCK,IFIT1B,KIR3DL1,MEFV,MGAM,ORM1,PADI4,PGLYRP1,S100A9,SELL,SERPINB10,SIGLEC14,TNFRSF10C,TREML4	Whole_Blood	GO Biological Process
GO:0002252	immune effector process	20	927	1.73e-09	ENSP00000008938,ENSP00000236147,ENSP00000238508,ENSP00000259396,ENSP00000262865,ENSP00000332900,ENSP00000333994,ENSP00000354090,ENSP00000357727,ENSP00000360871,ENSP00000360874,ENSP00000372136,ENSP00000372139,ENSP00000375608,ENSP00000433642,ENSP00000440428,ENSP00000444986,ENSP00000447378,ENSP00000479536,ENSP00000481114	BPI,CD177,CLEC4C,DEFA1,DEFA1B,FCGR3B,FCN1,FOLR3,GPR97,HBB,HCK,IFIT1B,KIR3DL1,MGAM,ORM1,PGLYRP1,S100A9,SELL,SERPINB10,SIGLEC14	Whole_Blood	GO Biological Process
GO:0046903	secretion	20	1070	1.68e-08	ENSP00000008938,ENSP00000219919,ENSP00000236147,ENSP00000238508,ENSP00000259396,ENSP00000262865,ENSP00000332900,ENSP00000333994,ENSP00000354090,ENSP00000357727,ENSP00000360871,ENSP00000369027,ENSP00000372136,ENSP00000372139,ENSP00000433642,ENSP00000440428,ENSP00000444986,ENSP00000447378,ENSP00000479536,ENSP00000481114	AQP9,BPI,CD177,CLEC4C,DEFA1,DEFA1B,FCGR3B,FCN1,FOLR3,GPR97,HBB,HCK,MGAM,ORM1,PGLYRP1,S100A9,SELL,SERPINB10,SIGLEC14,TRPC4	Whole_Blood	GO Biological Process
GO:0006952	defense response	20	1234	1.74e-07	ENSP00000008938,ENSP00000219596,ENSP00000259396,ENSP00000262865,ENSP00000342570,ENSP00000349324,ENSP00000354090,ENSP00000356058,ENSP00000357727,ENSP00000360871,ENSP00000360874,ENSP00000364597,ENSP00000371505,ENSP00000372136,ENSP00000372139,ENSP00000375608,ENSP00000376397,ENSP00000440428,ENSP00000444986,ENSP00000479536	BPI,CD177,CD300LB,CLEC4C,CLEC6A,DEFA1,DEFA1B,FAIM3,FCN1,HCK,IFIT1B,KIR3DL1,MEFV,ORM1,PADI4,PGLYRP1,S100A9,SIGLEC14,TNFRSF10C,TREML4	Whole_Blood	GO Biological Process
GO:0045087	innate immune response	15	676	3.85e-07	ENSP00000008938,ENSP00000219596,ENSP00000342570,ENSP00000354090,ENSP00000357727,ENSP00000360871,ENSP00000364597,ENSP00000371505,ENSP00000372136,ENSP00000372139,ENSP00000375608,ENSP00000376397,ENSP00000440428,ENSP00000444986,ENSP00000479536	CD177,CD300LB,CLEC4C,CLEC6A,DEFA1,DEFA1B,FCN1,HCK,KIR3DL1,MEFV,PADI4,PGLYRP1,S100A9,SIGLEC14,TREML4	Whole_Blood	GO Biological Process
GO:0015893	drug transport	8	155	3.4e-06	ENSP00000251595,ENSP00000322421,ENSP00000327431,ENSP00000333994,ENSP00000349270,ENSP00000369586,ENSP00000369654,ENSP00000481114	FOLR3,HBA1,HBA2,HBB,HBD,HBE1,HBG1,HBM	Whole_Blood	GO Biological Process
GO:0006950	response to stress	29	3267	1.24e-05	ENSP00000008938,ENSP00000219596,ENSP00000219919,ENSP00000251595,ENSP00000259396,ENSP00000262865,ENSP00000267377,ENSP00000322421,ENSP00000327431,ENSP00000332369,ENSP00000333994,ENSP00000342570,ENSP00000349324,ENSP00000354090,ENSP00000356058,ENSP00000357727,ENSP00000360871,ENSP00000360874,ENSP00000364597,ENSP00000369586,ENSP00000369654,ENSP00000371505,ENSP00000372136,ENSP00000372139,ENSP00000375608…	ALAS2,AQP9,BPI,CD177,CD300LB,CLEC4C,CLEC6A,DEFA1,DEFA1B,FAIM3,FCN1,HBA1,HBA2,HBB,HBD,HBE1,HBG1,HCK,IFIT1B,KIR3DL1,MEFV,ORM1,PADI4,PGLYRP1,S100A9,SIGLEC14,SSTR1,TNFRSF10C,TREML4	Whole_Blood	GO Biological Process
GO:0016192	vesicle-mediated transport	20	1699	2.52e-05	ENSP00000008938,ENSP00000236147,ENSP00000238508,ENSP00000251595,ENSP00000259396,ENSP00000262865,ENSP00000322421,ENSP00000332900,ENSP00000333994,ENSP00000354090,ENSP00000357727,ENSP00000360871,ENSP00000372136,ENSP00000372139,ENSP00000433642,ENSP00000440428,ENSP00000444986,ENSP00000447378,ENSP00000479536,ENSP00000481114	BPI,CD177,CLEC4C,DEFA1,DEFA1B,FCGR3B,FCN1,FOLR3,GPR97,HBA1,HBA2,HBB,HCK,MGAM,ORM1,PGLYRP1,S100A9,SELL,SERPINB10,SIGLEC14	Whole_Blood	GO Biological Process
GO:0002758	innate immune response-activating signal transduction	6	168	0.0011	ENSP00000008938,ENSP00000357727,ENSP00000360871,ENSP00000371505,ENSP00000440428,ENSP00000444986	CLEC4C,CLEC6A,FCN1,HCK,PGLYRP1,S100A9	Whole_Blood	GO Biological Process
GO:0045089	positive regulation of innate immune response	7	259	0.0012	ENSP00000008938,ENSP00000342570,ENSP00000357727,ENSP00000360871,ENSP00000371505,ENSP00000440428,ENSP00000444986	CLEC4C,CLEC6A,FCN1,HCK,PGLYRP1,S100A9,TREML4	Whole_Blood	GO Biological Process
GO:0050832	defense response to fungus	4	49	0.0012	ENSP00000357727,ENSP00000371505,ENSP00000372136,ENSP00000372139	CLEC6A,DEFA1,DEFA1B,S100A9	Whole_Blood	GO Biological Process
GO:0061844	antimicrobial humoral immune response mediated by antimicrobial peptide	5	107	0.0014	ENSP00000008938,ENSP00000262865,ENSP00000357727,ENSP00000372136,ENSP00000372139	BPI,DEFA1,DEFA1B,PGLYRP1,S100A9	Whole_Blood	GO Biological Process
GO:0042744	hydrogen peroxide catabolic process	3	20	0.002	ENSP00000251595,ENSP00000322421,ENSP00000333994	HBA1,HBA2,HBB	Whole_Blood	GO Biological Process
GO:0044657	pore formation in membrane of other organism during symbiotic interaction	2	2	0.0021	ENSP00000372136,ENSP00000372139	DEFA1,DEFA1B	Whole_Blood	GO Biological Process
GO:0050900	leukocyte migration	7	296	0.0021	ENSP00000236147,ENSP00000357727,ENSP00000372136,ENSP00000372139,ENSP00000427690,ENSP00000444986,ENSP00000479536	CD177,DEFA1,DEFA1B,GYPB,HCK,S100A9,SELL	Whole_Blood	GO Biological Process
GO:0050896	response to stimulus	42	7824	0.0036	ENSP00000008938,ENSP00000219596,ENSP00000219919,ENSP00000236147,ENSP00000238508,ENSP00000251595,ENSP00000259396,ENSP00000262865,ENSP00000267377,ENSP00000293255,ENSP00000322421,ENSP00000325091,ENSP00000327431,ENSP00000332369,ENSP00000332900,ENSP00000333994,ENSP00000334851,ENSP00000342570,ENSP00000349270,ENSP00000349324,ENSP00000354090,ENSP00000356058,ENSP00000357727,ENSP00000360871,ENSP00000360874…	ALAS2,ALOX5AP,APLNR,AQP9,BPI,CABP5,CD177,CD300LB,CLEC4C,CLEC6A,DEFA1,DEFA1B,FAIM3,FCGR3B,FCN1,FOLR3,GPR97,HBA1,HBA2,HBB,HBD,HBE1,HBG1,HBM,HCK,IFIT1B,KIR3DL1,LRCH2,MEFV,MGAM,ORM1,PADI4,PGLYRP1,RGS7BP,RLN3,S100A9,SELL,SERPINB10,SIGLEC14,SSTR1,TNFRSF10C,TREML4	Whole_Blood	GO Biological Process
GO:0016339	calcium-dependent cell-cell adhesion via plasma membrane cell adhesion molecules	3	29	0.004	ENSP00000231130,ENSP00000236147,ENSP00000345491	PCDHB13,PCDHB3,SELL	Whole_Blood	GO Biological Process
GO:0050776	regulation of immune response	11	873	0.0042	ENSP00000008938,ENSP00000236147,ENSP00000342570,ENSP00000357727,ENSP00000360871,ENSP00000371505,ENSP00000375608,ENSP00000376397,ENSP00000440428,ENSP00000444986,ENSP00000479536	CD177,CD300LB,CLEC4C,CLEC6A,FCN1,HCK,KIR3DL1,PGLYRP1,S100A9,SELL,TREML4	Whole_Blood	GO Biological Process
GO:0042743	hydrogen peroxide metabolic process	3	31	0.0046	ENSP00000251595,ENSP00000322421,ENSP00000333994	HBA1,HBA2,HBB	Whole_Blood	GO Biological Process
GO:0002682	regulation of immune system process	14	1391	0.005	ENSP00000008938,ENSP00000236147,ENSP00000259396,ENSP00000262865,ENSP00000342570,ENSP00000355437,ENSP00000357727,ENSP00000360871,ENSP00000371505,ENSP00000375608,ENSP00000376397,ENSP00000440428,ENSP00000444986,ENSP00000479536	BPI,CD177,CD300LB,CLEC4C,CLEC6A,FCN1,HCK,KIR3DL1,ORM1,PGLYRP1,S100A9,SELL,TREML4,TRIM58	Whole_Blood	GO Biological Process
GO:0006959	humoral immune response	6	252	0.0053	ENSP00000008938,ENSP00000262865,ENSP00000357727,ENSP00000360871,ENSP00000372136,ENSP00000372139	BPI,DEFA1,DEFA1B,FCN1,PGLYRP1,S100A9	Whole_Blood	GO Biological Process
GO:0098869	cellular oxidant detoxification	4	86	0.0053	ENSP00000251595,ENSP00000322421,ENSP00000333994,ENSP00000357727	HBA1,HBA2,HBB,S100A9	Whole_Blood	GO Biological Process
GO:0006810	transport	27	4130	0.0058	ENSP00000008938,ENSP00000219919,ENSP00000236147,ENSP00000238508,ENSP00000251595,ENSP00000259396,ENSP00000262865,ENSP00000266086,ENSP00000322421,ENSP00000327431,ENSP00000332900,ENSP00000333994,ENSP00000349270,ENSP00000354090,ENSP00000357727,ENSP00000360871,ENSP00000369027,ENSP00000369586,ENSP00000369654,ENSP00000372136,ENSP00000372139,ENSP00000433642,ENSP00000440428,ENSP00000444986,ENSP00000447378…	AQP9,BPI,CD177,CLEC4C,DEFA1,DEFA1B,FCGR3B,FCN1,FOLR3,GPR97,HBA1,HBA2,HBB,HBD,HBE1,HBG1,HBM,HCK,MGAM,ORM1,PGLYRP1,S100A9,SELL,SERPINB10,SIGLEC14,SLC5A4,TRPC4	Whole_Blood	GO Biological Process
GO:0015701	bicarbonate transport	3	44	0.0098	ENSP00000251595,ENSP00000322421,ENSP00000333994	HBA1,HBA2,HBB	Whole_Blood	GO Biological Process
GO:0020027	hemoglobin metabolic process	2	9	0.0108	ENSP00000307199,ENSP00000332369	AHSP,ALAS2	Whole_Blood	GO Biological Process
GO:0019731	antibacterial humoral response	3	47	0.0114	ENSP00000262865,ENSP00000372136,ENSP00000372139	BPI,DEFA1,DEFA1B	Whole_Blood	GO Biological Process
GO:0007159	leukocyte cell-cell adhesion	3	49	0.0126	ENSP00000236147,ENSP00000357727,ENSP00000479536	CD177,S100A9,SELL	Whole_Blood	GO Biological Process
GO:0098542	defense response to other organism	7	438	0.0131	ENSP00000008938,ENSP00000262865,ENSP00000357727,ENSP00000360874,ENSP00000371505,ENSP00000372136,ENSP00000372139	BPI,CLEC6A,DEFA1,DEFA1B,IFIT1B,PGLYRP1,S100A9	Whole_Blood	GO Biological Process
GO:0001906	cell killing	4	122	0.0146	ENSP00000008938,ENSP00000372136,ENSP00000372139,ENSP00000375608	DEFA1,DEFA1B,KIR3DL1,PGLYRP1	Whole_Blood	GO Biological Process
GO:0050778	positive regulation of immune response	8	589	0.0149	ENSP00000008938,ENSP00000342570,ENSP00000357727,ENSP00000360871,ENSP00000371505,ENSP00000440428,ENSP00000444986,ENSP00000479536	CD177,CLEC4C,CLEC6A,FCN1,HCK,PGLYRP1,S100A9,TREML4	Whole_Blood	GO Biological Process
GO:0051291	protein heterooligomerization	4	126	0.0159	ENSP00000251595,ENSP00000322421,ENSP00000333994,ENSP00000369586	HBA1,HBA2,HBB,HBE1	Whole_Blood	GO Biological Process
GO:0051852	disruption by host of symbiont cells	2	13	0.0178	ENSP00000372136,ENSP00000372139	DEFA1,DEFA1B	Whole_Blood	GO Biological Process
GO:0050878	regulation of body fluid levels	7	483	0.0207	ENSP00000327431,ENSP00000333994,ENSP00000357727,ENSP00000369586,ENSP00000369654,ENSP00000475344,ENSP00000479536	APLNR,CD177,HBB,HBD,HBE1,HBG1,S100A9	Whole_Blood	GO Biological Process
GO:0010818	T cell chemotaxis	2	15	0.0223	ENSP00000372136,ENSP00000372139	DEFA1,DEFA1B	Whole_Blood	GO Biological Process
GO:0002220	innate immune response activating cell surface receptor signaling pathway	3	65	0.0237	ENSP00000360871,ENSP00000371505,ENSP00000440428	CLEC4C,CLEC6A,FCN1	Whole_Blood	GO Biological Process
GO:0042742	defense response to bacterium	5	250	0.0253	ENSP00000008938,ENSP00000262865,ENSP00000357727,ENSP00000372136,ENSP00000372139	BPI,DEFA1,DEFA1B,PGLYRP1,S100A9	Whole_Blood	GO Biological Process
GO:0031347	regulation of defense response	8	676	0.0304	ENSP00000008938,ENSP00000219596,ENSP00000342570,ENSP00000357727,ENSP00000360871,ENSP00000371505,ENSP00000440428,ENSP00000444986	CLEC4C,CLEC6A,FCN1,HCK,MEFV,PGLYRP1,S100A9,TREML4	Whole_Blood	GO Biological Process
GO:0051707	response to other organism	9	835	0.0304	ENSP00000008938,ENSP00000262865,ENSP00000349324,ENSP00000357727,ENSP00000360874,ENSP00000371505,ENSP00000372136,ENSP00000372139,ENSP00000444986	BPI,CLEC6A,DEFA1,DEFA1B,HCK,IFIT1B,PGLYRP1,S100A9,TNFRSF10C	Whole_Blood	GO Biological Process
GO:0034394	protein localization to cell surface	2	21	0.0365	ENSP00000360871,ENSP00000479536	CD177,FCN1	Whole_Blood	GO Biological Process
GO:0002227	innate immune response in mucosa	2	22	0.0384	ENSP00000372136,ENSP00000372139	DEFA1,DEFA1B	Whole_Blood	GO Biological Process
GO:0002684	positive regulation of immune system process	9	882	0.0384	ENSP00000008938,ENSP00000342570,ENSP00000355437,ENSP00000357727,ENSP00000360871,ENSP00000371505,ENSP00000440428,ENSP00000444986,ENSP00000479536	CD177,CLEC4C,CLEC6A,FCN1,HCK,PGLYRP1,S100A9,TREML4,TRIM58	Whole_Blood	GO Biological Process
GO:0009617	response to bacterium	7	555	0.0384	ENSP00000008938,ENSP00000262865,ENSP00000349324,ENSP00000357727,ENSP00000372136,ENSP00000372139,ENSP00000444986	BPI,DEFA1,DEFA1B,HCK,PGLYRP1,S100A9,TNFRSF10C	Whole_Blood	GO Biological Process
GO:0015711	organic anion transport	6	414	0.0384	ENSP00000219919,ENSP00000251595,ENSP00000322421,ENSP00000333994,ENSP00000369027,ENSP00000481114	AQP9,FOLR3,HBA1,HBA2,HBB,TRPC4	Whole_Blood	GO Biological Process
GO:0030520	intracellular estrogen receptor signaling pathway	2	22	0.0384	ENSP00000372136,ENSP00000372139	DEFA1,DEFA1B	Whole_Blood	GO Biological Process
GO:0042832	defense response to protozoan	2	22	0.0384	ENSP00000372136,ENSP00000372139	DEFA1,DEFA1B	Whole_Blood	GO Biological Process
GO:0007596	blood coagulation	5	288	0.039	ENSP00000327431,ENSP00000333994,ENSP00000369586,ENSP00000369654,ENSP00000479536	CD177,HBB,HBD,HBE1,HBG1	Whole_Blood	GO Biological Process
GO:0042493	response to drug	9	900	0.0414	ENSP00000236147,ENSP00000251595,ENSP00000322421,ENSP00000327431,ENSP00000333994,ENSP00000349270,ENSP00000369586,ENSP00000369654,ENSP00000481114	FOLR3,HBA1,HBA2,HBB,HBD,HBE1,HBG1,HBM,SELL	Whole_Blood	GO Biological Process
GO:0035821	modification of morphology or physiology of other organism	4	182	0.0427	ENSP00000008938,ENSP00000357727,ENSP00000372136,ENSP00000372139	DEFA1,DEFA1B,PGLYRP1,S100A9	Whole_Blood	GO Biological Process
GO:0031640	killing of cells of other organism	3	89	0.0432	ENSP00000008938,ENSP00000372136,ENSP00000372139	DEFA1,DEFA1B,PGLYRP1	Whole_Blood	GO Biological Process
hsa03320	PPAR signaling pathway	4	72	3.69e-05	ENSP00000256104,ENSP00000297988,ENSP00000309757,ENSP00000399421	AQP7,CD36,FABP4,LPL	Adipose_VO	KEGG
hsa00410	beta-Alanine metabolism	2	31	0.0088	ENSP00000276651,ENSP00000332256	ALDH1A3,DPYS	Adipose_VO	KEGG
hsa04923	Regulation of lipolysis in adipocytes	2	53	0.0134	ENSP00000256104,ENSP00000297988	AQP7,FABP4	Adipose_VO	KEGG
hsa04979	Cholesterol metabolism	2	48	0.0134	ENSP00000309757,ENSP00000399421	CD36,LPL	Adipose_VO	KEGG
hsa00140	Steroid hormone biosynthesis	5	58	1.08e-06	ENSP00000268053,ENSP00000292427,ENSP00000325822,ENSP00000358903,ENSP00000408860	CYP11A1,CYP11B1,CYP11B2,CYP17A1,CYP21A2	Adrenal_gland	KEGG
hsa04927	Cortisol synthesis and secretion	4	63	4.59e-05	ENSP00000268053,ENSP00000292427,ENSP00000358903,ENSP00000408860	CYP11A1,CYP11B1,CYP17A1,CYP21A2	Adrenal_gland	KEGG
hsa04934	Cushing's syndrome	4	153	0.00089	ENSP00000268053,ENSP00000292427,ENSP00000358903,ENSP00000408860	CYP11A1,CYP11B1,CYP17A1,CYP21A2	Adrenal_gland	KEGG
hsa04925	Aldosterone synthesis and secretion	3	93	0.0031	ENSP00000268053,ENSP00000325822,ENSP00000408860	CYP11A1,CYP11B2,CYP21A2	Adrenal_gland	KEGG
hsa04913	Ovarian steroidogenesis	2	49	0.017	ENSP00000268053,ENSP00000358903	CYP11A1,CYP17A1	Adrenal_gland	KEGG
hsa04976	Bile secretion	2	71	0.0286	ENSP00000222002,ENSP00000285238	ABCC3,SULT2A1	Adrenal_gland	KEGG
hsa01100	Metabolic pathways	6	1250	0.0429	ENSP00000268053,ENSP00000285930,ENSP00000292427,ENSP00000325822,ENSP00000358903,ENSP00000408860	AKR1B1,CYP11A1,CYP11B1,CYP11B2,CYP17A1,CYP21A2	Adrenal_gland	KEGG
hsa04080	Neuroactive ligand-receptor interaction	5	272	0.00022	ENSP00000225538,ENSP00000299178,ENSP00000358301,ENSP00000358963,ENSP00000437737	ADRB1,AVPR1A,HTR1B,HTR2A,P2RX1	Artery_Tib	KEGG
hsa04020	Calcium signaling pathway	4	179	0.00047	ENSP00000225538,ENSP00000299178,ENSP00000358301,ENSP00000437737	ADRB1,AVPR1A,HTR2A,P2RX1	Artery_Tib	KEGG
hsa04540	Gap junction	2	87	0.0324	ENSP00000358301,ENSP00000437737	ADRB1,HTR2A	Artery_Tib	KEGG
hsa04726	Serotonergic synapse	2	112	0.0394	ENSP00000358963,ENSP00000437737	HTR1B,HTR2A	Artery_Tib	KEGG
hsa00534	Glycosaminoglycan biosynthesis - heparan sulfate / heparin	2	24	0.0081	ENSP00000284110,ENSP00000354213	HS3ST3A1,HS3ST3B1	Brain_CBG	KEGG
hsa04060	Cytokine-cytokine receptor interaction	6	263	0.0028	ENSP00000223795,ENSP00000225844,ENSP00000276943,ENSP00000351671,ENSP00000369553,ENSP00000412237	CCL13,CCL20,IFNA8,IFNK,IL10,TNFSF8	Brain_Cer	KEGG
hsa05143	African trypanosomiasis	3	34	0.0038	ENSP00000263431,ENSP00000296677,ENSP00000412237	F2RL1,IL10,PRKCG	Brain_Cer	KEGG
hsa04650	Natural killer cell mediated cytotoxicity	4	124	0.0063	ENSP00000263431,ENSP00000325525,ENSP00000356308,ENSP00000369553	IFNA8,KIR3DL2,PRKCG,ULBP3	Brain_Cer	KEGG
hsa04060	Cytokine-cytokine receptor interaction	4	263	0.0208	ENSP00000231449,ENSP00000369293,ENSP00000375795,ENSP00000395704	CXCR6,IL24,IL2RA,IL4	Brain_FCB	KEGG
hsa04630	Jak-STAT signaling pathway	3	160	0.031	ENSP00000231449,ENSP00000369293,ENSP00000375795	IL24,IL2RA,IL4	Brain_FCB	KEGG
hsa04726	Serotonergic synapse	4	112	4.03e-05	ENSP00000298472,ENSP00000387549,ENSP00000403644,ENSP00000477437	DDC,KCNJ6,SLC18A1,SLC18A2	Brain_SN	KEGG
hsa04728	Dopaminergic synapse	4	128	4.03e-05	ENSP00000298472,ENSP00000387549,ENSP00000403644,ENSP00000477437	DDC,KCNJ6,SLC18A1,SLC18A2	Brain_SN	KEGG
hsa05030	Cocaine addiction	3	49	6.43e-05	ENSP00000298472,ENSP00000387549,ENSP00000403644	DDC,SLC18A1,SLC18A2	Brain_SN	KEGG
hsa05031	Amphetamine addiction	3	65	0.00011	ENSP00000298472,ENSP00000387549,ENSP00000403644	DDC,SLC18A1,SLC18A2	Brain_SN	KEGG
hsa05034	Alcoholism	3	142	0.00083	ENSP00000298472,ENSP00000387549,ENSP00000403644	DDC,SLC18A1,SLC18A2	Brain_SN	KEGG
hsa04721	Synaptic vesicle cycle	2	61	0.004	ENSP00000298472,ENSP00000387549	SLC18A1,SLC18A2	Brain_SN	KEGG
hsa04727	GABAergic synapse	2	88	0.0069	ENSP00000254488,ENSP00000477437	KCNJ6,SLC6A11	Brain_SN	KEGG
hsa05012	Parkinson's disease	2	142	0.0151	ENSP00000298472,ENSP00000387549	SLC18A1,SLC18A2	Brain_SN	KEGG
hsa04080	Neuroactive ligand-receptor interaction	2	272	0.0457	ENSP00000289957,ENSP00000411593	CHRNB3,GLRA1	Brain_SN	KEGG
hsa00565	Ether lipid metabolism	2	46	0.0237	ENSP00000247992,ENSP00000364246	PLA2G2C,PLA2G2D	Colon_Sig	KEGG
hsa00590	Arachidonic acid metabolism	2	61	0.0237	ENSP00000247992,ENSP00000364246	PLA2G2C,PLA2G2D	Colon_Sig	KEGG
hsa00591	Linoleic acid metabolism	2	29	0.0237	ENSP00000247992,ENSP00000364246	PLA2G2C,PLA2G2D	Colon_Sig	KEGG
hsa00592	alpha-Linolenic acid metabolism	2	25	0.0237	ENSP00000247992,ENSP00000364246	PLA2G2C,PLA2G2D	Colon_Sig	KEGG
hsa04270	Vascular smooth muscle contraction	3	119	0.0237	ENSP00000247992,ENSP00000364246,ENSP00000386857	ACTG2,PLA2G2C,PLA2G2D	Colon_Sig	KEGG
hsa04975	Fat digestion and absorption	2	39	0.0237	ENSP00000247992,ENSP00000364246	PLA2G2C,PLA2G2D	Colon_Sig	KEGG
hsa04080	Neuroactive ligand-receptor interaction	3	272	0.0346	ENSP00000261751,ENSP00000299766,ENSP00000303325	CHRNB4,MC4R,TACR3	Colon_Sig	KEGG
hsa00564	Glycerophospholipid metabolism	2	96	0.0369	ENSP00000247992,ENSP00000364246	PLA2G2C,PLA2G2D	Colon_Sig	KEGG
hsa04972	Pancreatic secretion	2	95	0.0369	ENSP00000247992,ENSP00000364246	PLA2G2C,PLA2G2D	Colon_Sig	KEGG
hsa04975	Fat digestion and absorption	2	39	0.0485	ENSP00000223114,ENSP00000295834	FABP1,MOGAT3	Colon_Tra	KEGG
hsa00980	Metabolism of xenobiotics by cytochrome P450	3	70	0.0164	ENSP00000362525,ENSP00000411821,ENSP00000420269	ADH7,ALDH3A1,UGT1A7	Esophagus_Muc	KEGG
hsa00982	Drug metabolism - cytochrome P450	3	66	0.0164	ENSP00000362525,ENSP00000411821,ENSP00000420269	ADH7,ALDH3A1,UGT1A7	Esophagus_Muc	KEGG
hsa05204	Chemical carcinogenesis	3	76	0.0164	ENSP00000362525,ENSP00000411821,ENSP00000420269	ADH7,ALDH3A1,UGT1A7	Esophagus_Muc	KEGG
hsa00350	Tyrosine metabolism	2	36	0.0321	ENSP00000411821,ENSP00000420269	ADH7,ALDH3A1	Esophagus_Muc	KEGG
hsa04260	Cardiac muscle contraction	3	76	0.0078	ENSP00000290378,ENSP00000347055,ENSP00000386041	ACTC1,MYH6,MYL4	Heart_AA	KEGG
hsa04261	Adrenergic signaling in cardiomyocytes	3	139	0.0216	ENSP00000290378,ENSP00000347055,ENSP00000386041	ACTC1,MYH6,MYL4	Heart_AA	KEGG
hsa04260	Cardiac muscle contraction	3	76	0.0121	ENSP00000347507,ENSP00000351022,ENSP00000379210	MYH7,MYL3,TPM1	Heart_LV	KEGG
hsa05410	Hypertrophic cardiomyopathy (HCM)	3	81	0.0121	ENSP00000347507,ENSP00000351022,ENSP00000379210	MYH7,MYL3,TPM1	Heart_LV	KEGG
hsa05414	Dilated cardiomyopathy (DCM)	3	88	0.0121	ENSP00000347507,ENSP00000351022,ENSP00000379210	MYH7,MYL3,TPM1	Heart_LV	KEGG
hsa04261	Adrenergic signaling in cardiomyocytes	3	139	0.0166	ENSP00000347507,ENSP00000351022,ENSP00000379210	MYH7,MYL3,TPM1	Heart_LV	KEGG
hsa04610	Complement and coagulation cascades	11	78	6.45e-14	ENSP00000181383,ENSP00000218099,ENSP00000234071,ENSP00000306099,ENSP00000306361,ENSP00000308541,ENSP00000308938,ENSP00000336829,ENSP00000356671,ENSP00000363079,ENSP00000416066	CPB2,F2,F9,FGA,FGB,FGG,MBL2,PLG,PROC,SERPINA1,SERPINC1	Liver	KEGG
hsa04979	Cholesterol metabolism	6	48	2.76e-07	ENSP00000205948,ENSP00000227667,ENSP00000233242,ENSP00000236850,ENSP00000272286,ENSP00000356969	ABCG8,APOA1,APOA2,APOB,APOC3,APOH	Liver	KEGG
hsa04976	Bile secretion	6	71	1.61e-06	ENSP00000216540,ENSP00000256958,ENSP00000259407,ENSP00000272286,ENSP00000361666,ENSP00000394168	ABCG8,BAAT,SLC10A1,SLC22A7,SLCO1B1,SLCO1B7	Liver	KEGG
hsa04975	Fat digestion and absorption	4	39	9.8e-05	ENSP00000198801,ENSP00000233242,ENSP00000236850,ENSP00000272286	ABCG8,APOA1,APOB,MOGAT2	Liver	KEGG
hsa00120	Primary bile acid biosynthesis	3	17	0.00028	ENSP00000242375,ENSP00000259407,ENSP00000369814	AKR1C4,AKR1D1,BAAT	Liver	KEGG
hsa00140	Steroid hormone biosynthesis	4	58	0.00028	ENSP00000242375,ENSP00000265403,ENSP00000369814,ENSP00000440689	AKR1C4,AKR1D1,CYP2E1,UGT2B10	Liver	KEGG
hsa03320	PPAR signaling pathway	4	72	0.00054	ENSP00000227667,ENSP00000236850,ENSP00000356969,ENSP00000445002	APOA1,APOA2,APOA5,APOC3	Liver	KEGG
hsa00983	Drug metabolism - other enzymes	4	76	0.00058	ENSP00000265403,ENSP00000286479,ENSP00000301141,ENSP00000440689	CYP2A6,CYP2E1,NAT2,UGT2B10	Liver	KEGG
hsa05204	Chemical carcinogenesis	4	76	0.00058	ENSP00000265403,ENSP00000286479,ENSP00000301141,ENSP00000440689	CYP2A6,CYP2E1,NAT2,UGT2B10	Liver	KEGG
hsa00232	Caffeine metabolism	2	5	0.00097	ENSP00000286479,ENSP00000301141	CYP2A6,NAT2	Liver	KEGG
hsa01100	Metabolic pathways	12	1250	0.001	ENSP00000242375,ENSP00000259407,ENSP00000265403,ENSP00000286479,ENSP00000301141,ENSP00000302620,ENSP00000327453,ENSP00000368066,ENSP00000369814,ENSP00000373073,ENSP00000440689,ENSP00000444788	ACSM2B,AGXT,AKR1C4,AKR1D1,BAAT,CYP2A6,CYP2E1,HAO1,NAT2,TDO2,UGT2B10,UROC1	Liver	KEGG
hsa05150	Staphylococcus aureus infection	3	51	0.0024	ENSP00000308938,ENSP00000336829,ENSP00000363079	FGG,MBL2,PLG	Liver	KEGG
hsa00982	Drug metabolism - cytochrome P450	3	66	0.0045	ENSP00000265403,ENSP00000301141,ENSP00000440689	CYP2A6,CYP2E1,UGT2B10	Liver	KEGG
hsa00980	Metabolism of xenobiotics by cytochrome P450	3	70	0.0049	ENSP00000265403,ENSP00000301141,ENSP00000440689	CYP2A6,CYP2E1,UGT2B10	Liver	KEGG
hsa04146	Peroxisome	3	81	0.0069	ENSP00000259407,ENSP00000302620,ENSP00000368066	AGXT,BAAT,HAO1	Liver	KEGG
hsa04977	Vitamin digestion and absorption	2	24	0.009	ENSP00000233242,ENSP00000236850	APOA1,APOB	Liver	KEGG
hsa00630	Glyoxylate and dicarboxylate metabolism	2	28	0.0113	ENSP00000302620,ENSP00000368066	AGXT,HAO1	Liver	KEGG
hsa04611	Platelet activation	3	123	0.018	ENSP00000306099,ENSP00000306361,ENSP00000336829	FGA,FGB,FGG	Liver	KEGG
hsa00830	Retinol metabolism	2	62	0.044	ENSP00000265403,ENSP00000301141	CYP2A6,UGT2B10	Liver	KEGG
hsa05133	Pertussis	3	74	0.0061	ENSP00000356037,ENSP00000361400,ENSP00000397082	C4BPA,SFTPA1,SFTPA2	Lung	KEGG
hsa04145	Phagosome	3	145	0.0207	ENSP00000309124,ENSP00000361400,ENSP00000397082	OLR1,SFTPA1,SFTPA2	Lung	KEGG
hsa04970	Salivary secretion	4	86	0.00088	ENSP00000246895,ENSP00000357905,ENSP00000369689,ENSP00000424501	CALML5,DMBT1,HTN1,STATH	Minor_Salivary_Gland	KEGG
hsa04020	Calcium signaling pathway	4	179	0.0334	ENSP00000352608,ENSP00000355192,ENSP00000361636,ENSP00000365162	CACNA1S,MYLK2,RYR1,TNNC2	Muscle	KEGG
hsa04921	Oxytocin signaling pathway	4	149	0.0334	ENSP00000352608,ENSP00000355192,ENSP00000365162,ENSP00000397133	CACNA1S,MYLK2,PRKAG3,RYR1	Muscle	KEGG
hsa05410	Hypertrophic cardiomyopathy (HCM)	3	81	0.0334	ENSP00000355192,ENSP00000397133,ENSP00000467141	CACNA1S,PRKAG3,TTN	Muscle	KEGG
hsa04972	Pancreatic secretion	14	95	1.74e-20	ENSP00000011292,ENSP00000222481,ENSP00000290122,ENSP00000312286,ENSP00000338369,ENSP00000354280,ENSP00000354294,ENSP00000358223,ENSP00000361151,ENSP00000365075,ENSP00000433933,ENSP00000458537,ENSP00000481450,ENSP00000485444	AMY2A,CEL,CELA2B,CELA3A,CELA3B,CPA1,CPA2,CTRB1,CTRL,PLA2G1B,PNLIP,PNLIPRP1,PRSS3,PRSS3P2	Pancreas	KEGG
hsa04974	Protein digestion and absorption	9	90	9.43e-12	ENSP00000011292,ENSP00000222481,ENSP00000290122,ENSP00000338369,ENSP00000354280,ENSP00000354294,ENSP00000365075,ENSP00000458537,ENSP00000485444	CELA2B,CELA3A,CELA3B,CPA1,CPA2,CTRB1,CTRL,PRSS3,PRSS3P2	Pancreas	KEGG
hsa04975	Fat digestion and absorption	5	39	3.96e-07	ENSP00000259938,ENSP00000312286,ENSP00000358223,ENSP00000361151,ENSP00000433933	CEL,CLPS,PLA2G1B,PNLIP,PNLIPRP1	Pancreas	KEGG
hsa00561	Glycerolipid metabolism	3	59	0.0026	ENSP00000358223,ENSP00000361151,ENSP00000433933	CEL,PNLIP,PNLIPRP1	Pancreas	KEGG
hsa04950	Maturity onset diabetes of the young	2	26	0.0108	ENSP00000240652,ENSP00000302630	IAPP,ONECUT1	Pancreas	KEGG
hsa00500	Starch and sucrose metabolism	2	33	0.014	ENSP00000359100,ENSP00000481450	AMY1A,AMY2A	Pancreas	KEGG
hsa04973	Carbohydrate digestion and absorption	2	42	0.0189	ENSP00000359100,ENSP00000481450	AMY1A,AMY2A	Pancreas	KEGG
hsa04080	Neuroactive ligand-receptor interaction	4	272	0.0201	ENSP00000221421,ENSP00000312673,ENSP00000316416,ENSP00000320180	CSH1,GH1,GHRHR,LHB	Pituitary	KEGG
hsa05215	Prostate cancer	3	97	0.00048	ENSP00000314151,ENSP00000381588,ENSP00000477587	KLK3,SRD5A2,TMPRSS2	Prostate	KEGG
hsa04974	Protein digestion and absorption	3	90	0.0065	ENSP00000309542,ENSP00000322192,ENSP00000367391	PGA3,PGA4,PGA5	Stomach	KEGG
hsa04918	Thyroid hormone synthesis	7	73	1.07e-09	ENSP00000220616,ENSP00000229447,ENSP00000263334,ENSP00000265715,ENSP00000318820,ENSP00000441235,ENSP00000475084	DUOX2,IYD,PAX8,SLC26A4,TG,TPO,TSHR	Thyroid	KEGG
hsa05320	Autoimmune thyroid disease	3	49	0.00099	ENSP00000220616,ENSP00000318820,ENSP00000441235	TG,TPO,TSHR	Thyroid	KEGG
hsa05144	Malaria	3	47	0.0279	ENSP00000322421,ENSP00000333994,ENSP00000427690	GYPB,HBA1,HBB	Whole_Blood	KEGG
HSA-163560	Triglyceride catabolism	2	24	0.0194	ENSP00000300055,ENSP00000368362	FABP9,PLIN1	Adipose_Sub	Reactome
HSA-5668914	Diseases of metabolism	3	105	0.0194	ENSP00000261195,ENSP00000356729,ENSP00000379683	CYP19A1,FMO3,GYS2	Adipose_Sub	Reactome
HSA-5579029	Metabolic disorders of biological oxidation enzymes	2	35	0.0199	ENSP00000356729,ENSP00000379683	CYP19A1,FMO3	Adipose_Sub	Reactome
HSA-381340	Transcriptional regulation of white adipocyte differentiation	3	83	0.0107	ENSP00000256104,ENSP00000309757,ENSP00000399421	CD36,FABP4,LPL	Adipose_VO	Reactome
HSA-196071	Metabolism of steroid hormones	6	33	1.3e-09	ENSP00000268053,ENSP00000285930,ENSP00000292427,ENSP00000325822,ENSP00000358903,ENSP00000408860	AKR1B1,CYP11A1,CYP11B1,CYP11B2,CYP17A1,CYP21A2	Adrenal_gland	Reactome
HSA-211976	Endogenous sterols	5	27	3.29e-08	ENSP00000268053,ENSP00000292427,ENSP00000325822,ENSP00000358903,ENSP00000408860	CYP11A1,CYP11B1,CYP11B2,CYP17A1,CYP21A2	Adrenal_gland	Reactome
HSA-194002	Glucocorticoid biosynthesis	4	9	4.72e-08	ENSP00000292427,ENSP00000325822,ENSP00000358903,ENSP00000408860	CYP11B1,CYP11B2,CYP17A1,CYP21A2	Adrenal_gland	Reactome
HSA-5579029	Metabolic disorders of biological oxidation enzymes	5	35	4.72e-08	ENSP00000268053,ENSP00000292427,ENSP00000325822,ENSP00000358903,ENSP00000408860	CYP11A1,CYP11B1,CYP11B2,CYP17A1,CYP21A2	Adrenal_gland	Reactome
HSA-8957322	Metabolism of steroids	7	146	4.72e-08	ENSP00000268053,ENSP00000285238,ENSP00000285930,ENSP00000292427,ENSP00000325822,ENSP00000358903,ENSP00000408860	ABCC3,AKR1B1,CYP11A1,CYP11B1,CYP11B2,CYP17A1,CYP21A2	Adrenal_gland	Reactome
HSA-211859	Biological oxidations	6	214	5.41e-06	ENSP00000222002,ENSP00000268053,ENSP00000292427,ENSP00000325822,ENSP00000358903,ENSP00000408860	CYP11A1,CYP11B1,CYP11B2,CYP17A1,CYP21A2,SULT2A1	Adrenal_gland	Reactome
HSA-556833	Metabolism of lipids	8	721	5.15e-05	ENSP00000222002,ENSP00000268053,ENSP00000285238,ENSP00000285930,ENSP00000292427,ENSP00000325822,ENSP00000358903,ENSP00000408860	ABCC3,AKR1B1,CYP11A1,CYP11B1,CYP11B2,CYP17A1,CYP21A2,SULT2A1	Adrenal_gland	Reactome
HSA-193993	Mineralocorticoid biosynthesis	2	5	0.00027	ENSP00000325822,ENSP00000408860	CYP11B2,CYP21A2	Adrenal_gland	Reactome
HSA-196108	Pregnenolone biosynthesis	2	12	0.0011	ENSP00000268053,ENSP00000285930	AKR1B1,CYP11A1	Adrenal_gland	Reactome
HSA-1643685	Disease	6	1018	0.0177	ENSP00000268053,ENSP00000292427,ENSP00000325822,ENSP00000358903,ENSP00000367714,ENSP00000408860	CYP11A1,CYP11B1,CYP11B2,CYP17A1,CYP21A2,HES5	Adrenal_gland	Reactome
HSA-375280	Amine ligand-binding receptors	3	41	0.00097	ENSP00000358301,ENSP00000358963,ENSP00000437737	ADRB1,HTR1B,HTR2A	Artery_Tib	Reactome
HSA-390666	Serotonin receptors	2	12	0.0035	ENSP00000358963,ENSP00000437737	HTR1B,HTR2A	Artery_Tib	Reactome
HSA-373076	Class A/1 (Rhodopsin-like receptors)	4	311	0.0075	ENSP00000299178,ENSP00000358301,ENSP00000358963,ENSP00000437737	ADRB1,AVPR1A,HTR1B,HTR2A	Artery_Tib	Reactome
HSA-1980143	Signaling by NOTCH1	2	71	0.039	ENSP00000345229,ENSP00000357348	DNER,HEY2	Artery_Tib	Reactome
HSA-2022928	HS-GAG biosynthesis	2	31	0.0323	ENSP00000284110,ENSP00000354213	HS3ST3A1,HS3ST3B1	Brain_CBG	Reactome
HSA-190377	FGFR2b ligand binding and activation	2	9	0.0241	ENSP00000334122,ENSP00000371770	FGF3,FGFBP1	Brain_CH	Reactome
HSA-500792	GPCR ligand binding	9	443	5.88e-05	ENSP00000225844,ENSP00000240691,ENSP00000247879,ENSP00000270631,ENSP00000296677,ENSP00000351671,ENSP00000355156,ENSP00000360538,ENSP00000375894	CCL13,CCL20,F2RL1,FFAR4,GPR55,PTH2,SUCNR1,TAS2R3,TAS2R9	Brain_Cer	Reactome
HSA-418594	G alpha (i) signalling events	7	387	0.0013	ENSP00000225844,ENSP00000240691,ENSP00000247879,ENSP00000263431,ENSP00000351671,ENSP00000355156,ENSP00000375894	CCL13,CCL20,GPR55,PRKCG,SUCNR1,TAS2R3,TAS2R9	Brain_Cer	Reactome
HSA-373076	Class A/1 (Rhodopsin-like receptors)	6	311	0.0024	ENSP00000225844,ENSP00000296677,ENSP00000351671,ENSP00000355156,ENSP00000360538,ENSP00000375894	CCL13,CCL20,F2RL1,FFAR4,GPR55,SUCNR1	Brain_Cer	Reactome
HSA-388396	GPCR downstream signalling	10	1082	0.003	ENSP00000225844,ENSP00000240691,ENSP00000247879,ENSP00000263431,ENSP00000270631,ENSP00000296677,ENSP00000351671,ENSP00000355156,ENSP00000360538,ENSP00000375894	CCL13,CCL20,F2RL1,FFAR4,GPR55,PRKCG,PTH2,SUCNR1,TAS2R3,TAS2R9	Brain_Cer	Reactome
HSA-198933	Immunoregulatory interactions between a Lymphoid and a non-Lymphoid cell	3	125	0.0493	ENSP00000227348,ENSP00000325525,ENSP00000356308	CRTAM,KIR3DL2,ULBP3	Brain_Cer	Reactome
HSA-375276	Peptide ligand-binding receptors	6	183	7.11e-07	ENSP00000217386,ENSP00000243911,ENSP00000293330,ENSP00000332225,ENSP00000369647,ENSP00000370950	AVP,HCRT,MC3R,NPSR1,OXT,PMCH	Brain_Hyp	Reactome
HSA-416476	G alpha (q) signalling events	6	205	7.11e-07	ENSP00000217386,ENSP00000293330,ENSP00000331358,ENSP00000332225,ENSP00000369647,ENSP00000370950	AVP,GAST,HCRT,NPSR1,OXT,PMCH	Brain_Hyp	Reactome
HSA-500792	GPCR ligand binding	7	443	1.66e-06	ENSP00000217386,ENSP00000243911,ENSP00000293330,ENSP00000332225,ENSP00000369647,ENSP00000370950,ENSP00000433490	AVP,CALCB,HCRT,MC3R,NPSR1,OXT,PMCH	Brain_Hyp	Reactome
HSA-388396	GPCR downstream signalling	8	1082	3.05e-05	ENSP00000217386,ENSP00000243911,ENSP00000293330,ENSP00000331358,ENSP00000332225,ENSP00000369647,ENSP00000370950,ENSP00000433490	AVP,CALCB,GAST,HCRT,MC3R,NPSR1,OXT,PMCH	Brain_Hyp	Reactome
HSA-388479	Vasopressin-like receptors	2	6	0.00014	ENSP00000217386,ENSP00000369647	AVP,OXT	Brain_Hyp	Reactome
HSA-418555	G alpha (s) signalling events	4	531	0.0075	ENSP00000243911,ENSP00000369647,ENSP00000370950,ENSP00000433490	AVP,CALCB,MC3R,NPSR1	Brain_Hyp	Reactome
HSA-373076	Class A/1 (Rhodopsin-like receptors)	4	311	0.009	ENSP00000277942,ENSP00000324248,ENSP00000363748,ENSP00000440185	HTR1D,NPFFR1,PDYN,PENK	Brain_NABG	Reactome
HSA-375276	Peptide ligand-binding receptors	3	183	0.0157	ENSP00000277942,ENSP00000324248,ENSP00000440185	NPFFR1,PDYN,PENK	Brain_NABG	Reactome
HSA-112315	Transmission across Chemical Synapses	5	218	3.69e-05	ENSP00000254488,ENSP00000289957,ENSP00000298472,ENSP00000411593,ENSP00000477437	CHRNB3,GLRA1,KCNJ6,SLC18A2,SLC6A11	Brain_SN	Reactome
HSA-425366	Transport of bile salts and organic acids, metal ions and amine compounds	4	85	3.69e-05	ENSP00000254488,ENSP00000255226,ENSP00000298472,ENSP00000387549	SLC14A2,SLC18A1,SLC18A2,SLC6A11	Brain_SN	Reactome
HSA-425407	SLC-mediated transmembrane transport	5	241	3.69e-05	ENSP00000254488,ENSP00000255226,ENSP00000277526,ENSP00000298472,ENSP00000387549	LCN9,SLC14A2,SLC18A1,SLC18A2,SLC6A11	Brain_SN	Reactome
HSA-442660	Na+/Cl- dependent neurotransmitter transporters	3	19	3.69e-05	ENSP00000254488,ENSP00000298472,ENSP00000387549	SLC18A1,SLC18A2,SLC6A11	Brain_SN	Reactome
HSA-112314	Neurotransmitter receptors and postsynaptic signal transmission	3	150	0.0019	ENSP00000289957,ENSP00000411593,ENSP00000477437	CHRNB3,GLRA1,KCNJ6	Brain_SN	Reactome
HSA-112310	Neurotransmitter release cycle	2	49	0.0053	ENSP00000254488,ENSP00000298472	SLC18A2,SLC6A11	Brain_SN	Reactome
HSA-375276	Peptide ligand-binding receptors	4	183	0.0071	ENSP00000299766,ENSP00000303325,ENSP00000356162,ENSP00000371040	KISS1,MC4R,RLN2,TACR3	Colon_Sig	Reactome
HSA-3295583	TRP channels	2	28	0.0082	ENSP00000155858,ENSP00000262839	TRPC5,TRPM5	Esophagus_GJ	Reactome
HSA-6809371	Formation of the cornified envelope	9	128	1.09e-10	ENSP00000252250,ENSP00000301653,ENSP00000352785,ENSP00000352936,ENSP00000357751,ENSP00000369317,ENSP00000376423,ENSP00000448220,ENSP00000470555	DSG4,KLK13,KRT16,KRT4,KRT6A,KRT6C,SPINK5,SPRR1A,SPRR2A	Esophagus_Muc	Reactome
HSA-1266738	Developmental Biology	10	1023	0.00017	ENSP00000252250,ENSP00000301653,ENSP00000352785,ENSP00000352936,ENSP00000355140,ENSP00000357751,ENSP00000369317,ENSP00000376423,ENSP00000448220,ENSP00000470555	DSG4,HOXB1,KLK13,KRT16,KRT4,KRT6A,KRT6C,SPINK5,SPRR1A,SPRR2A	Esophagus_Muc	Reactome
HSA-390522	Striated Muscle Contraction	3	32	0.00068	ENSP00000290378,ENSP00000347055,ENSP00000386041	ACTC1,MYH6,MYL4	Heart_AA	Reactome
HSA-397014	Muscle contraction	5	198	0.00068	ENSP00000223364,ENSP00000290378,ENSP00000347055,ENSP00000365663,ENSP00000386041	ACTC1,MYH6,MYL4,MYL7,NPPA	Heart_AA	Reactome
HSA-382551	Transport of small molecules	13	706	6.2e-10	ENSP00000292079,ENSP00000299155,ENSP00000301891,ENSP00000323549,ENSP00000326671,ENSP00000355920,ENSP00000366797,ENSP00000367102,ENSP00000379822,ENSP00000426070,ENSP00000427661,ENSP00000477688,ENSP00000483791	AMN,AQP6,FXYD2,FXYD4,SLC12A1,SLC22A11,SLC22A12,SLC22A2,SLC22A6,SLC47A2,SLC4A9,SLC6A18,TRPC7	Kidney_Cor	Reactome
HSA-425407	SLC-mediated transmembrane transport	8	241	8.28e-08	ENSP00000301891,ENSP00000323549,ENSP00000326671,ENSP00000355920,ENSP00000366797,ENSP00000367102,ENSP00000379822,ENSP00000427661	SLC12A1,SLC22A11,SLC22A12,SLC22A2,SLC22A6,SLC47A2,SLC4A9,SLC6A18	Kidney_Cor	Reactome
HSA-425366	Transport of bile salts and organic acids, metal ions and amine compounds	6	85	9.87e-08	ENSP00000301891,ENSP00000323549,ENSP00000326671,ENSP00000355920,ENSP00000366797,ENSP00000367102	SLC22A11,SLC22A12,SLC22A2,SLC22A6,SLC47A2,SLC6A18	Kidney_Cor	Reactome
HSA-549132	Organic cation/anion/zwitterion transport	4	15	2.95e-07	ENSP00000301891,ENSP00000355920,ENSP00000366797,ENSP00000367102	SLC22A11,SLC22A12,SLC22A2,SLC22A6	Kidney_Cor	Reactome
HSA-561048	Organic anion transport	3	5	2.6e-06	ENSP00000301891,ENSP00000366797,ENSP00000367102	SLC22A11,SLC22A12,SLC22A6	Kidney_Cor	Reactome
HSA-5619102	SLC transporter disorders	3	68	0.0021	ENSP00000323549,ENSP00000366797,ENSP00000379822	SLC12A1,SLC22A12,SLC6A18	Kidney_Cor	Reactome
HSA-442660	Na+/Cl- dependent neurotransmitter transporters	2	19	0.005	ENSP00000323549,ENSP00000355920	SLC22A2,SLC6A18	Kidney_Cor	Reactome
HSA-425393	Transport of inorganic cations/anions and amino acids/oligopeptides	3	104	0.0052	ENSP00000323549,ENSP00000379822,ENSP00000427661	SLC12A1,SLC4A9,SLC6A18	Kidney_Cor	Reactome
HSA-983712	Ion channel transport	3	178	0.019	ENSP00000292079,ENSP00000426070,ENSP00000483791	FXYD2,FXYD4,TRPC7	Kidney_Cor	Reactome
HSA-5578775	Ion homeostasis	2	53	0.0218	ENSP00000292079,ENSP00000483791	FXYD2,FXYD4	Kidney_Cor	Reactome
HSA-936837	Ion transport by P-type ATPases	2	54	0.0218	ENSP00000292079,ENSP00000483791	FXYD2,FXYD4	Kidney_Cor	Reactome
HSA-211859	Biological oxidations	3	214	0.0244	ENSP00000251566,ENSP00000300079,ENSP00000411613	AOC1,GLYATL1,UGT2A3	Kidney_Cor	Reactome
HSA-1430728	Metabolism	8	2032	0.0451	ENSP00000251566,ENSP00000274353,ENSP00000299155,ENSP00000300079,ENSP00000348459,ENSP00000355920,ENSP00000411613,ENSP00000483507	ACMSD,AMN,AOC1,BHMT,GLYATL1,HAO2,SLC22A2,UGT2A3	Kidney_Cor	Reactome
HSA-381426	Regulation of Insulin-like Growth Factor (IGF) transport and uptake by Insulin-like Growth Factor Binding Proteins (IGFBPs)	13	123	1.19e-14	ENSP00000168148,ENSP00000233242,ENSP00000234071,ENSP00000236850,ENSP00000275525,ENSP00000306361,ENSP00000308541,ENSP00000308938,ENSP00000336829,ENSP00000356671,ENSP00000356969,ENSP00000416066,ENSP00000445002	APOA1,APOA2,APOA5,APOB,F2,FGA,FGG,IGFBP1,PLG,PROC,SERPINA1,SERPINC1,SPP2	Liver	Reactome
HSA-8957275	Post-translational protein phosphorylation	11	106	2.13e-12	ENSP00000168148,ENSP00000233242,ENSP00000234071,ENSP00000236850,ENSP00000275525,ENSP00000306361,ENSP00000336829,ENSP00000356671,ENSP00000356969,ENSP00000416066,ENSP00000445002	APOA1,APOA2,APOA5,APOB,FGA,FGG,IGFBP1,PROC,SERPINA1,SERPINC1,SPP2	Liver	Reactome
HSA-114608	Platelet degranulation	10	125	2.63e-10	ENSP00000168148,ENSP00000205948,ENSP00000232003,ENSP00000236850,ENSP00000306099,ENSP00000306361,ENSP00000308938,ENSP00000336829,ENSP00000394936,ENSP00000416066	APOA1,APOH,FGA,FGB,FGG,HRG,ORM2,PLG,SERPINA1,SPP2	Liver	Reactome
HSA-140877	Formation of Fibrin Clot (Clotting Cascade)	7	39	1.76e-09	ENSP00000218099,ENSP00000234071,ENSP00000306099,ENSP00000306361,ENSP00000308541,ENSP00000336829,ENSP00000356671	F2,F9,FGA,FGB,FGG,PROC,SERPINC1	Liver	Reactome
HSA-109582	Hemostasis	15	601	3.37e-09	ENSP00000168148,ENSP00000205948,ENSP00000218099,ENSP00000232003,ENSP00000233242,ENSP00000234071,ENSP00000236850,ENSP00000306099,ENSP00000306361,ENSP00000308541,ENSP00000308938,ENSP00000336829,ENSP00000356671,ENSP00000394936,ENSP00000416066	APOA1,APOB,APOH,F2,F9,FGA,FGB,FGG,HRG,ORM2,PLG,PROC,SERPINA1,SERPINC1,SPP2	Liver	Reactome
HSA-140875	Common Pathway of Fibrin Clot Formation	6	22	3.6e-09	ENSP00000234071,ENSP00000306099,ENSP00000306361,ENSP00000308541,ENSP00000336829,ENSP00000356671	F2,FGA,FGB,FGG,PROC,SERPINC1	Liver	Reactome
HSA-76002	Platelet activation, signaling and aggregation	11	256	4.46e-09	ENSP00000168148,ENSP00000205948,ENSP00000232003,ENSP00000236850,ENSP00000306099,ENSP00000306361,ENSP00000308541,ENSP00000308938,ENSP00000336829,ENSP00000394936,ENSP00000416066	APOA1,APOH,F2,FGA,FGB,FGG,HRG,ORM2,PLG,SERPINA1,SPP2	Liver	Reactome
HSA-8963901	Chylomicron remodeling	5	10	8.8e-09	ENSP00000227667,ENSP00000233242,ENSP00000236850,ENSP00000356969,ENSP00000445002	APOA1,APOA2,APOA5,APOB,APOC3	Liver	Reactome
HSA-8963899	Plasma lipoprotein remodeling	6	30	1.28e-08	ENSP00000227667,ENSP00000233242,ENSP00000236850,ENSP00000356969,ENSP00000445002,ENSP00000471477	APOA1,APOA2,APOA5,APOB,APOC3,FGF21	Liver	Reactome
HSA-1430728	Metabolism	22	2032	2.39e-07	ENSP00000198801,ENSP00000216540,ENSP00000227667,ENSP00000233242,ENSP00000236850,ENSP00000242375,ENSP00000256958,ENSP00000259407,ENSP00000265403,ENSP00000286479,ENSP00000301141,ENSP00000302620,ENSP00000303246,ENSP00000309649,ENSP00000327453,ENSP00000356969,ENSP00000368066,ENSP00000369814,ENSP00000373073,ENSP00000440689,ENSP00000444788,ENSP00000445002	ACOT12,ACSM2B,AGXT,AKR1C4,AKR1D1,APOA1,APOA2,APOA5,APOB,APOC3,BAAT,CA5A,CYP2A6,CYP2E1,HAO1,MOGAT2,NAT2,SLC10A1,SLCO1B1,TDO2,UGT2B10,UROC1	Liver	Reactome
HSA-8963888	Chylomicron assembly	4	10	8.31e-07	ENSP00000227667,ENSP00000233242,ENSP00000236850,ENSP00000356969	APOA1,APOA2,APOB,APOC3	Liver	Reactome
HSA-194068	Bile acid and bile salt metabolism	5	42	2.7e-06	ENSP00000216540,ENSP00000242375,ENSP00000256958,ENSP00000259407,ENSP00000369814	AKR1C4,AKR1D1,BAAT,SLC10A1,SLCO1B1	Liver	Reactome
HSA-975634	Retinoid metabolism and transport	5	44	3.12e-06	ENSP00000227667,ENSP00000233242,ENSP00000236850,ENSP00000356969,ENSP00000369814	AKR1C4,APOA1,APOA2,APOB,APOC3	Liver	Reactome
HSA-5686938	Regulation of TLR by endogenous ligand	4	19	4.81e-06	ENSP00000233242,ENSP00000306099,ENSP00000306361,ENSP00000336829	APOB,FGA,FGB,FGG	Liver	Reactome
HSA-140837	Intrinsic Pathway of Fibrin Clot Formation	4	22	7.64e-06	ENSP00000218099,ENSP00000234071,ENSP00000308541,ENSP00000356671	F2,F9,PROC,SERPINC1	Liver	Reactome
HSA-159763	Transport of gamma-carboxylated protein precursors from the endoplasmic reticulum to the Golgi apparatus	3	9	4.07e-05	ENSP00000218099,ENSP00000234071,ENSP00000308541	F2,F9,PROC	Liver	Reactome
HSA-556833	Metabolism of lipids	11	721	4.53e-05	ENSP00000198801,ENSP00000216540,ENSP00000236850,ENSP00000242375,ENSP00000256958,ENSP00000259407,ENSP00000303246,ENSP00000356969,ENSP00000369814,ENSP00000440689,ENSP00000445002	ACOT12,AKR1C4,AKR1D1,APOA1,APOA2,APOA5,BAAT,CYP2E1,MOGAT2,SLC10A1,SLCO1B1	Liver	Reactome
HSA-76009	Platelet Aggregation (Plug Formation)	4	37	4.53e-05	ENSP00000306099,ENSP00000306361,ENSP00000308541,ENSP00000336829	F2,FGA,FGB,FGG	Liver	Reactome
HSA-159740	Gamma-carboxylation of protein precursors	3	10	4.59e-05	ENSP00000218099,ENSP00000234071,ENSP00000308541	F2,F9,PROC	Liver	Reactome
HSA-159782	Removal of aminoterminal propeptides from gamma-carboxylated proteins	3	10	4.59e-05	ENSP00000218099,ENSP00000234071,ENSP00000308541	F2,F9,PROC	Liver	Reactome
HSA-2173782	Binding and Uptake of Ligands by Scavenger Receptors	4	40	5.07e-05	ENSP00000233242,ENSP00000236850,ENSP00000265132,ENSP00000265983	AMBP,APOA1,APOB,HPX	Liver	Reactome
HSA-2168880	Scavenging of heme from plasma	3	13	7.33e-05	ENSP00000236850,ENSP00000265132,ENSP00000265983	AMBP,APOA1,HPX	Liver	Reactome
HSA-354194	GRB2:SOS provides linkage to MAPK signaling for Integrins	3	13	7.33e-05	ENSP00000306099,ENSP00000306361,ENSP00000336829	FGA,FGB,FGG	Liver	Reactome
HSA-372708	p130Cas linkage to MAPK signaling for integrins	3	14	8.3e-05	ENSP00000306099,ENSP00000306361,ENSP00000336829	FGA,FGB,FGG	Liver	Reactome
HSA-159418	Recycling of bile acids and salts	3	16	0.00011	ENSP00000216540,ENSP00000256958,ENSP00000259407	BAAT,SLC10A1,SLCO1B1	Liver	Reactome
HSA-166658	Complement cascade	4	56	0.00014	ENSP00000181383,ENSP00000256785,ENSP00000308541,ENSP00000363079	CFHR5,CPB2,F2,MBL2	Liver	Reactome
HSA-382551	Transport of small molecules	10	706	0.00016	ENSP00000227667,ENSP00000233242,ENSP00000236850,ENSP00000256958,ENSP00000272286,ENSP00000356969,ENSP00000361666,ENSP00000420525,ENSP00000445002,ENSP00000471477	ABCG8,APOA1,APOA2,APOA5,APOB,APOC3,FGF21,SLC22A7,SLCO1B1,TFR2	Liver	Reactome
HSA-193368	Synthesis of bile acids and bile salts via 7alpha-hydroxycholesterol	3	23	0.00027	ENSP00000242375,ENSP00000259407,ENSP00000369814	AKR1C4,AKR1D1,BAAT	Liver	Reactome
HSA-392499	Metabolism of proteins	16	1948	0.00037	ENSP00000168148,ENSP00000181383,ENSP00000218099,ENSP00000233242,ENSP00000234071,ENSP00000236850,ENSP00000255040,ENSP00000275525,ENSP00000306361,ENSP00000308541,ENSP00000308938,ENSP00000336829,ENSP00000356671,ENSP00000356969,ENSP00000416066,ENSP00000445002	APCS,APOA1,APOA2,APOA5,APOB,CPB2,F2,F9,FGA,FGG,IGFBP1,PLG,PROC,SERPINA1,SERPINC1,SPP2	Liver	Reactome
HSA-597592	Post-translational protein modification	13	1366	0.00046	ENSP00000168148,ENSP00000218099,ENSP00000233242,ENSP00000234071,ENSP00000236850,ENSP00000275525,ENSP00000306361,ENSP00000308541,ENSP00000336829,ENSP00000356671,ENSP00000356969,ENSP00000416066,ENSP00000445002	APOA1,APOA2,APOA5,APOB,F2,F9,FGA,FGG,IGFBP1,PROC,SERPINA1,SERPINC1,SPP2	Liver	Reactome
HSA-168249	Innate Immune System	11	1012	0.00054	ENSP00000181383,ENSP00000233242,ENSP00000256785,ENSP00000306099,ENSP00000306361,ENSP00000308541,ENSP00000336829,ENSP00000345968,ENSP00000363079,ENSP00000394936,ENSP00000416066	APOB,CFHR5,CPB2,F2,FGA,FGB,FGG,MBL2,ORM2,PGLYRP2,SERPINA1	Liver	Reactome
HSA-3000471	Scavenging by Class B Receptors	2	5	0.00068	ENSP00000233242,ENSP00000236850	APOA1,APOB	Liver	Reactome
HSA-6802948	Signaling by high-kinase activity BRAF mutants	3	35	0.00069	ENSP00000306099,ENSP00000306361,ENSP00000336829	FGA,FGB,FGG	Liver	Reactome
HSA-5674135	MAP2K and MAPK activation	3	39	0.00089	ENSP00000306099,ENSP00000306361,ENSP00000336829	FGA,FGB,FGG	Liver	Reactome
HSA-6802946	Signaling by moderate kinase activity BRAF mutants	3	39	0.00089	ENSP00000306099,ENSP00000306361,ENSP00000336829	FGA,FGB,FGG	Liver	Reactome
HSA-6802955	Paradoxical activation of RAF signaling by kinase inactive BRAF	3	39	0.00089	ENSP00000306099,ENSP00000306361,ENSP00000336829	FGA,FGB,FGG	Liver	Reactome
HSA-211859	Biological oxidations	5	214	0.0014	ENSP00000265403,ENSP00000286479,ENSP00000301141,ENSP00000327453,ENSP00000440689	ACSM2B,CYP2A6,CYP2E1,NAT2,UGT2B10	Liver	Reactome
HSA-977606	Regulation of Complement cascade	3	47	0.0014	ENSP00000181383,ENSP00000256785,ENSP00000308541	CFHR5,CPB2,F2	Liver	Reactome
HSA-8964058	HDL remodeling	2	9	0.0015	ENSP00000227667,ENSP00000236850	APOA1,APOC3	Liver	Reactome
HSA-6802949	Signaling by RAS mutants	3	52	0.0017	ENSP00000306099,ENSP00000306361,ENSP00000336829	FGA,FGB,FGG	Liver	Reactome
HSA-211999	CYP2E1 reactions	2	11	0.002	ENSP00000301141,ENSP00000440689	CYP2A6,CYP2E1	Liver	Reactome
HSA-9033241	Peroxisomal protein import	3	58	0.0022	ENSP00000259407,ENSP00000302620,ENSP00000368066	AGXT,BAAT,HAO1	Liver	Reactome
HSA-6802952	Signaling by BRAF and RAF fusions	3	59	0.0023	ENSP00000306099,ENSP00000306361,ENSP00000336829	FGA,FGB,FGG	Liver	Reactome
HSA-75205	Dissolution of Fibrin Clot	2	13	0.0025	ENSP00000232003,ENSP00000308938	HRG,PLG	Liver	Reactome
HSA-193775	Synthesis of bile acids and bile salts via 24-hydroxycholesterol	2	14	0.0028	ENSP00000242375,ENSP00000369814	AKR1C4,AKR1D1	Liver	Reactome
HSA-193807	Synthesis of bile acids and bile salts via 27-hydroxycholesterol	2	15	0.0031	ENSP00000242375,ENSP00000369814	AKR1C4,AKR1D1	Liver	Reactome
HSA-1369062	ABC transporters in lipid homeostasis	2	18	0.0041	ENSP00000236850,ENSP00000272286	ABCG8,APOA1	Liver	Reactome
HSA-3000480	Scavenging by Class A Receptors	2	18	0.0041	ENSP00000233242,ENSP00000236850	APOA1,APOB	Liver	Reactome
HSA-8963889	Assembly of active LPL and LIPC lipase complexes	2	18	0.0041	ENSP00000445002,ENSP00000471477	APOA5,FGF21	Liver	Reactome
HSA-977225	Amyloid fiber formation	3	78	0.0043	ENSP00000236850,ENSP00000255040,ENSP00000306361	APCS,APOA1,FGA	Liver	Reactome
HSA-216083	Integrin cell surface interactions	3	83	0.005	ENSP00000306099,ENSP00000306361,ENSP00000336829	FGA,FGB,FGG	Liver	Reactome
HSA-156580	Phase II - Conjugation of compounds	3	103	0.0088	ENSP00000265403,ENSP00000286479,ENSP00000327453	ACSM2B,NAT2,UGT2B10	Liver	Reactome
HSA-389661	Glyoxylate metabolism and glycine degradation	2	31	0.01	ENSP00000302620,ENSP00000368066	AGXT,HAO1	Liver	Reactome
HSA-8964043	Plasma lipoprotein clearance	2	32	0.0105	ENSP00000233242,ENSP00000236850	APOA1,APOB	Liver	Reactome
HSA-1989781	PPARA activates gene expression	3	114	0.0111	ENSP00000236850,ENSP00000356969,ENSP00000445002	APOA1,APOA2,APOA5	Liver	Reactome
HSA-202733	Cell surface interactions at the vascular wall	3	135	0.0166	ENSP00000233242,ENSP00000234071,ENSP00000308541	APOB,F2,PROC	Liver	Reactome
HSA-168256	Immune System	12	1925	0.0172	ENSP00000181383,ENSP00000233242,ENSP00000256785,ENSP00000294671,ENSP00000306099,ENSP00000306361,ENSP00000308541,ENSP00000336829,ENSP00000345968,ENSP00000363079,ENSP00000394936,ENSP00000416066	APOB,CFHR5,CPB2,F2,FGA,FGB,FGG,GBP7,MBL2,ORM2,PGLYRP2,SERPINA1	Liver	Reactome
HSA-6788656	Histidine, lysine, phenylalanine, tyrosine, proline and tryptophan catabolism	2	46	0.0187	ENSP00000373073,ENSP00000444788	TDO2,UROC1	Liver	Reactome
HSA-1474244	Extracellular matrix organization	4	298	0.024	ENSP00000306099,ENSP00000306361,ENSP00000308938,ENSP00000336829	FGA,FGB,FGG,PLG	Liver	Reactome
HSA-71291	Metabolism of amino acids and derivatives	4	354	0.0412	ENSP00000302620,ENSP00000368066,ENSP00000373073,ENSP00000444788	AGXT,HAO1,TDO2,UROC1	Liver	Reactome
HSA-5683826	Surfactant metabolism	5	30	1.21e-07	ENSP00000253719,ENSP00000316152,ENSP00000361400,ENSP00000371483,ENSP00000397082	NAPSA,SFTPA1,SFTPA2,SFTPC,SLC34A2	Lung	Reactome
HSA-5687613	Diseases associated with surfactant metabolism	4	12	2.71e-07	ENSP00000316152,ENSP00000361400,ENSP00000371483,ENSP00000397082	SFTPA1,SFTPA2,SFTPC,SLC34A2	Lung	Reactome
HSA-5688849	Defective CSF2RB causes pulmonary surfactant metabolism dysfunction 5 (SMDP5)	3	8	1.24e-05	ENSP00000316152,ENSP00000361400,ENSP00000397082	SFTPA1,SFTPA2,SFTPC	Lung	Reactome
HSA-5688890	Defective CSF2RA causes pulmonary surfactant metabolism dysfunction 4 (SMDP4)	3	8	1.24e-05	ENSP00000316152,ENSP00000361400,ENSP00000397082	SFTPA1,SFTPA2,SFTPC	Lung	Reactome
HSA-391160	Signal regulatory protein family interactions	2	14	0.0033	ENSP00000361400,ENSP00000397082	SFTPA1,SFTPA2	Lung	Reactome
HSA-5686938	Regulation of TLR by endogenous ligand	2	19	0.0049	ENSP00000361400,ENSP00000397082	SFTPA1,SFTPA2	Lung	Reactome
HSA-1643685	Disease	6	1018	0.033	ENSP00000284523,ENSP00000316152,ENSP00000361400,ENSP00000371483,ENSP00000397082,ENSP00000470801	SFTPA1,SFTPA2,SFTPC,SLC34A2,SLC6A14,WNT3A	Lung	Reactome
HSA-5619102	SLC transporter disorders	2	68	0.0416	ENSP00000371483,ENSP00000470801	SLC34A2,SLC6A14	Lung	Reactome
HSA-6803157	Antimicrobial peptides	5	87	2.7e-05	ENSP00000170150,ENSP00000253354,ENSP00000344929,ENSP00000362108,ENSP00000424501	BPIFB1,BPIFB2,BPIFB6,HTN1,LCN2	Minor_Salivary_Gland	Reactome
HSA-168249	Innate Immune System	9	1012	0.0012	ENSP00000170150,ENSP00000245503,ENSP00000253354,ENSP00000342082,ENSP00000344929,ENSP00000348888,ENSP00000362108,ENSP00000369689,ENSP00000424501	BPIFB1,BPIFB2,BPIFB6,CALML5,HTN1,LCN2,MYH2,PIGR,SLPI	Minor_Salivary_Gland	Reactome
HSA-168256	Immune System	10	1925	0.0216	ENSP00000170150,ENSP00000245503,ENSP00000253354,ENSP00000342082,ENSP00000343000,ENSP00000344929,ENSP00000348888,ENSP00000362108,ENSP00000369689,ENSP00000424501	BPIFB1,BPIFB2,BPIFB6,CALML5,HTN1,IL19,LCN2,MYH2,PIGR,SLPI	Minor_Salivary_Gland	Reactome
HSA-397014	Muscle contraction	13	198	3.16e-13	ENSP00000307280,ENSP00000312675,ENSP00000325239,ENSP00000350332,ENSP00000352608,ENSP00000354488,ENSP00000355192,ENSP00000357057,ENSP00000361636,ENSP00000371331,ENSP00000400908,ENSP00000422007,ENSP00000467141	ACTN3,CACNA1S,CASQ1,MYBPC1,MYBPC2,MYL1,MYLPF,RYR1,TNNC2,TNNI1,TNNI2,TRIM72,TTN	Muscle	Reactome
HSA-390522	Striated Muscle Contraction	8	32	3.23e-12	ENSP00000307280,ENSP00000350332,ENSP00000354488,ENSP00000361636,ENSP00000371331,ENSP00000400908,ENSP00000422007,ENSP00000467141	ACTN3,MYBPC1,MYBPC2,MYL1,TNNC2,TNNI1,TNNI2,TTN	Muscle	Reactome
HSA-375170	CDO in myogenesis	3	28	0.0025	ENSP00000228644,ENSP00000241651,ENSP00000250003	MYF5,MYOD1,MYOG	Muscle	Reactome
HSA-629587	Highly sodium permeable acetylcholine nicotinic receptors	2	7	0.0053	ENSP00000258385,ENSP00000374145	CHRND,CHRNG	Muscle	Reactome
HSA-2672351	Stimuli-sensing channels	3	104	0.0292	ENSP00000339867,ENSP00000352608,ENSP00000357057	CASQ1,CLCN1,RYR1	Muscle	Reactome
HSA-445355	Smooth Muscle Contraction	2	32	0.0364	ENSP00000312675,ENSP00000325239	MYLPF,TRIM72	Muscle	Reactome
HSA-8935690	Digestion	6	20	1.23e-09	ENSP00000259938,ENSP00000358223,ENSP00000359100,ENSP00000361151,ENSP00000433933,ENSP00000481450	AMY1A,AMY2A,CEL,CLPS,PNLIP,PNLIPRP1	Pancreas	Reactome
HSA-192456	Digestion of dietary lipid	4	6	1.05e-07	ENSP00000259938,ENSP00000358223,ENSP00000361151,ENSP00000433933	CEL,CLPS,PNLIP,PNLIPRP1	Pancreas	Reactome
HSA-196741	Cobalamin (Cbl, vitamin B12) transport and metabolism	4	21	4.62e-06	ENSP00000303963,ENSP00000354280,ENSP00000354294,ENSP00000365116	CTRB1,CTRB2,CTRC,PRSS3	Pancreas	Reactome
HSA-196854	Metabolism of vitamins and cofactors	6	185	5.14e-05	ENSP00000259938,ENSP00000303963,ENSP00000354280,ENSP00000354294,ENSP00000358223,ENSP00000365116	CLPS,CTRB1,CTRB2,CTRC,PNLIP,PRSS3	Pancreas	Reactome
HSA-1592389	Activation of Matrix Metalloproteinases	3	33	0.00086	ENSP00000303963,ENSP00000354294,ENSP00000485444	CTRB1,CTRB2,PRSS3P2	Pancreas	Reactome
HSA-186712	Regulation of beta-cell development	3	39	0.0012	ENSP00000240652,ENSP00000302630,ENSP00000365687	IAPP,ONECUT1,PTF1A	Pancreas	Reactome
HSA-210747	Regulation of gene expression in early pancreatic precursor cells	2	7	0.0015	ENSP00000302630,ENSP00000365687	ONECUT1,PTF1A	Pancreas	Reactome
HSA-1462054	Alpha-defensins	2	9	0.002	ENSP00000354280,ENSP00000485444	PRSS3,PRSS3P2	Pancreas	Reactome
HSA-189085	Digestion of dietary carbohydrate	2	9	0.002	ENSP00000359100,ENSP00000481450	AMY1A,AMY2A	Pancreas	Reactome
HSA-435354	Zinc transporters	2	16	0.0046	ENSP00000266980,ENSP00000415011	SLC30A8,SLC39A5	Pancreas	Reactome
HSA-373753	Nephrin family interactions	2	23	0.0083	ENSP00000353331,ENSP00000368190	KIRREL2,NPHS1	Pancreas	Reactome
HSA-975634	Retinoid metabolism and transport	2	44	0.0217	ENSP00000259938,ENSP00000358223	CLPS,PNLIP	Pancreas	Reactome
HSA-1170546	Prolactin receptor signaling	2	13	0.0126	ENSP00000312673,ENSP00000316416	CSH1,GH1	Pituitary	Reactome
HSA-193048	Androgen biosynthesis	2	10	0.0126	ENSP00000221421,ENSP00000384092	LHB,POMC	Pituitary	Reactome
HSA-209952	Peptide hormone biosynthesis	2	10	0.0126	ENSP00000221421,ENSP00000384092	LHB,POMC	Pituitary	Reactome
HSA-2980736	Peptide hormone metabolism	3	84	0.0126	ENSP00000221421,ENSP00000312673,ENSP00000384092	GH1,LHB,POMC	Pituitary	Reactome
HSA-982772	Growth hormone receptor signaling	2	22	0.0126	ENSP00000312673,ENSP00000316416	CSH1,GH1	Pituitary	Reactome
HSA-6805567	Keratinization	11	212	6.46e-12	ENSP00000252244,ENSP00000269576,ENSP00000330720,ENSP00000334287,ENSP00000334869,ENSP00000342710,ENSP00000347823,ENSP00000365465,ENSP00000375428,ENSP00000383900,ENSP00000475270	CDSN,KRT1,KRT10,KRT39,KRT77,KRTAP11-1,KRTAP21-2,KRTAP3-3,LCE1A,LCE1C,LIPK	Skin_NSES	Reactome
HSA-6809371	Formation of the cornified envelope	8	128	2.68e-09	ENSP00000252244,ENSP00000269576,ENSP00000334869,ENSP00000342710,ENSP00000347823,ENSP00000365465,ENSP00000383900,ENSP00000475270	CDSN,KRT1,KRT10,KRT39,KRT77,LCE1A,LCE1C,LIPK	Skin_NSES	Reactome
HSA-6809371	Formation of the cornified envelope	10	128	2.9e-12	ENSP00000220420,ENSP00000257192,ENSP00000310861,ENSP00000334187,ENSP00000353203,ENSP00000357737,ENSP00000357766,ENSP00000357768,ENSP00000357778,ENSP00000357789	DSG1,FLG,KRT2,LCE1B,LCE1F,LCE2A,LCE3E,LCE4A,SPRR2G,TGM5	Skin_SELL	Reactome
HSA-1266738	Developmental Biology	12	1023	3.51e-06	ENSP00000220420,ENSP00000257192,ENSP00000310861,ENSP00000334187,ENSP00000353203,ENSP00000357737,ENSP00000357766,ENSP00000357768,ENSP00000357778,ENSP00000357789,ENSP00000416341,ENSP00000432568	DSG1,FLG,KRT2,LCE1B,LCE1F,LCE2A,LCE3E,LCE4A,NELL2,SPRR2G,SPTBN2,TGM5	Skin_SELL	Reactome
HSA-1462054	Alpha-defensins	2	9	0.0055	ENSP00000297436,ENSP00000329890	DEFA5,DEFA6	Small_Intestine	Reactome
HSA-209968	Thyroxine biosynthesis	4	8	2.01e-07	ENSP00000229447,ENSP00000318820,ENSP00000354643,ENSP00000475084	DIO1,DUOX2,IYD,TPO	Thyroid	Reactome
HSA-427601	Multifunctional anion exchangers	2	9	0.0033	ENSP00000265715,ENSP00000309504	SLC26A4,SLC26A7	Thyroid	Reactome
HSA-211935	Fatty acids	2	15	0.0012	ENSP00000301146,ENSP00000332679	CYP2A13,CYP2A7	Vagina	Reactome
HSA-211999	CYP2E1 reactions	2	11	0.0012	ENSP00000301146,ENSP00000332679	CYP2A13,CYP2A7	Vagina	Reactome
HSA-6809371	Formation of the cornified envelope	2	128	0.0198	ENSP00000257189,ENSP00000306461	DSG3,SPRR1B	Vagina	Reactome
HSA-6798695	Neutrophil degranulation	16	471	5.65e-10	ENSP00000008938,ENSP00000236147,ENSP00000238508,ENSP00000259396,ENSP00000262865,ENSP00000332900,ENSP00000333994,ENSP00000354090,ENSP00000357727,ENSP00000360871,ENSP00000372139,ENSP00000433642,ENSP00000440428,ENSP00000447378,ENSP00000479536,ENSP00000481114	BPI,CD177,CLEC4C,DEFA1,FCGR3B,FCN1,FOLR3,GPR97,HBB,MGAM,ORM1,PGLYRP1,S100A9,SELL,SERPINB10,SIGLEC14	Whole_Blood	Reactome
HSA-168249	Innate Immune System	20	1012	5.93e-09	ENSP00000008938,ENSP00000219596,ENSP00000236147,ENSP00000238508,ENSP00000259396,ENSP00000262865,ENSP00000332900,ENSP00000333994,ENSP00000354090,ENSP00000357727,ENSP00000360871,ENSP00000371505,ENSP00000372139,ENSP00000376397,ENSP00000433642,ENSP00000440428,ENSP00000444986,ENSP00000447378,ENSP00000479536,ENSP00000481114	BPI,CD177,CD300LB,CLEC4C,CLEC6A,DEFA1,FCGR3B,FCN1,FOLR3,GPR97,HBB,HCK,MEFV,MGAM,ORM1,PGLYRP1,S100A9,SELL,SERPINB10,SIGLEC14	Whole_Blood	Reactome
HSA-168256	Immune System	22	1925	8.14e-06	ENSP00000008938,ENSP00000219596,ENSP00000236147,ENSP00000238508,ENSP00000259396,ENSP00000262865,ENSP00000332900,ENSP00000333994,ENSP00000342570,ENSP00000354090,ENSP00000357727,ENSP00000360871,ENSP00000371505,ENSP00000372139,ENSP00000375608,ENSP00000376397,ENSP00000433642,ENSP00000440428,ENSP00000444986,ENSP00000447378,ENSP00000479536,ENSP00000481114	BPI,CD177,CD300LB,CLEC4C,CLEC6A,DEFA1,FCGR3B,FCN1,FOLR3,GPR97,HBB,HCK,KIR3DL1,MEFV,MGAM,ORM1,PGLYRP1,S100A9,SELL,SERPINB10,SIGLEC14,TREML4	Whole_Blood	Reactome
HSA-6803157	Antimicrobial peptides	4	87	0.0066	ENSP00000008938,ENSP00000262865,ENSP00000357727,ENSP00000372139	BPI,DEFA1,PGLYRP1,S100A9	Whole_Blood	Reactome
HSA-1247673	Erythrocytes take up oxygen and release carbon dioxide	2	8	0.0101	ENSP00000322421,ENSP00000333994	HBA1,HBB	Whole_Blood	Reactome
HSA-1237044	Erythrocytes take up carbon dioxide and release oxygen	2	12	0.0165	ENSP00000322421,ENSP00000333994	HBA1,HBB	Whole_Blood	Reactome
HSA-198933	Immunoregulatory interactions between a Lymphoid and a non-Lymphoid cell	4	125	0.0165	ENSP00000236147,ENSP00000342570,ENSP00000375608,ENSP00000376397	CD300LB,KIR3DL1,SELL,TREML4	Whole_Blood	Reactome
HSA-2168880	Scavenging of heme from plasma	2	13	0.0165	ENSP00000322421,ENSP00000333994	HBA1,HBB	Whole_Blood	Reactome
HSA-5621480	Dectin-2 family	2	26	0.041	ENSP00000371505,ENSP00000440428	CLEC4C,CLEC6A	Whole_Blood	Reactome
HSA-109582	Hemostasis	7	601	0.0418	ENSP00000236147,ENSP00000259396,ENSP00000333994,ENSP00000369586,ENSP00000369654,ENSP00000427690,ENSP00000479536	CD177,GYPB,HBB,HBD,HBE1,ORM1,SELL	Whole_Blood	Reactome
